# Supplementary material for: Decoding thymic development: a single-cell atlas of tree shrew immunity
Source: Front Immunol. 2026 Jan 16;16:1689906. doi: 10.3389/fimmu.2025.1689906 (PMC12855143; doi:10.3389/fimmu.2025.1689906)
Supplement: Supplementary file 1 [file Table1.xls]

## Sheet: Table s1
Cluster	Key annotation markers												Cell labels
1	JCHAIN	CDK6	PTCRA	CD1E	IL2RA	CD34	IL7R	TYMS					DN(early)
2	PTCRA	IKZF1	TYMS	CCNB2	EZH2	KIF23	KIF11						DN(C)1
3	PTCRA	TYMS	CCNB2	KIF11	KIF23	HMGB2	CDK1						DN(C)2
4	PTCRA	TYMS	CDK6										DN(Q)
5	ARPP21	CD8B	CD4	RAG1	CD2								CD3- DP(C)
6	CD8A	CD8B	AQP3	RAG1	RAG2	CD4	PTCRA	CD3D	CD1E	DNTT			DP(C)
7	CD8A	CD8B	AQP3	RAG1	RAG2	CD4	PTCRA		CD1E				DP(Q)
8	CD2	CD3D	ITM2A	ID3	TOX2	CCR9	CD69	GATA3	SRGN				αβT(entry)
9	KLF2	TNFRSF9	ARL4C	ID3	TRDV1	IKZF2	TRGV8	CSTW	CDK6				γδT
10	CD8A	PTCRA	TYMS										CD8aa
11	TNFRSF18	IL7R	CD40LG	TIGIT	CCR7	CD44	NR4A2	STAT1	CD3E	FOXP1			Treg1
12	TNFRSF18	TNFRSF9	TNFRSF4	TIGIT	CTLA4	FOXP3	CD40LG	IL2RA	CCR7	CD69	NR4A3	NR4A2	Treg2
13	PTCRA	CD8A	RAG2	CD1E	CD8B								CD8SP
14	CD2	CCR7	CD40LG	CD69	STAT1								CD4SP
15	IL7R	CCR7	CD2	KLF2	CD69	CD40LG	TIGIT	CXCR3	SELL	S1PR1	ICOS		KLF2+ CXCR3+ CD4 T
16	TNFRSF18	IL7R	CD40LG	TIGIT	CD69	CXCR3	ISG15	MX2	RSAD2	IRF7	OAS2		ISG-CD4 T
17	CST3	LYZ	IRF8	IRF7	HLA-DPA1	HLA-DPA2	HLA-DPB1	HLA-DQB1	CD40	TLR4	GSN		DC1
18	CST3	GSN	LYZ	HLA-DPA1	HLA-DPB1	HLA-DRB5	HLA-DQA2	HLA-DQB1	CD40	TLR4	GSN		DC2
19	CST3	GSN											DC3
20	CD19	MS4A1	PAX5	CD40	FCER2								B naive

## Sheet: Table S2
	p_val	avg_log2FC	pct.1	pct.2	p_val_adj	cluster	gene
ARPP21	0	1.75654	0.867	0.721	0	CD3- DP(C)	ARPP21
LORF2	0	1.55154	0.929	0.96	0	CD3- DP(C)	LORF2
SON	1.25e-280	1.06623	0.86	0.954	1.77e-276	CD3- DP(C)	SON
MT-ND1	2.41e-205	0.997793	0.923	0.977	3.43e-201	CD3- DP(C)	MT-ND1
NLRC3	5.99e-170	0.962368	0.997	0.999	8.51e-166	CD3- DP(C)	NLRC3
TSORFli1810	5.52e-155	1.26344	0.735	0.752	7.85e-151	CD3- DP(C)	TSORFli1810
SRRM2	1.36e-139	0.964886	0.744	0.904	1.93e-135	CD3- DP(C)	SRRM2
SRSF10	9.08e-122	1.07352	0.755	0.833	1.29e-117	CD3- DP(C)	SRSF10
TES	6.58e-108	0.910535	0.888	0.985	9.35e-104	CD3- DP(C)	TES
ITPR2	6.92e-106	1.46284	0.6	0.638	9.84e-102	CD3- DP(C)	ITPR2
HDAC7	4.6e-89	1.32272	0.605	0.687	6.53e-85	CD3- DP(C)	HDAC7
BCL11B	8.79e-84	0.854014	0.721	0.857	1.25e-79	CD3- DP(C)	BCL11B
UBQLN1	2.39e-78	0.275048	0.167	0.448	3.4e-74	CD3- DP(C)	UBQLN1
PLCL1	1.05e-76	1.27566	0.589	0.608	1.5e-72	CD3- DP(C)	PLCL1
BTG1	3.13e-76	0.772934	0.765	0.927	4.45e-72	CD3- DP(C)	BTG1
CDKN2AIPNL	4.96e-76	0.319352	0.149	0.414	7.05e-72	CD3- DP(C)	CDKN2AIPNL
WTAP	1.21e-70	0.294983	0.203	0.503	1.72e-66	CD3- DP(C)	WTAP
CSNK2A2	7.42e-70	0.263413	0.151	0.404	1.06e-65	CD3- DP(C)	CSNK2A2
FUS	4.67e-69	0.267142	0.178	0.452	6.64e-65	CD3- DP(C)	FUS
PAFAH1B1	8.12e-69	0.313454	0.245	0.581	1.15e-64	CD3- DP(C)	PAFAH1B1
KLC1	7.81e-68	0.289086	0.111	0.327	1.11e-63	CD3- DP(C)	KLC1
UBE2N	8.97e-68	0.400804	0.183	0.461	1.27e-63	CD3- DP(C)	UBE2N
SNRNP200	1.29e-67	0.288951	0.159	0.412	1.83e-63	CD3- DP(C)	SNRNP200
CD47	2.65e-66	0.285723	0.194	0.476	3.77e-62	CD3- DP(C)	CD47
PBRM1	3.02e-66	0.340541	0.197	0.48	4.29e-62	CD3- DP(C)	PBRM1
MTF2	8.05e-66	0.294507	0.211	0.506	1.14e-61	CD3- DP(C)	MTF2
RBM38	1.13e-65	0.272582	0.152	0.395	1.61e-61	CD3- DP(C)	RBM38
RBPJ	2.82e-65	0.307486	0.137	0.368	4.01e-61	CD3- DP(C)	RBPJ
CHD1	5.33e-65	1.06847	0.615	0.743	7.57e-61	CD3- DP(C)	CHD1
AZIN1	9.88e-65	0.256043	0.174	0.435	1.4e-60	CD3- DP(C)	AZIN1
GPBP1	1.93e-64	0.377184	0.212	0.509	2.75e-60	CD3- DP(C)	GPBP1
CERK	2.38e-64	0.285093	0.148	0.386	3.38e-60	CD3- DP(C)	CERK
CHTOP	2.55e-64	0.322924	0.143	0.377	3.63e-60	CD3- DP(C)	CHTOP
SIGIRR	1e-63	0.294746	0.124	0.342	1.42e-59	CD3- DP(C)	SIGIRR
ZADH2	4.17e-63	0.388028	0.183	0.45	5.92e-59	CD3- DP(C)	ZADH2
PNN	5.05e-63	0.291604	0.214	0.507	7.18e-59	CD3- DP(C)	PNN
GRK2	6.38e-63	0.29189	0.166	0.416	9.07e-59	CD3- DP(C)	GRK2
TRNAU1AP	6.56e-63	0.35786	0.144	0.376	9.33e-59	CD3- DP(C)	TRNAU1AP
DDX21	8.21e-63	0.282982	0.134	0.356	1.17e-58	CD3- DP(C)	DDX21
RSRC2	9.95e-63	0.292139	0.258	0.592	1.41e-58	CD3- DP(C)	RSRC2
CASC3	1.01e-61	0.265542	0.119	0.328	1.43e-57	CD3- DP(C)	CASC3
PURB	1.44e-61	0.283609	0.259	0.59	2.04e-57	CD3- DP(C)	PURB
TAX1BP1	5.08e-61	0.364376	0.189	0.457	7.22e-57	CD3- DP(C)	TAX1BP1
AP2B1	1e-60	0.278044	0.1	0.292	1.43e-56	CD3- DP(C)	AP2B1
DDX18	3.09e-60	0.367472	0.149	0.381	4.39e-56	CD3- DP(C)	DDX18
FERMT3	7.17e-60	0.321832	0.165	0.408	1.02e-55	CD3- DP(C)	FERMT3
MEF2A	7.3e-60	0.264476	0.103	0.296	1.04e-55	CD3- DP(C)	MEF2A
CEP170	1.36e-59	0.304256	0.139	0.36	1.93e-55	CD3- DP(C)	CEP170
XRN2	1.65e-59	0.349553	0.255	0.583	2.35e-55	CD3- DP(C)	XRN2
DYRK1A	2.32e-59	0.296842	0.127	0.338	3.29e-55	CD3- DP(C)	DYRK1A
RBBP6	2.57e-59	0.313943	0.174	0.422	3.65e-55	CD3- DP(C)	RBBP6
NPEPPS	3.15e-59	0.28446	0.133	0.349	4.48e-55	CD3- DP(C)	NPEPPS
PIK3R1	4.59e-59	0.27747	0.153	0.384	6.53e-55	CD3- DP(C)	PIK3R1
USP16	2.09e-58	0.286821	0.102	0.292	2.97e-54	CD3- DP(C)	USP16
SERINC3	2.24e-58	0.322561	0.136	0.352	3.19e-54	CD3- DP(C)	SERINC3
EWSR1	2.69e-58	0.419435	0.142	0.365	3.83e-54	CD3- DP(C)	EWSR1
GOLGA4	5.26e-58	0.257588	0.136	0.349	7.48e-54	CD3- DP(C)	GOLGA4
PTBP1	7.11e-58	0.362676	0.153	0.382	1.01e-53	CD3- DP(C)	PTBP1
PUM2	9.88e-58	0.392095	0.199	0.468	1.4e-53	CD3- DP(C)	PUM2
FAM184A	1.29e-57	1.59499	0.417	0.36	1.84e-53	CD3- DP(C)	FAM184A
CLK4	1.64e-57	0.307251	0.136	0.35	2.33e-53	CD3- DP(C)	CLK4
LRPAP1	3.24e-57	0.289734	0.113	0.309	4.61e-53	CD3- DP(C)	LRPAP1
FAM172A	4.16e-57	0.376915	0.138	0.354	5.92e-53	CD3- DP(C)	FAM172A
MAPK1	6.49e-57	0.33298	0.154	0.382	9.23e-53	CD3- DP(C)	MAPK1
ZGPAT	7.66e-57	0.316603	0.134	0.345	1.09e-52	CD3- DP(C)	ZGPAT
EML3	1.36e-56	0.37528	0.183	0.434	1.93e-52	CD3- DP(C)	EML3
NMT1	2.32e-56	0.262138	0.082	0.252	3.3e-52	CD3- DP(C)	NMT1
TTGN1	2.81e-56	0.256201	0.117	0.315	4e-52	CD3- DP(C)	TTGN1
TLK1	2.91e-56	0.316077	0.156	0.383	4.14e-52	CD3- DP(C)	TLK1
SRCAP	3.3e-56	0.284816	0.097	0.279	4.7e-52	CD3- DP(C)	SRCAP
RSF1	3.86e-56	0.341259	0.177	0.421	5.48e-52	CD3- DP(C)	RSF1
KMT2E	4.65e-56	0.324942	0.192	0.449	6.62e-52	CD3- DP(C)	KMT2E
MPHOSPH10	4.85e-56	0.308441	0.137	0.348	6.89e-52	CD3- DP(C)	MPHOSPH10
FUBP1	2.32e-55	0.36484	0.228	0.517	3.29e-51	CD3- DP(C)	FUBP1
ELF2	6.02e-55	0.391179	0.171	0.408	8.55e-51	CD3- DP(C)	ELF2
GATAD2B	1.16e-54	0.369772	0.168	0.403	1.64e-50	CD3- DP(C)	GATAD2B
KAT6A	1.2e-54	0.401808	0.172	0.409	1.7e-50	CD3- DP(C)	KAT6A
FXR1	1.21e-54	0.428148	0.18	0.426	1.72e-50	CD3- DP(C)	FXR1
ZNF24	1.23e-54	0.382835	0.195	0.454	1.74e-50	CD3- DP(C)	ZNF24
ADD1	1.5e-54	0.364173	0.15	0.371	2.13e-50	CD3- DP(C)	ADD1
TBL1XR1	2.31e-54	0.326596	0.115	0.307	3.28e-50	CD3- DP(C)	TBL1XR1
BRD4	2.49e-54	0.392517	0.239	0.534	3.55e-50	CD3- DP(C)	BRD4
QKI	4.69e-54	0.384005	0.203	0.466	6.67e-50	CD3- DP(C)	QKI
DHX29	5.28e-54	0.290649	0.11	0.297	7.51e-50	CD3- DP(C)	DHX29
NUCB1	1.84e-53	0.265267	0.096	0.27	2.61e-49	CD3- DP(C)	NUCB1
GGTA1	1.86e-53	0.282614	0.22	0.492	2.64e-49	CD3- DP(C)	GGTA1
TBRG1	5.07e-53	0.429659	0.194	0.446	7.2e-49	CD3- DP(C)	TBRG1
VGLL4	6.11e-53	0.315246	0.143	0.354	8.68e-49	CD3- DP(C)	VGLL4
USP47	8.13e-53	0.372097	0.148	0.363	1.16e-48	CD3- DP(C)	USP47
PRPF8	1.19e-52	0.404053	0.147	0.361	1.69e-48	CD3- DP(C)	PRPF8
ZNF148	1.35e-52	0.371542	0.157	0.378	1.92e-48	CD3- DP(C)	ZNF148
PPP2R5C	1.45e-52	0.397038	0.216	0.488	2.06e-48	CD3- DP(C)	PPP2R5C
CTNNB1	4.17e-52	0.413846	0.167	0.395	5.93e-48	CD3- DP(C)	CTNNB1
FAM76B	6.77e-52	0.328179	0.143	0.351	9.62e-48	CD3- DP(C)	FAM76B
EDEM1	9.49e-52	1.12328	0.581	0.704	1.35e-47	CD3- DP(C)	EDEM1
CPSF6	1e-51	0.322269	0.107	0.288	1.42e-47	CD3- DP(C)	CPSF6
CREB1	1.01e-51	0.369382	0.172	0.403	1.43e-47	CD3- DP(C)	CREB1
IWS1	1.4e-51	0.26235	0.097	0.269	1.99e-47	CD3- DP(C)	IWS1
RIF1	2.13e-51	0.334777	0.129	0.326	3.03e-47	CD3- DP(C)	RIF1
WNK1	3.54e-51	0.34339	0.146	0.354	5.04e-47	CD3- DP(C)	WNK1
PDCD6IP	4.23e-51	0.339443	0.11	0.292	6.02e-47	CD3- DP(C)	PDCD6IP
MARCHF5	6.54e-51	0.25859	0.097	0.269	9.3e-47	CD3- DP(C)	MARCHF5
ZNF800	8.65e-51	0.354335	0.132	0.328	1.23e-46	CD3- DP(C)	ZNF800
LARP4	1.37e-50	0.334773	0.128	0.321	1.94e-46	CD3- DP(C)	LARP4
SAFB	1.38e-50	0.444229	0.188	0.429	1.96e-46	CD3- DP(C)	SAFB
PRKX	1.81e-50	0.355935	0.143	0.347	2.58e-46	CD3- DP(C)	PRKX
HCFC1	2.28e-50	0.339065	0.127	0.319	3.24e-46	CD3- DP(C)	HCFC1
WASF2	3.41e-50	0.490328	0.209	0.468	4.84e-46	CD3- DP(C)	WASF2
UBE3A	4.83e-50	0.27525	0.091	0.255	6.87e-46	CD3- DP(C)	UBE3A
ACAP2	5.76e-50	0.336283	0.151	0.36	8.19e-46	CD3- DP(C)	ACAP2
RETREG2	7.3e-50	0.278751	0.107	0.283	1.04e-45	CD3- DP(C)	RETREG2
DHX9	9.12e-50	0.346797	0.276	0.597	1.3e-45	CD3- DP(C)	DHX9
NR3C1	1.14e-49	0.369444	0.177	0.405	1.62e-45	CD3- DP(C)	NR3C1
CEBPZ	1.59e-49	0.401361	0.151	0.358	2.26e-45	CD3- DP(C)	CEBPZ
STRBP	2.35e-49	0.266529	0.072	0.222	3.34e-45	CD3- DP(C)	STRBP
GRSF1	2.99e-49	0.324599	0.133	0.328	4.25e-45	CD3- DP(C)	GRSF1
DDX5	5.26e-49	0.307381	0.135	0.329	7.48e-45	CD3- DP(C)	DDX5
USP7	6.7e-49	0.355084	0.122	0.308	9.52e-45	CD3- DP(C)	USP7
SRA1	7.3e-49	0.259557	0.079	0.232	1.04e-44	CD3- DP(C)	SRA1
ELOA	9.86e-49	0.302676	0.094	0.258	1.4e-44	CD3- DP(C)	ELOA
EXOC2	1.06e-48	0.382291	0.16	0.374	1.5e-44	CD3- DP(C)	EXOC2
CXCR4	1.25e-48	0.315471	0.235	0.509	1.78e-44	CD3- DP(C)	CXCR4
CSRNP1	1.28e-48	0.349962	0.151	0.357	1.82e-44	CD3- DP(C)	CSRNP1
DOCK2	1.41e-48	0.273151	0.105	0.276	2e-44	CD3- DP(C)	DOCK2
DDX23	3.66e-48	0.439582	0.145	0.348	5.21e-44	CD3- DP(C)	DDX23
TAOK3	4.09e-48	0.36343	0.122	0.305	5.81e-44	CD3- DP(C)	TAOK3
SMARCA4	4.19e-48	0.382525	0.121	0.303	5.95e-44	CD3- DP(C)	SMARCA4
LARS1	5.02e-48	0.268444	0.079	0.23	7.14e-44	CD3- DP(C)	LARS1
RNF216	7e-48	0.479966	0.148	0.353	9.95e-44	CD3- DP(C)	RNF216
MYO9B	8.57e-48	0.256225	0.089	0.246	1.22e-43	CD3- DP(C)	MYO9B
CREBBP	1.09e-47	0.391348	0.148	0.351	1.55e-43	CD3- DP(C)	CREBBP
CAND1	1.32e-47	0.271009	0.097	0.261	1.87e-43	CD3- DP(C)	CAND1
DPH5	1.36e-47	0.437656	0.12	0.301	1.94e-43	CD3- DP(C)	DPH5
ANKRD26	1.4e-47	0.254689	0.191	0.412	1.99e-43	CD3- DP(C)	ANKRD26
ZFP39	1.44e-47	0.453788	0.143	0.343	2.04e-43	CD3- DP(C)	ZFP39
PTPRC	1.45e-47	0.597237	0.764	0.931	2.07e-43	CD3- DP(C)	PTPRC
LIMK2	1.7e-47	0.257392	0.083	0.236	2.42e-43	CD3- DP(C)	LIMK2
KANSL1	2.66e-47	0.414296	0.159	0.37	3.78e-43	CD3- DP(C)	KANSL1
MSL1	3.52e-47	0.326312	0.118	0.297	5.01e-43	CD3- DP(C)	MSL1
UHMK1	4.66e-47	0.260546	0.094	0.255	6.62e-43	CD3- DP(C)	UHMK1
CD82	5.24e-47	0.417428	0.229	0.495	7.44e-43	CD3- DP(C)	CD82
ILF3	5.79e-47	0.408606	0.265	0.569	8.23e-43	CD3- DP(C)	ILF3
CASP8AP2	5.81e-47	0.395194	0.115	0.291	8.26e-43	CD3- DP(C)	CASP8AP2
TASOR	5.83e-47	0.285016	0.103	0.269	8.29e-43	CD3- DP(C)	TASOR
CPT1A	6.1e-47	0.305398	0.085	0.238	8.67e-43	CD3- DP(C)	CPT1A
ST8SIA4	6.48e-47	0.284271	0.122	0.301	9.21e-43	CD3- DP(C)	ST8SIA4
DUSP10	7.5e-47	0.252096	0.13	0.313	1.07e-42	CD3- DP(C)	DUSP10
TDG	8.56e-47	0.399374	0.161	0.372	1.22e-42	CD3- DP(C)	TDG
VTA1	1.69e-46	0.281792	0.097	0.258	2.4e-42	CD3- DP(C)	VTA1
PISD	2.98e-46	0.334783	0.102	0.265	4.24e-42	CD3- DP(C)	PISD
ZC3H18	3.53e-46	0.320991	0.103	0.268	5.01e-42	CD3- DP(C)	ZC3H18
ARID4A	3.8e-46	0.443309	0.183	0.41	5.41e-42	CD3- DP(C)	ARID4A
SMCHD1	4.18e-46	0.334545	0.138	0.327	5.95e-42	CD3- DP(C)	SMCHD1
SH3KBP1	4.55e-46	0.430944	0.156	0.361	6.46e-42	CD3- DP(C)	SH3KBP1
CTR9	4.85e-46	0.414603	0.167	0.381	6.89e-42	CD3- DP(C)	CTR9
SMNDC1	5.03e-46	0.314135	0.109	0.278	7.15e-42	CD3- DP(C)	SMNDC1
CCDC174	6.05e-46	0.329579	0.096	0.256	8.6e-42	CD3- DP(C)	CCDC174
SLTM	6.62e-46	0.448712	0.193	0.428	9.41e-42	CD3- DP(C)	SLTM
BCAT1	8.21e-46	0.252524	0.1	0.261	1.17e-41	CD3- DP(C)	BCAT1
SNX14	1.03e-45	0.411739	0.141	0.334	1.46e-41	CD3- DP(C)	SNX14
MARK3	1.12e-45	0.273041	0.092	0.248	1.59e-41	CD3- DP(C)	MARK3
CCNG2	1.6e-45	0.298455	0.091	0.245	2.27e-41	CD3- DP(C)	CCNG2
FAM98B	1.96e-45	0.281965	0.081	0.229	2.79e-41	CD3- DP(C)	FAM98B
ATP8A1	2.03e-45	0.296729	0.122	0.297	2.88e-41	CD3- DP(C)	ATP8A1
CWC27	3.01e-45	0.317887	0.103	0.266	4.27e-41	CD3- DP(C)	CWC27
FBXO7	3.03e-45	0.417816	0.144	0.338	4.31e-41	CD3- DP(C)	FBXO7
NUFIP2	3.34e-45	0.454498	0.215	0.469	4.75e-41	CD3- DP(C)	NUFIP2
ROCK1	3.94e-45	0.369108	0.279	0.589	5.6e-41	CD3- DP(C)	ROCK1
SPATA21	5.42e-45	0.520516	0.171	0.387	7.71e-41	CD3- DP(C)	SPATA21
HIPK3	5.55e-45	0.318637	0.118	0.292	7.89e-41	CD3- DP(C)	HIPK3
SUPT6H	9.57e-45	0.380525	0.123	0.3	1.36e-40	CD3- DP(C)	SUPT6H
UBR5	1.1e-44	0.282288	0.086	0.235	1.57e-40	CD3- DP(C)	UBR5
NCKAP1L	1.18e-44	0.266183	0.091	0.243	1.68e-40	CD3- DP(C)	NCKAP1L
TRIM33	1.76e-44	0.419245	0.21	0.456	2.5e-40	CD3- DP(C)	TRIM33
SBNO1	1.9e-44	0.418972	0.163	0.37	2.69e-40	CD3- DP(C)	SBNO1
SLF2	1.91e-44	0.2545	0.071	0.209	2.71e-40	CD3- DP(C)	SLF2
ELK3	2.39e-44	0.420753	0.233	0.498	3.39e-40	CD3- DP(C)	ELK3
PRR14	2.4e-44	0.337608	0.096	0.252	3.41e-40	CD3- DP(C)	PRR14
SP3	2.61e-44	0.461817	0.226	0.488	3.72e-40	CD3- DP(C)	SP3
HMBOX1	2.77e-44	0.359917	0.109	0.275	3.94e-40	CD3- DP(C)	HMBOX1
APBB1IP	3.44e-44	0.253684	0.31	0.638	4.89e-40	CD3- DP(C)	APBB1IP
HECTD1	5.8e-44	0.472832	0.175	0.391	8.24e-40	CD3- DP(C)	HECTD1
USP22	5.8e-44	0.286246	0.076	0.216	8.25e-40	CD3- DP(C)	USP22
SLK	6.02e-44	0.307745	0.103	0.263	8.56e-40	CD3- DP(C)	SLK
CXXC1	8.05e-44	0.297767	0.096	0.25	1.14e-39	CD3- DP(C)	CXXC1
SLC35E2A	1.07e-43	0.251756	0.069	0.204	1.51e-39	CD3- DP(C)	SLC35E2A
USP15	1.13e-43	0.488393	0.176	0.392	1.6e-39	CD3- DP(C)	USP15
SPPL2A	1.26e-43	0.47079	0.16	0.363	1.8e-39	CD3- DP(C)	SPPL2A
ATP11B	1.89e-43	0.287318	0.082	0.226	2.69e-39	CD3- DP(C)	ATP11B
WDR33	3.38e-43	0.333583	0.107	0.268	4.8e-39	CD3- DP(C)	WDR33
SIAH1	3.63e-43	0.261416	0.078	0.218	5.16e-39	CD3- DP(C)	SIAH1
KDM1A	3.71e-43	0.339767	0.092	0.242	5.28e-39	CD3- DP(C)	KDM1A
RBM25	3.82e-43	0.370996	0.306	0.643	5.42e-39	CD3- DP(C)	RBM25
ITGA6	5.27e-43	0.365947	0.169	0.374	7.5e-39	CD3- DP(C)	ITGA6
SUPT5H	5.68e-43	0.370268	0.095	0.247	8.08e-39	CD3- DP(C)	SUPT5H
NLRC5	5.68e-43	0.297928	0.255	0.525	8.08e-39	CD3- DP(C)	NLRC5
PHTF1	5.98e-43	0.457643	0.194	0.423	8.49e-39	CD3- DP(C)	PHTF1
CAMK1D	7.87e-43	0.419683	0.152	0.345	1.12e-38	CD3- DP(C)	CAMK1D
KRIT1	8.2e-43	0.317087	0.104	0.262	1.17e-38	CD3- DP(C)	KRIT1
WASL	1.05e-42	0.29637	0.082	0.225	1.49e-38	CD3- DP(C)	WASL
MSL2	1.58e-42	0.308882	0.104	0.261	2.24e-38	CD3- DP(C)	MSL2
TRIP12	1.71e-42	0.482596	0.157	0.354	2.44e-38	CD3- DP(C)	TRIP12
PIAS1	1.83e-42	0.438521	0.131	0.308	2.6e-38	CD3- DP(C)	PIAS1
ESYT2	1.9e-42	0.407847	0.135	0.315	2.7e-38	CD3- DP(C)	ESYT2
PRPF6	2.21e-42	0.468032	0.132	0.311	3.14e-38	CD3- DP(C)	PRPF6
DSE	2.43e-42	0.251685	0.071	0.205	3.45e-38	CD3- DP(C)	DSE
RNF214	5.38e-42	0.352447	0.087	0.233	7.65e-38	CD3- DP(C)	RNF214
LY9	5.6e-42	0.269992	0.092	0.24	7.96e-38	CD3- DP(C)	LY9
ATXN2L	6.5e-42	0.498447	0.153	0.347	9.24e-38	CD3- DP(C)	ATXN2L
RASSF1	8.49e-42	0.274822	0.114	0.276	1.21e-37	CD3- DP(C)	RASSF1
MARCHF6	8.49e-42	0.301496	0.095	0.244	1.21e-37	CD3- DP(C)	MARCHF6
AKAP13	9.53e-42	0.345992	0.107	0.264	1.35e-37	CD3- DP(C)	AKAP13
NELFB	1.12e-41	0.303406	0.066	0.196	1.59e-37	CD3- DP(C)	NELFB
SCFD1	1.14e-41	0.410002	0.124	0.294	1.63e-37	CD3- DP(C)	SCFD1
CSNK1D	1.17e-41	0.343882	0.098	0.25	1.67e-37	CD3- DP(C)	CSNK1D
PPM1A	1.26e-41	0.377195	0.12	0.287	1.79e-37	CD3- DP(C)	PPM1A
FBXW11	1.42e-41	0.276115	0.091	0.236	2.02e-37	CD3- DP(C)	FBXW11
RNF220	1.62e-41	0.437024	0.158	0.352	2.31e-37	CD3- DP(C)	RNF220
EXOC5	2.77e-41	0.32391	0.099	0.25	3.93e-37	CD3- DP(C)	EXOC5
SETD2	2.87e-41	0.498594	0.203	0.433	4.07e-37	CD3- DP(C)	SETD2
ETNK1	3.06e-41	0.274257	0.077	0.213	4.35e-37	CD3- DP(C)	ETNK1
DHX36	3.11e-41	0.463578	0.125	0.295	4.42e-37	CD3- DP(C)	DHX36
GPBP1L1	3.13e-41	0.473162	0.148	0.337	4.45e-37	CD3- DP(C)	GPBP1L1
EIF5B	4.47e-41	0.524301	0.155	0.348	6.35e-37	CD3- DP(C)	EIF5B
COQ10B	4.92e-41	0.26955	0.097	0.245	6.99e-37	CD3- DP(C)	COQ10B
TM9SF2	6.96e-41	0.504157	0.163	0.362	9.89e-37	CD3- DP(C)	TM9SF2
RPS6KB1	7.14e-41	0.402308	0.128	0.297	1.02e-36	CD3- DP(C)	RPS6KB1
PLEKHJ1	8.23e-41	0.32137	0.093	0.239	1.17e-36	CD3- DP(C)	PLEKHJ1
HELLS	8.28e-41	0.281672	0.069	0.199	1.18e-36	CD3- DP(C)	HELLS
AFTPH	8.48e-41	0.270994	0.073	0.206	1.21e-36	CD3- DP(C)	AFTPH
ZNF26	1e-40	0.367899	0.093	0.24	1.43e-36	CD3- DP(C)	ZNF26
ASXL1	1.03e-40	0.399746	0.121	0.286	1.47e-36	CD3- DP(C)	ASXL1
TSORFli2487	1.4e-40	0.352894	0.144	0.325	1.98e-36	CD3- DP(C)	TSORFli2487
ZNF292	1.42e-40	0.43076	0.235	0.491	2.02e-36	CD3- DP(C)	ZNF292
SPTLC1	1.44e-40	0.319503	0.087	0.228	2.05e-36	CD3- DP(C)	SPTLC1
CDC5L	1.6e-40	0.491306	0.253	0.532	2.27e-36	CD3- DP(C)	CDC5L
USP48	2.57e-40	0.384066	0.117	0.278	3.66e-36	CD3- DP(C)	USP48
HNRNPA3	2.85e-40	0.293829	0.333	0.679	4.06e-36	CD3- DP(C)	HNRNPA3
ENV	4.5e-40	0.436334	0.186	0.4	6.39e-36	CD3- DP(C)	ENV
ITK	6.29e-40	0.27557	0.107	0.26	8.95e-36	CD3- DP(C)	ITK
CTDSPL2	7.31e-40	0.441092	0.129	0.299	1.04e-35	CD3- DP(C)	CTDSPL2
STAG2	9.6e-40	0.477249	0.223	0.47	1.36e-35	CD3- DP(C)	STAG2
DCUN1D2	9.81e-40	0.270418	0.076	0.208	1.39e-35	CD3- DP(C)	DCUN1D2
BRD2	1.04e-39	0.371321	0.307	0.627	1.48e-35	CD3- DP(C)	BRD2
CD2	1.1e-39	0.324726	0.231	0.463	1.56e-35	CD3- DP(C)	CD2
PHF3	1.15e-39	0.396786	0.29	0.597	1.63e-35	CD3- DP(C)	PHF3
ARHGAP30	1.34e-39	0.474522	0.254	0.528	1.91e-35	CD3- DP(C)	ARHGAP30
CDC37L1	1.46e-39	0.279926	0.066	0.19	2.07e-35	CD3- DP(C)	CDC37L1
UBE2W	1.55e-39	0.306667	0.082	0.218	2.21e-35	CD3- DP(C)	UBE2W
MCPH1	1.56e-39	0.418009	0.097	0.243	2.22e-35	CD3- DP(C)	MCPH1
DNMT3A	1.66e-39	0.412452	0.113	0.271	2.36e-35	CD3- DP(C)	DNMT3A
AKNA	1.74e-39	0.548184	0.166	0.363	2.47e-35	CD3- DP(C)	AKNA
TNPO1	1.75e-39	0.421899	0.139	0.315	2.49e-35	CD3- DP(C)	TNPO1
SEC62	1.85e-39	0.524441	0.199	0.425	2.63e-35	CD3- DP(C)	SEC62
ARHGEF25	1.9e-39	0.295596	0.092	0.234	2.7e-35	CD3- DP(C)	ARHGEF25
NAA15	1.98e-39	0.354653	0.083	0.219	2.81e-35	CD3- DP(C)	NAA15
PHF20	2.06e-39	0.38209	0.112	0.268	2.93e-35	CD3- DP(C)	PHF20
SHFL	2.31e-39	0.259239	0.08	0.214	3.28e-35	CD3- DP(C)	SHFL
NEDD9	2.54e-39	0.318255	0.139	0.313	3.6e-35	CD3- DP(C)	NEDD9
DYNC1H1	2.87e-39	0.348212	0.09	0.229	4.08e-35	CD3- DP(C)	DYNC1H1
STK11	3.89e-39	0.292877	0.068	0.193	5.54e-35	CD3- DP(C)	STK11
KLF13	4.12e-39	0.397915	0.12	0.281	5.85e-35	CD3- DP(C)	KLF13
LCK	5.6e-39	0.381182	0.307	0.627	7.96e-35	CD3- DP(C)	LCK
SLC25A36	6.54e-39	0.344739	0.091	0.232	9.29e-35	CD3- DP(C)	SLC25A36
PREX1	7.18e-39	0.346594	0.112	0.267	1.02e-34	CD3- DP(C)	PREX1
SMARCD2	8.09e-39	0.273466	0.084	0.219	1.15e-34	CD3- DP(C)	SMARCD2
SEC63	8.81e-39	0.425265	0.159	0.347	1.25e-34	CD3- DP(C)	SEC63
MYCBP2	9.42e-39	0.399875	0.261	0.529	1.34e-34	CD3- DP(C)	MYCBP2
SP1	1.04e-38	0.391308	0.14	0.314	1.48e-34	CD3- DP(C)	SP1
CSE1L	1.08e-38	0.340765	0.081	0.214	1.54e-34	CD3- DP(C)	CSE1L
CTSD	1.28e-38	0.395613	0.282	0.579	1.82e-34	CD3- DP(C)	CTSD
REV3L	1.3e-38	0.289177	0.093	0.233	1.85e-34	CD3- DP(C)	REV3L
SUDS3	1.66e-38	0.34955	0.097	0.241	2.37e-34	CD3- DP(C)	SUDS3
SMC1A	1.71e-38	0.445535	0.129	0.295	2.43e-34	CD3- DP(C)	SMC1A
COPB1	1.72e-38	0.527725	0.183	0.391	2.45e-34	CD3- DP(C)	COPB1
SMC3	2.62e-38	0.32027	0.309	0.627	3.72e-34	CD3- DP(C)	SMC3
MED13	2.9e-38	0.48644	0.161	0.35	4.13e-34	CD3- DP(C)	MED13
TNKS2	3.97e-38	0.506847	0.189	0.403	5.64e-34	CD3- DP(C)	TNKS2
ARID1B	4.06e-38	0.479519	0.133	0.301	5.76e-34	CD3- DP(C)	ARID1B
SCML4	5.7e-38	0.344325	0.131	0.294	8.1e-34	CD3- DP(C)	SCML4
MAP2K3	6.13e-38	0.272687	0.092	0.23	8.71e-34	CD3- DP(C)	MAP2K3
NHLRC2	6.25e-38	0.353358	0.103	0.25	8.88e-34	CD3- DP(C)	NHLRC2
STAMBP	6.45e-38	0.312515	0.085	0.219	9.17e-34	CD3- DP(C)	STAMBP
LARP4B	6.52e-38	0.383169	0.115	0.271	9.27e-34	CD3- DP(C)	LARP4B
RNF10	7.45e-38	0.423688	0.138	0.31	1.06e-33	CD3- DP(C)	RNF10
CEPT1	8.64e-38	0.301865	0.073	0.199	1.23e-33	CD3- DP(C)	CEPT1
KIF20B	1.26e-37	0.251354	0.128	0.288	1.79e-33	CD3- DP(C)	KIF20B
PANK3	1.27e-37	0.380729	0.117	0.271	1.8e-33	CD3- DP(C)	PANK3
SLC30A7	1.42e-37	0.288458	0.07	0.193	2.02e-33	CD3- DP(C)	SLC30A7
MNT	1.43e-37	0.443666	0.124	0.285	2.03e-33	CD3- DP(C)	MNT
GPAM	2.05e-37	1.10879	0.483	0.499	2.91e-33	CD3- DP(C)	GPAM
FAM117B	2.35e-37	0.296195	0.1	0.242	3.33e-33	CD3- DP(C)	FAM117B
RBL2	3.03e-37	0.287071	0.089	0.223	4.31e-33	CD3- DP(C)	RBL2
MTREX	3.21e-37	0.490653	0.128	0.291	4.56e-33	CD3- DP(C)	MTREX
COP1	3.27e-37	0.312258	0.091	0.227	4.65e-33	CD3- DP(C)	COP1
ITGAL	3.4e-37	0.421882	0.151	0.329	4.83e-33	CD3- DP(C)	ITGAL
PGPEP1	3.74e-37	0.290645	0.079	0.207	5.32e-33	CD3- DP(C)	PGPEP1
USP24	3.77e-37	0.31302	0.105	0.25	5.36e-33	CD3- DP(C)	USP24
SART3	3.87e-37	0.26004	0.073	0.197	5.5e-33	CD3- DP(C)	SART3
PTPRA	4.16e-37	0.310477	0.092	0.228	5.91e-33	CD3- DP(C)	PTPRA
MTA3	5.25e-37	0.285647	0.106	0.251	7.46e-33	CD3- DP(C)	MTA3
CDC25B	5.55e-37	0.26356	0.071	0.194	7.9e-33	CD3- DP(C)	CDC25B
GRK6	7.19e-37	0.362807	0.107	0.254	1.02e-32	CD3- DP(C)	GRK6
LRCH3	8.51e-37	0.309945	0.085	0.216	1.21e-32	CD3- DP(C)	LRCH3
AP2A1	8.98e-37	0.376234	0.087	0.219	1.28e-32	CD3- DP(C)	AP2A1
PABPC4	9.28e-37	0.457958	0.107	0.255	1.32e-32	CD3- DP(C)	PABPC4
ZNF212	1.06e-36	0.251252	0.071	0.192	1.5e-32	CD3- DP(C)	ZNF212
TMEM260	1.17e-36	0.349151	0.107	0.252	1.67e-32	CD3- DP(C)	TMEM260
MCM7	1.18e-36	0.309209	0.125	0.282	1.67e-32	CD3- DP(C)	MCM7
SPEN	1.22e-36	0.49253	0.244	0.497	1.74e-32	CD3- DP(C)	SPEN
PPP2R2D	1.33e-36	0.319052	0.083	0.212	1.89e-32	CD3- DP(C)	PPP2R2D
ABI1	1.49e-36	0.406874	0.127	0.287	2.12e-32	CD3- DP(C)	ABI1
MINDY2	1.58e-36	0.268478	0.093	0.228	2.24e-32	CD3- DP(C)	MINDY2
PRKACB	1.66e-36	0.486829	0.143	0.314	2.36e-32	CD3- DP(C)	PRKACB
ZRANB1	2.03e-36	0.426727	0.113	0.264	2.89e-32	CD3- DP(C)	ZRANB1
DHX8	2.05e-36	0.362294	0.092	0.228	2.92e-32	CD3- DP(C)	DHX8
TFRC	2.29e-36	0.273558	0.082	0.209	3.25e-32	CD3- DP(C)	TFRC
ITPKB	2.48e-36	0.372822	0.108	0.253	3.53e-32	CD3- DP(C)	ITPKB
ATE1	3.21e-36	0.345968	0.091	0.225	4.57e-32	CD3- DP(C)	ATE1
ZNF184	4.01e-36	0.393843	0.159	0.34	5.7e-32	CD3- DP(C)	ZNF184
MYH9	4.73e-36	0.411808	0.321	0.642	6.73e-32	CD3- DP(C)	MYH9
CPSF3	4.82e-36	0.255246	0.051	0.157	6.85e-32	CD3- DP(C)	CPSF3
RANBP9	4.96e-36	0.558943	0.199	0.414	7.05e-32	CD3- DP(C)	RANBP9
PIAS4	5.88e-36	0.378903	0.11	0.256	8.36e-32	CD3- DP(C)	PIAS4
SUGP2	6.11e-36	0.492423	0.136	0.301	8.68e-32	CD3- DP(C)	SUGP2
MARF1	7.1e-36	0.32091	0.077	0.201	1.01e-31	CD3- DP(C)	MARF1
AGO2	7.58e-36	0.412043	0.101	0.24	1.08e-31	CD3- DP(C)	AGO2
ICE1	7.61e-36	0.403506	0.112	0.26	1.08e-31	CD3- DP(C)	ICE1
ADAM10	9.02e-36	0.296408	0.093	0.228	1.28e-31	CD3- DP(C)	ADAM10
ERGIC2	1.06e-35	0.528786	0.136	0.302	1.5e-31	CD3- DP(C)	ERGIC2
CWC22	1.22e-35	0.450122	0.104	0.246	1.73e-31	CD3- DP(C)	CWC22
SHOC2	1.67e-35	0.52474	0.173	0.365	2.37e-31	CD3- DP(C)	SHOC2
TOPBP1	1.67e-35	0.333547	0.096	0.232	2.37e-31	CD3- DP(C)	TOPBP1
CUL5	2.05e-35	0.277171	0.077	0.199	2.92e-31	CD3- DP(C)	CUL5
SAFB2	2.25e-35	0.400657	0.094	0.228	3.2e-31	CD3- DP(C)	SAFB2
ZBTB4	2.29e-35	0.315959	0.085	0.214	3.26e-31	CD3- DP(C)	ZBTB4
R3HDM1	2.56e-35	0.507954	0.132	0.293	3.64e-31	CD3- DP(C)	R3HDM1
ZBTB25	2.65e-35	0.255116	0.061	0.172	3.77e-31	CD3- DP(C)	ZBTB25
FBXO11	3.12e-35	0.4098	0.111	0.255	4.44e-31	CD3- DP(C)	FBXO11
THG1L	3.2e-35	0.400406	0.114	0.261	4.55e-31	CD3- DP(C)	THG1L
SOCS5	3.97e-35	0.300811	0.073	0.193	5.64e-31	CD3- DP(C)	SOCS5
LCP2	4.02e-35	0.422893	0.3	0.599	5.71e-31	CD3- DP(C)	LCP2
GON4L	4.71e-35	0.355487	0.092	0.223	6.7e-31	CD3- DP(C)	GON4L
FAM193A	5.3e-35	0.462978	0.116	0.264	7.53e-31	CD3- DP(C)	FAM193A
DNM2	5.52e-35	0.376966	0.087	0.216	7.85e-31	CD3- DP(C)	DNM2
ATAD5	5.73e-35	0.405359	0.132	0.29	8.14e-31	CD3- DP(C)	ATAD5
SECISBP2	6.07e-35	0.36022	0.097	0.233	8.62e-31	CD3- DP(C)	SECISBP2
STK38	6.39e-35	0.467647	0.201	0.411	9.08e-31	CD3- DP(C)	STK38
PCMTD2	7.3e-35	0.271639	0.077	0.199	1.04e-30	CD3- DP(C)	PCMTD2
FAM117A	8.65e-35	0.276138	0.072	0.19	1.23e-30	CD3- DP(C)	FAM117A
AQR	9.46e-35	0.389317	0.097	0.232	1.35e-30	CD3- DP(C)	AQR
CWF19L2	1.21e-34	0.558623	0.141	0.306	1.72e-30	CD3- DP(C)	CWF19L2
CELF1	1.24e-34	0.413124	0.102	0.24	1.76e-30	CD3- DP(C)	CELF1
TCF3	1.7e-34	0.496125	0.136	0.298	2.42e-30	CD3- DP(C)	TCF3
PPIL3	1.91e-34	0.260072	0.066	0.18	2.71e-30	CD3- DP(C)	PPIL3
ODF2	1.91e-34	0.311092	0.069	0.185	2.72e-30	CD3- DP(C)	ODF2
ZNF35	2.03e-34	0.523508	0.144	0.311	2.89e-30	CD3- DP(C)	ZNF35
RABEP1	2.42e-34	0.421215	0.109	0.251	3.44e-30	CD3- DP(C)	RABEP1
TNRC6A	2.51e-34	0.486618	0.117	0.265	3.57e-30	CD3- DP(C)	TNRC6A
RETREG3	2.57e-34	0.383803	0.086	0.213	3.66e-30	CD3- DP(C)	RETREG3
RPRD2	2.62e-34	0.250132	0.067	0.181	3.72e-30	CD3- DP(C)	RPRD2
SLMAP	2.98e-34	0.286186	0.061	0.171	4.23e-30	CD3- DP(C)	SLMAP
GLS	3.56e-34	0.530789	0.203	0.413	5.06e-30	CD3- DP(C)	GLS
CD247	3.6e-34	0.32522	0.351	0.691	5.12e-30	CD3- DP(C)	CD247
TMIGD2	3.85e-34	0.335475	0.19	0.383	5.48e-30	CD3- DP(C)	TMIGD2
SLC15A4	4.03e-34	0.442458	0.107	0.247	5.73e-30	CD3- DP(C)	SLC15A4
HBP1	4.31e-34	0.519998	0.19	0.393	6.12e-30	CD3- DP(C)	HBP1
NSD1	4.44e-34	0.525162	0.157	0.332	6.31e-30	CD3- DP(C)	NSD1
SETD5	4.58e-34	0.30541	0.078	0.198	6.51e-30	CD3- DP(C)	SETD5
NSA2	4.66e-34	0.56432	0.329	0.665	6.63e-30	CD3- DP(C)	NSA2
HELZ	6.15e-34	0.337378	0.102	0.238	8.75e-30	CD3- DP(C)	HELZ
DIP2B	6.3e-34	0.374157	0.082	0.205	8.95e-30	CD3- DP(C)	DIP2B
USP8	6.64e-34	0.542708	0.173	0.362	9.44e-30	CD3- DP(C)	USP8
GIGYF2	6.8e-34	0.317503	0.072	0.189	9.66e-30	CD3- DP(C)	GIGYF2
HBS1L	6.88e-34	0.523681	0.174	0.363	9.79e-30	CD3- DP(C)	HBS1L
CDS2	7.17e-34	0.365534	0.105	0.243	1.02e-29	CD3- DP(C)	CDS2
GPATCH8	7.51e-34	0.462587	0.117	0.263	1.07e-29	CD3- DP(C)	GPATCH8
IGF1R	7.58e-34	0.475593	0.137	0.296	1.08e-29	CD3- DP(C)	IGF1R
NFAT5	9.39e-34	0.555754	0.206	0.419	1.34e-29	CD3- DP(C)	NFAT5
ZFAND3	1.07e-33	0.321661	0.075	0.193	1.52e-29	CD3- DP(C)	ZFAND3
KLHL24	1.16e-33	0.484495	0.177	0.367	1.65e-29	CD3- DP(C)	KLHL24
CDH24	1.16e-33	0.31231	0.075	0.193	1.65e-29	CD3- DP(C)	CDH24
RFX7	1.2e-33	0.320965	0.073	0.19	1.7e-29	CD3- DP(C)	RFX7
USP11	1.25e-33	0.352566	0.088	0.214	1.78e-29	CD3- DP(C)	USP11
ATR	1.29e-33	0.503417	0.111	0.253	1.83e-29	CD3- DP(C)	ATR
TOX	1.29e-33	0.45156	0.167	0.345	1.83e-29	CD3- DP(C)	TOX
DDX3Y	1.4e-33	0.338727	0.082	0.205	1.98e-29	CD3- DP(C)	DDX3Y
GGNBP2	1.51e-33	0.457324	0.146	0.311	2.14e-29	CD3- DP(C)	GGNBP2
DDX17	1.7e-33	0.371832	0.343	0.671	2.41e-29	CD3- DP(C)	DDX17
LTN1	2.39e-33	0.309585	0.074	0.191	3.4e-29	CD3- DP(C)	LTN1
IREB2	3.26e-33	0.258391	0.06	0.167	4.64e-29	CD3- DP(C)	IREB2
TRAF4	3.4e-33	0.544494	0.132	0.287	4.84e-29	CD3- DP(C)	TRAF4
DPH6	3.49e-33	0.303496	0.068	0.18	4.96e-29	CD3- DP(C)	DPH6
PPP1R10	3.49e-33	0.507458	0.179	0.368	4.96e-29	CD3- DP(C)	PPP1R10
RSRC1	4.45e-33	0.339491	0.072	0.186	6.32e-29	CD3- DP(C)	RSRC1
DDX42	4.78e-33	0.353505	0.084	0.206	6.79e-29	CD3- DP(C)	DDX42
NABP1	4.93e-33	0.505572	0.184	0.377	7e-29	CD3- DP(C)	NABP1
AKAP7	5.18e-33	0.271267	0.06	0.166	7.36e-29	CD3- DP(C)	AKAP7
CNTRL	5.66e-33	0.446342	0.124	0.272	8.04e-29	CD3- DP(C)	CNTRL
DCAF11	6.15e-33	0.308295	0.071	0.184	8.75e-29	CD3- DP(C)	DCAF11
CRAMP1	6.19e-33	0.578803	0.246	0.495	8.8e-29	CD3- DP(C)	CRAMP1
TSORFli419	6.36e-33	0.317912	0.076	0.192	9.04e-29	CD3- DP(C)	TSORFli419
PANK2	6.53e-33	0.453858	0.095	0.224	9.29e-29	CD3- DP(C)	PANK2
SLC36A4	7.06e-33	0.289624	0.073	0.187	1e-28	CD3- DP(C)	SLC36A4
BROX	7.91e-33	0.50688	0.19	0.388	1.12e-28	CD3- DP(C)	BROX
AAK1	8.56e-33	0.632646	0.204	0.415	1.22e-28	CD3- DP(C)	AAK1
WDR26	8.6e-33	0.465794	0.123	0.272	1.22e-28	CD3- DP(C)	WDR26
MIA2	9.32e-33	0.564979	0.206	0.416	1.32e-28	CD3- DP(C)	MIA2
SRPRA	9.42e-33	0.487771	0.129	0.281	1.34e-28	CD3- DP(C)	SRPRA
UFL1	1.05e-32	0.322161	0.073	0.187	1.5e-28	CD3- DP(C)	UFL1
ABTB1	1.28e-32	0.339373	0.08	0.198	1.82e-28	CD3- DP(C)	ABTB1
USF3	1.43e-32	0.386591	0.088	0.211	2.03e-28	CD3- DP(C)	USF3
SLC30A9	1.56e-32	0.348797	0.064	0.172	2.22e-28	CD3- DP(C)	SLC30A9
HTT	1.7e-32	0.306499	0.067	0.177	2.42e-28	CD3- DP(C)	HTT
MFSD6	1.72e-32	0.252018	0.07	0.182	2.45e-28	CD3- DP(C)	MFSD6
ARHGEF6	1.95e-32	0.49541	0.138	0.296	2.77e-28	CD3- DP(C)	ARHGEF6
ZFX	2e-32	0.531395	0.22	0.442	2.84e-28	CD3- DP(C)	ZFX
SOCS7	2.2e-32	0.292941	0.074	0.188	3.13e-28	CD3- DP(C)	SOCS7
KDM2A	2.32e-32	0.511614	0.151	0.318	3.3e-28	CD3- DP(C)	KDM2A
FOXP1	2.4e-32	0.375668	0.113	0.249	3.41e-28	CD3- DP(C)	FOXP1
AP5M1	3.17e-32	0.486936	0.106	0.241	4.5e-28	CD3- DP(C)	AP5M1
KMT5B	3.59e-32	0.470712	0.156	0.325	5.1e-28	CD3- DP(C)	KMT5B
VAV3	3.84e-32	0.420487	0.117	0.258	5.45e-28	CD3- DP(C)	VAV3
CTCF	4.13e-32	0.454064	0.272	0.53	5.88e-28	CD3- DP(C)	CTCF
WDR5B	4.21e-32	0.302571	0.064	0.171	5.99e-28	CD3- DP(C)	WDR5B
ANKIB1	4.32e-32	0.448491	0.108	0.245	6.14e-28	CD3- DP(C)	ANKIB1
EHMT1	4.58e-32	0.430699	0.101	0.232	6.51e-28	CD3- DP(C)	EHMT1
TXLNG	4.61e-32	0.430093	0.089	0.213	6.55e-28	CD3- DP(C)	TXLNG
TDRD3	4.99e-32	0.253046	0.056	0.158	7.1e-28	CD3- DP(C)	TDRD3
XIAP	5.28e-32	0.413453	0.154	0.32	7.51e-28	CD3- DP(C)	XIAP
GAPVD1	5.29e-32	0.340674	0.077	0.192	7.52e-28	CD3- DP(C)	GAPVD1
PICALM	5.45e-32	0.413378	0.113	0.251	7.75e-28	CD3- DP(C)	PICALM
BOD1L1	5.82e-32	0.293464	0.081	0.198	8.27e-28	CD3- DP(C)	BOD1L1
PDIA4	6.18e-32	0.351727	0.096	0.223	8.78e-28	CD3- DP(C)	PDIA4
ADGRL1	7.71e-32	0.349307	0.076	0.19	1.1e-27	CD3- DP(C)	ADGRL1
SEPTIN9	8.16e-32	0.486435	0.324	0.642	1.16e-27	CD3- DP(C)	SEPTIN9
MAP4K1	9.37e-32	0.292309	0.067	0.175	1.33e-27	CD3- DP(C)	MAP4K1
U2SURP	1.06e-31	0.305716	0.063	0.168	1.51e-27	CD3- DP(C)	U2SURP
ZCCHC8	1.08e-31	0.257272	0.052	0.151	1.53e-27	CD3- DP(C)	ZCCHC8
TPP2	1.11e-31	0.358374	0.087	0.208	1.58e-27	CD3- DP(C)	TPP2
HECTD2	1.12e-31	1.36228	0.322	0.28	1.6e-27	CD3- DP(C)	HECTD2
RB1CC1	1.28e-31	0.531914	0.21	0.421	1.83e-27	CD3- DP(C)	RB1CC1
VPS41	1.34e-31	0.532072	0.155	0.323	1.9e-27	CD3- DP(C)	VPS41
NPAT	1.42e-31	0.328206	0.067	0.176	2.01e-27	CD3- DP(C)	NPAT
PRKD3	1.55e-31	0.291911	0.069	0.178	2.21e-27	CD3- DP(C)	PRKD3
CPSF7	1.6e-31	0.371758	0.071	0.181	2.28e-27	CD3- DP(C)	CPSF7
TAOK1	1.68e-31	0.443168	0.121	0.264	2.38e-27	CD3- DP(C)	TAOK1
RNF38	1.75e-31	0.404069	0.092	0.217	2.49e-27	CD3- DP(C)	RNF38
FAR1	1.88e-31	0.265257	0.061	0.165	2.67e-27	CD3- DP(C)	FAR1
THY1	2.13e-31	0.299036	0.197	0.386	3.02e-27	CD3- DP(C)	THY1
CEP350	2.17e-31	0.540334	0.195	0.392	3.08e-27	CD3- DP(C)	CEP350
LCOR	2.3e-31	0.512969	0.156	0.323	3.27e-27	CD3- DP(C)	LCOR
KDM5A	2.33e-31	0.523963	0.264	0.523	3.3e-27	CD3- DP(C)	KDM5A
CSTF3	2.34e-31	0.56678	0.149	0.312	3.32e-27	CD3- DP(C)	CSTF3
CNOT3	2.62e-31	0.436787	0.08	0.196	3.73e-27	CD3- DP(C)	CNOT3
CHD9	2.69e-31	0.551122	0.148	0.308	3.83e-27	CD3- DP(C)	CHD9
GGPS1	2.71e-31	0.297219	0.077	0.19	3.85e-27	CD3- DP(C)	GGPS1
CEP290	2.84e-31	0.428334	0.104	0.234	4.04e-27	CD3- DP(C)	CEP290
AHCTF1	3.06e-31	0.408157	0.106	0.238	4.34e-27	CD3- DP(C)	AHCTF1
GNPNAT1	3.11e-31	0.420624	0.082	0.199	4.43e-27	CD3- DP(C)	GNPNAT1
LDB1	3.21e-31	0.400008	0.1	0.229	4.57e-27	CD3- DP(C)	LDB1
TMX3	3.55e-31	0.371402	0.089	0.21	5.05e-27	CD3- DP(C)	TMX3
SATB1	3.86e-31	0.638261	0.688	0.845	5.49e-27	CD3- DP(C)	SATB1
ZNF717	4.09e-31	0.310222	0.061	0.163	5.81e-27	CD3- DP(C)	ZNF717
ZNF652	4.1e-31	0.29946	0.067	0.174	5.82e-27	CD3- DP(C)	ZNF652
MDM4	4.14e-31	0.57228	0.227	0.454	5.88e-27	CD3- DP(C)	MDM4
THOC1	4.27e-31	0.394449	0.087	0.207	6.08e-27	CD3- DP(C)	THOC1
SERINC1	5.64e-31	0.434742	0.134	0.284	8.01e-27	CD3- DP(C)	SERINC1
ZC3H6	6.25e-31	0.347336	0.085	0.202	8.88e-27	CD3- DP(C)	ZC3H6
OPA1	8.75e-31	0.438034	0.113	0.248	1.24e-26	CD3- DP(C)	OPA1
TRIM8	1.22e-30	0.520128	0.128	0.273	1.74e-26	CD3- DP(C)	TRIM8
EXOC4	1.33e-30	0.363941	0.079	0.192	1.9e-26	CD3- DP(C)	EXOC4
GMIP	1.64e-30	0.275303	0.056	0.155	2.33e-26	CD3- DP(C)	GMIP
HMGCR	1.7e-30	0.271332	0.063	0.165	2.42e-26	CD3- DP(C)	HMGCR
ETS1	1.93e-30	0.303059	0.358	0.689	2.75e-26	CD3- DP(C)	ETS1
ZNF250	2.06e-30	0.537761	0.135	0.285	2.93e-26	CD3- DP(C)	ZNF250
DCAF15	2.11e-30	0.344087	0.077	0.189	2.99e-26	CD3- DP(C)	DCAF15
PRPF39	2.22e-30	0.347044	0.069	0.176	3.16e-26	CD3- DP(C)	PRPF39
PLPP1	2.38e-30	0.41127	0.111	0.244	3.39e-26	CD3- DP(C)	PLPP1
PARP4	2.4e-30	0.312404	0.072	0.18	3.41e-26	CD3- DP(C)	PARP4
PHF8	2.59e-30	0.454979	0.105	0.235	3.68e-26	CD3- DP(C)	PHF8
GTF2I	3.34e-30	0.518446	0.24	0.471	4.75e-26	CD3- DP(C)	GTF2I
LEMD3	3.35e-30	0.457146	0.115	0.251	4.76e-26	CD3- DP(C)	LEMD3
CAMK2D	4.07e-30	0.447262	0.1	0.226	5.79e-26	CD3- DP(C)	CAMK2D
WDR70	4.59e-30	0.299505	0.069	0.174	6.52e-26	CD3- DP(C)	WDR70
DNAJC24	4.64e-30	0.388961	0.08	0.193	6.59e-26	CD3- DP(C)	DNAJC24
SMAD2	4.82e-30	0.25622	0.059	0.158	6.84e-26	CD3- DP(C)	SMAD2
XRN1	5.78e-30	0.502916	0.144	0.298	8.22e-26	CD3- DP(C)	XRN1
EPB41	5.82e-30	0.605423	0.206	0.41	8.28e-26	CD3- DP(C)	EPB41
CCNT1	6.42e-30	0.399264	0.105	0.233	9.13e-26	CD3- DP(C)	CCNT1
SIRT1	6.53e-30	0.276992	0.065	0.168	9.29e-26	CD3- DP(C)	SIRT1
IRF3	7.5e-30	0.353538	0.085	0.2	1.07e-25	CD3- DP(C)	IRF3
GTF3C3	7.53e-30	0.431328	0.111	0.244	1.07e-25	CD3- DP(C)	GTF3C3
ARRDC3	8.66e-30	0.25067	0.063	0.164	1.23e-25	CD3- DP(C)	ARRDC3
KLF12	9.33e-30	0.355043	0.083	0.196	1.33e-25	CD3- DP(C)	KLF12
CBFA2T2	9.44e-30	0.264857	0.058	0.157	1.34e-25	CD3- DP(C)	CBFA2T2
ZKSCAN1	1.05e-29	0.355269	0.074	0.182	1.5e-25	CD3- DP(C)	ZKSCAN1
PRDM2	1.11e-29	0.545145	0.19	0.377	1.58e-25	CD3- DP(C)	PRDM2
APC	1.17e-29	0.401489	0.096	0.218	1.66e-25	CD3- DP(C)	APC
SERPINI1	1.3e-29	0.503888	0.123	0.263	1.85e-25	CD3- DP(C)	SERPINI1
KDM5B	1.52e-29	0.32729	0.092	0.21	2.16e-25	CD3- DP(C)	KDM5B
PDCD11	1.55e-29	0.288669	0.063	0.164	2.2e-25	CD3- DP(C)	PDCD11
MEF2D	1.56e-29	0.575489	0.148	0.304	2.21e-25	CD3- DP(C)	MEF2D
MAGI3	1.64e-29	0.476405	0.096	0.217	2.33e-25	CD3- DP(C)	MAGI3
SYNE1	1.98e-29	1.41583	0.422	0.436	2.82e-25	CD3- DP(C)	SYNE1
KANSL2	2.09e-29	0.52036	0.141	0.293	2.98e-25	CD3- DP(C)	KANSL2
TMEM39A	2.33e-29	0.30079	0.056	0.151	3.31e-25	CD3- DP(C)	TMEM39A
LDLRAD4	2.52e-29	0.487439	0.255	0.493	3.58e-25	CD3- DP(C)	LDLRAD4
YPEL2	2.79e-29	0.327033	0.119	0.253	3.96e-25	CD3- DP(C)	YPEL2
CCDC93	2.86e-29	0.322116	0.073	0.179	4.06e-25	CD3- DP(C)	CCDC93
TRA2A	2.94e-29	0.554473	0.16	0.324	4.18e-25	CD3- DP(C)	TRA2A
DYNC1LI2	3.74e-29	0.379682	0.081	0.191	5.31e-25	CD3- DP(C)	DYNC1LI2
SLC25A25	3.96e-29	0.393537	0.084	0.197	5.62e-25	CD3- DP(C)	SLC25A25
TLK2	4.25e-29	0.386929	0.101	0.224	6.04e-25	CD3- DP(C)	TLK2
DGCR2	4.27e-29	0.567815	0.137	0.285	6.07e-25	CD3- DP(C)	DGCR2
PPP2R1B	4.48e-29	0.251994	0.047	0.137	6.37e-25	CD3- DP(C)	PPP2R1B
GPN2	4.99e-29	0.330109	0.075	0.182	7.1e-25	CD3- DP(C)	GPN2
SMAD4	5.05e-29	0.598126	0.224	0.441	7.18e-25	CD3- DP(C)	SMAD4
PAF1	5.54e-29	0.279466	0.056	0.151	7.87e-25	CD3- DP(C)	PAF1
TSPAN32	6.18e-29	0.526721	0.256	0.496	8.78e-25	CD3- DP(C)	TSPAN32
HNRNPR	6.59e-29	0.304072	0.377	0.73	9.36e-25	CD3- DP(C)	HNRNPR
E2F2	7.36e-29	0.379862	0.116	0.248	1.05e-24	CD3- DP(C)	E2F2
ROCK2	7.53e-29	0.390724	0.081	0.191	1.07e-24	CD3- DP(C)	ROCK2
LEMD2	7.68e-29	0.28049	0.054	0.148	1.09e-24	CD3- DP(C)	LEMD2
ABCB4	8.4e-29	0.269698	0.067	0.168	1.19e-24	CD3- DP(C)	ABCB4
SACM1L	9.06e-29	0.431077	0.091	0.207	1.29e-24	CD3- DP(C)	SACM1L
ABCA1	9.07e-29	0.445817	0.108	0.234	1.29e-24	CD3- DP(C)	ABCA1
YTHDF3	9.14e-29	0.412923	0.086	0.199	1.3e-24	CD3- DP(C)	YTHDF3
MMS19	9.77e-29	0.277494	0.049	0.139	1.39e-24	CD3- DP(C)	MMS19
IKZF3	1.07e-28	0.422452	0.288	0.548	1.52e-24	CD3- DP(C)	IKZF3
CD4	1.1e-28	0.792413	0.595	0.663	1.56e-24	CD3- DP(C)	CD4
M6PR	1.15e-28	0.361127	0.074	0.18	1.64e-24	CD3- DP(C)	M6PR
CEP89	1.19e-28	0.486595	0.112	0.242	1.69e-24	CD3- DP(C)	CEP89
HDAC8	1.75e-28	0.264316	0.053	0.146	2.48e-24	CD3- DP(C)	HDAC8
PCMTD1	1.82e-28	0.504066	0.287	0.556	2.59e-24	CD3- DP(C)	PCMTD1
CSNK1A1	2.83e-28	0.453278	0.337	0.659	4.02e-24	CD3- DP(C)	CSNK1A1
FAM168A	2.9e-28	0.274025	0.062	0.16	4.12e-24	CD3- DP(C)	FAM168A
CSNK1G2	2.96e-28	0.310095	0.054	0.146	4.21e-24	CD3- DP(C)	CSNK1G2
JARID2	3.1e-28	0.570852	0.227	0.438	4.41e-24	CD3- DP(C)	JARID2
FOXN2	3.33e-28	0.395639	0.102	0.225	4.73e-24	CD3- DP(C)	FOXN2
MAPK8	3.43e-28	0.365568	0.082	0.192	4.88e-24	CD3- DP(C)	MAPK8
PSD4	3.84e-28	0.351024	0.078	0.184	5.45e-24	CD3- DP(C)	PSD4
SAV1	4.06e-28	0.486611	0.178	0.351	5.77e-24	CD3- DP(C)	SAV1
TLE3	4.07e-28	0.5058	0.143	0.293	5.79e-24	CD3- DP(C)	TLE3
GTF2H1	4.49e-28	0.283721	0.059	0.154	6.38e-24	CD3- DP(C)	GTF2H1
TAF1	4.51e-28	0.589116	0.213	0.414	6.41e-24	CD3- DP(C)	TAF1
VPS11	5.03e-28	0.382556	0.071	0.173	7.15e-24	CD3- DP(C)	VPS11
ZNF263	5.7e-28	0.273287	0.065	0.163	8.1e-24	CD3- DP(C)	ZNF263
PPFIA1	7.58e-28	0.344738	0.073	0.176	1.08e-23	CD3- DP(C)	PPFIA1
STX16	7.88e-28	0.585377	0.16	0.321	1.12e-23	CD3- DP(C)	STX16
HERC4	7.89e-28	0.358767	0.085	0.194	1.12e-23	CD3- DP(C)	HERC4
RABGAP1L	7.98e-28	0.513442	0.251	0.475	1.13e-23	CD3- DP(C)	RABGAP1L
XYLT1	8.14e-28	0.392608	0.076	0.18	1.16e-23	CD3- DP(C)	XYLT1
ZNF326	8.49e-28	0.569031	0.278	0.539	1.21e-23	CD3- DP(C)	ZNF326
GOLM1	9.47e-28	0.538754	0.139	0.285	1.35e-23	CD3- DP(C)	GOLM1
SCAF8	9.77e-28	0.501049	0.133	0.273	1.39e-23	CD3- DP(C)	SCAF8
MRPL16	1.09e-27	0.485953	0.076	0.18	1.54e-23	CD3- DP(C)	MRPL16
HIPK1	1.12e-27	0.586111	0.221	0.431	1.59e-23	CD3- DP(C)	HIPK1
EXOC3	1.16e-27	0.349036	0.076	0.179	1.64e-23	CD3- DP(C)	EXOC3
MNS1	1.17e-27	0.468033	0.104	0.225	1.67e-23	CD3- DP(C)	MNS1
CIC	1.2e-27	0.39308	0.078	0.183	1.7e-23	CD3- DP(C)	CIC
TSC22D2	2e-27	0.563321	0.142	0.287	2.84e-23	CD3- DP(C)	TSC22D2
TSGA10	2e-27	0.443895	0.092	0.206	2.85e-23	CD3- DP(C)	TSGA10
PTBP2	2.1e-27	0.488809	0.108	0.232	2.98e-23	CD3- DP(C)	PTBP2
IKBKB	2.22e-27	0.292132	0.057	0.149	3.16e-23	CD3- DP(C)	IKBKB
WAPL	2.31e-27	0.559182	0.199	0.389	3.28e-23	CD3- DP(C)	WAPL
ZDHHC20	2.41e-27	0.363917	0.086	0.196	3.42e-23	CD3- DP(C)	ZDHHC20
FOXN3	2.44e-27	0.537839	0.307	0.597	3.48e-23	CD3- DP(C)	FOXN3
OS9	2.45e-27	0.549143	0.14	0.286	3.48e-23	CD3- DP(C)	OS9
PYGM	3.09e-27	0.572535	0.179	0.352	4.39e-23	CD3- DP(C)	PYGM
ZZZ3	3.13e-27	0.457868	0.102	0.223	4.46e-23	CD3- DP(C)	ZZZ3
NFATC2IP	3.23e-27	0.48056	0.1	0.218	4.59e-23	CD3- DP(C)	NFATC2IP
MEN1	3.42e-27	0.301447	0.052	0.141	4.86e-23	CD3- DP(C)	MEN1
DOK2	3.65e-27	0.333	0.079	0.184	5.19e-23	CD3- DP(C)	DOK2
FAM13B	3.85e-27	0.364472	0.084	0.191	5.47e-23	CD3- DP(C)	FAM13B
SIK1	4.05e-27	0.254372	0.062	0.156	5.76e-23	CD3- DP(C)	SIK1
DBF4	4.18e-27	0.253627	0.048	0.133	5.94e-23	CD3- DP(C)	DBF4
ACTN1	4.21e-27	0.30084	0.1	0.216	5.98e-23	CD3- DP(C)	ACTN1
C16ORF72	4.32e-27	0.568813	0.168	0.332	6.14e-23	CD3- DP(C)	C16ORF72
SLC6A6	4.34e-27	0.254362	0.056	0.147	6.17e-23	CD3- DP(C)	SLC6A6
ZBTB7A	4.76e-27	0.602813	0.239	0.46	6.77e-23	CD3- DP(C)	ZBTB7A
RUFY3	4.94e-27	0.580027	0.22	0.426	7.02e-23	CD3- DP(C)	RUFY3
TUT4	5.19e-27	0.630692	0.174	0.342	7.38e-23	CD3- DP(C)	TUT4
ARHGAP15	5.45e-27	0.605146	0.183	0.358	7.75e-23	CD3- DP(C)	ARHGAP15
ZNF518A	5.99e-27	0.253371	0.061	0.154	8.52e-23	CD3- DP(C)	ZNF518A
MAP3K2	6.28e-27	0.583909	0.185	0.362	8.93e-23	CD3- DP(C)	MAP3K2
SLC43A1	7.4e-27	0.618687	0.183	0.358	1.05e-22	CD3- DP(C)	SLC43A1
MIGA1	8.17e-27	0.371554	0.077	0.18	1.16e-22	CD3- DP(C)	MIGA1
MTERF2	8.21e-27	0.49753	0.097	0.212	1.17e-22	CD3- DP(C)	MTERF2
SETX	8.27e-27	0.262771	0.058	0.149	1.18e-22	CD3- DP(C)	SETX
TMEM131L	8.54e-27	0.373833	0.067	0.163	1.21e-22	CD3- DP(C)	TMEM131L
ARFGEF1	9.24e-27	0.485954	0.105	0.225	1.31e-22	CD3- DP(C)	ARFGEF1
FAM83F	1.06e-26	0.297377	0.109	0.23	1.51e-22	CD3- DP(C)	FAM83F
TRPM7	1.55e-26	0.45772	0.112	0.236	2.2e-22	CD3- DP(C)	TRPM7
RGS14	1.55e-26	0.3439	0.08	0.184	2.2e-22	CD3- DP(C)	RGS14
BIRC6	1.59e-26	0.608976	0.234	0.452	2.27e-22	CD3- DP(C)	BIRC6
CASC4	1.61e-26	0.28495	0.05	0.136	2.29e-22	CD3- DP(C)	CASC4
RALGAPA1	1.74e-26	0.452962	0.095	0.208	2.47e-22	CD3- DP(C)	RALGAPA1
RASGRP1	2.01e-26	0.580444	0.162	0.319	2.85e-22	CD3- DP(C)	RASGRP1
PIK3CA	2.09e-26	0.41139	0.096	0.21	2.97e-22	CD3- DP(C)	PIK3CA
RSBN1L	2.1e-26	0.62217	0.255	0.488	2.98e-22	CD3- DP(C)	RSBN1L
DCAF5	2.23e-26	0.438691	0.093	0.205	3.17e-22	CD3- DP(C)	DCAF5
TOP2B	2.34e-26	0.38607	0.37	0.712	3.33e-22	CD3- DP(C)	TOP2B
CYHR1	2.71e-26	0.260183	0.063	0.157	3.85e-22	CD3- DP(C)	CYHR1
SSH2	2.74e-26	0.627511	0.222	0.428	3.9e-22	CD3- DP(C)	SSH2
USP37	3.13e-26	0.38415	0.061	0.153	4.45e-22	CD3- DP(C)	USP37
EPC2	3.2e-26	0.382956	0.087	0.194	4.55e-22	CD3- DP(C)	EPC2
TRAPPC9	3.48e-26	0.284664	0.05	0.135	4.95e-22	CD3- DP(C)	TRAPPC9
CQ058	3.5e-26	0.396558	0.076	0.177	4.98e-22	CD3- DP(C)	CQ058
LIN1	3.69e-26	1.05079	0.533	0.69	5.25e-22	CD3- DP(C)	LIN1
HELB	4.16e-26	0.287674	0.077	0.178	5.92e-22	CD3- DP(C)	HELB
RNF125	5.04e-26	0.598368	0.165	0.325	7.16e-22	CD3- DP(C)	RNF125
NCOA1	5.84e-26	0.573819	0.126	0.258	8.3e-22	CD3- DP(C)	NCOA1
PUM3	5.9e-26	0.309507	0.057	0.145	8.38e-22	CD3- DP(C)	PUM3
ACSF2	6.64e-26	0.347613	0.065	0.158	9.44e-22	CD3- DP(C)	ACSF2
TRAPPC8	7.3e-26	0.376236	0.085	0.189	1.04e-21	CD3- DP(C)	TRAPPC8
SRBD1	7.94e-26	0.423319	0.071	0.167	1.13e-21	CD3- DP(C)	SRBD1
ORC4	8.26e-26	0.40539	0.1	0.215	1.17e-21	CD3- DP(C)	ORC4
BSDC1	9.27e-26	0.340927	0.064	0.156	1.32e-21	CD3- DP(C)	BSDC1
UBR4	9.97e-26	0.590953	0.142	0.284	1.42e-21	CD3- DP(C)	UBR4
ATAD2	1e-25	0.405278	0.131	0.262	1.42e-21	CD3- DP(C)	ATAD2
TYW5	1.05e-25	0.329652	0.077	0.177	1.49e-21	CD3- DP(C)	TYW5
AKAP2	1.13e-25	0.460683	0.166	0.321	1.61e-21	CD3- DP(C)	AKAP2
MYNN	1.16e-25	0.689309	0.13	0.263	1.64e-21	CD3- DP(C)	MYNN
PHF21A	1.25e-25	0.322646	0.073	0.17	1.78e-21	CD3- DP(C)	PHF21A
TET3	1.3e-25	0.367064	0.072	0.169	1.85e-21	CD3- DP(C)	TET3
UPF1	1.33e-25	0.67106	0.214	0.411	1.89e-21	CD3- DP(C)	UPF1
DDX46	1.34e-25	0.549249	0.322	0.625	1.9e-21	CD3- DP(C)	DDX46
MARCHF7	1.5e-25	0.586287	0.169	0.329	2.13e-21	CD3- DP(C)	MARCHF7
TBC1D22A	1.55e-25	0.282445	0.057	0.145	2.21e-21	CD3- DP(C)	TBC1D22A
POLR1B	1.57e-25	0.326359	0.079	0.179	2.23e-21	CD3- DP(C)	POLR1B
SNRK	1.62e-25	0.548838	0.14	0.279	2.3e-21	CD3- DP(C)	SNRK
STRN3	1.77e-25	0.485331	0.095	0.206	2.51e-21	CD3- DP(C)	STRN3
TUT7	1.84e-25	0.578475	0.156	0.305	2.61e-21	CD3- DP(C)	TUT7
DIDO1	2.1e-25	0.271644	0.056	0.143	2.98e-21	CD3- DP(C)	DIDO1
B4GALT3	2.23e-25	0.62862	0.15	0.297	3.17e-21	CD3- DP(C)	B4GALT3
CDK19	2.3e-25	0.305136	0.06	0.149	3.27e-21	CD3- DP(C)	CDK19
DDX6	2.5e-25	0.615183	0.224	0.43	3.56e-21	CD3- DP(C)	DDX6
POLDIP3	2.54e-25	0.45224	0.077	0.177	3.61e-21	CD3- DP(C)	POLDIP3
UBXN7	2.8e-25	0.492825	0.119	0.244	3.98e-21	CD3- DP(C)	UBXN7
PAPOLG	2.87e-25	0.42257	0.087	0.192	4.08e-21	CD3- DP(C)	PAPOLG
PRR3	3.83e-25	0.308891	0.061	0.15	5.44e-21	CD3- DP(C)	PRR3
SFPQ	3.83e-25	0.627469	0.134	0.27	5.45e-21	CD3- DP(C)	SFPQ
MAP4K4	4.03e-25	0.552226	0.312	0.595	5.73e-21	CD3- DP(C)	MAP4K4
PAN3	4.5e-25	0.551502	0.176	0.339	6.4e-21	CD3- DP(C)	PAN3
HEXD	4.76e-25	0.285685	0.056	0.141	6.77e-21	CD3- DP(C)	HEXD
HIVEP2	5.5e-25	0.422813	0.101	0.212	7.81e-21	CD3- DP(C)	HIVEP2
APP	5.51e-25	0.252168	0.061	0.149	7.83e-21	CD3- DP(C)	APP
HNRNPM	5.94e-25	0.407109	0.377	0.721	8.44e-21	CD3- DP(C)	HNRNPM
CHFR	7.07e-25	0.260437	0.059	0.146	1e-20	CD3- DP(C)	CHFR
STXBP5	7.26e-25	0.312358	0.068	0.16	1.03e-20	CD3- DP(C)	STXBP5
DMTF1	7.4e-25	0.608264	0.19	0.365	1.05e-20	CD3- DP(C)	DMTF1
TIPARP	7.42e-25	0.250317	0.057	0.143	1.06e-20	CD3- DP(C)	TIPARP
ZNF211	8.67e-25	0.287372	0.047	0.128	1.23e-20	CD3- DP(C)	ZNF211
LRRC8D	8.78e-25	0.387224	0.084	0.186	1.25e-20	CD3- DP(C)	LRRC8D
LRRC41	9.39e-25	0.414819	0.061	0.15	1.33e-20	CD3- DP(C)	LRRC41
RBM45	9.5e-25	0.257953	0.046	0.126	1.35e-20	CD3- DP(C)	RBM45
NOTCH2	1.21e-24	0.2673	0.05	0.131	1.71e-20	CD3- DP(C)	NOTCH2
MKLN1	1.38e-24	0.516417	0.116	0.237	1.96e-20	CD3- DP(C)	MKLN1
PCGF5	1.38e-24	0.533352	0.108	0.224	1.97e-20	CD3- DP(C)	PCGF5
SPOPL	1.66e-24	0.304026	0.071	0.165	2.37e-20	CD3- DP(C)	SPOPL
GNB2	1.8e-24	0.75556	0.283	0.545	2.56e-20	CD3- DP(C)	GNB2
RNF145	1.95e-24	0.25891	0.057	0.142	2.77e-20	CD3- DP(C)	RNF145
ARHGEF18	1.97e-24	0.483936	0.122	0.247	2.8e-20	CD3- DP(C)	ARHGEF18
LPXN	2.25e-24	0.532506	0.148	0.29	3.2e-20	CD3- DP(C)	LPXN
RNF44	2.4e-24	0.391707	0.068	0.159	3.41e-20	CD3- DP(C)	RNF44
GNL3L	2.54e-24	0.322284	0.066	0.157	3.61e-20	CD3- DP(C)	GNL3L
TIAL1	2.74e-24	0.592971	0.294	0.559	3.89e-20	CD3- DP(C)	TIAL1
ZNF805	3.04e-24	0.320507	0.07	0.162	4.32e-20	CD3- DP(C)	ZNF805
LAMC1	3.1e-24	0.276787	0.049	0.129	4.4e-20	CD3- DP(C)	LAMC1
ACAP1	3.12e-24	0.556881	0.148	0.29	4.44e-20	CD3- DP(C)	ACAP1
C18ORF25	3.13e-24	0.517733	0.117	0.237	4.44e-20	CD3- DP(C)	C18ORF25
VDAC1	3.28e-24	0.36448	0.048	0.128	4.66e-20	CD3- DP(C)	VDAC1
MFSD12	3.92e-24	0.287724	0.051	0.131	5.58e-20	CD3- DP(C)	MFSD12
STK4	4.7e-24	0.510142	0.333	0.634	6.69e-20	CD3- DP(C)	STK4
UBN2	4.8e-24	0.620158	0.237	0.443	6.83e-20	CD3- DP(C)	UBN2
RNGTT	4.89e-24	0.268517	0.051	0.132	6.95e-20	CD3- DP(C)	RNGTT
CNOT4	5.59e-24	0.670617	0.229	0.431	7.94e-20	CD3- DP(C)	CNOT4
NRIP1	5.83e-24	0.561779	0.162	0.311	8.29e-20	CD3- DP(C)	NRIP1
INPP4A	6.77e-24	0.51485	0.138	0.271	9.63e-20	CD3- DP(C)	INPP4A
MRTFA	7.12e-24	0.331501	0.06	0.146	1.01e-19	CD3- DP(C)	MRTFA
RHBDD2	8.18e-24	0.542875	0.115	0.233	1.16e-19	CD3- DP(C)	RHBDD2
PPIP5K2	9.45e-24	0.482281	0.107	0.221	1.34e-19	CD3- DP(C)	PPIP5K2
DCAF1	1e-23	0.50499	0.113	0.23	1.43e-19	CD3- DP(C)	DCAF1
TRMT10B	1.03e-23	0.266723	0.057	0.14	1.46e-19	CD3- DP(C)	TRMT10B
PHF14	1.09e-23	0.694881	0.228	0.431	1.54e-19	CD3- DP(C)	PHF14
PM20D2	1.21e-23	0.28757	0.055	0.137	1.72e-19	CD3- DP(C)	PM20D2
SENP7	1.25e-23	0.656622	0.235	0.443	1.77e-19	CD3- DP(C)	SENP7
ESF1	1.31e-23	0.724228	0.215	0.407	1.87e-19	CD3- DP(C)	ESF1
MLLT10	1.34e-23	0.514873	0.107	0.219	1.9e-19	CD3- DP(C)	MLLT10
RAB11FIP2	1.5e-23	0.268713	0.064	0.151	2.13e-19	CD3- DP(C)	RAB11FIP2
CLASP2	1.54e-23	0.292421	0.066	0.154	2.19e-19	CD3- DP(C)	CLASP2
ZNF207	1.57e-23	0.606905	0.285	0.538	2.23e-19	CD3- DP(C)	ZNF207
LNPK	1.81e-23	0.386512	0.085	0.184	2.57e-19	CD3- DP(C)	LNPK
CCM2	1.87e-23	0.330967	0.071	0.162	2.66e-19	CD3- DP(C)	CCM2
DPP4	2.04e-23	0.506571	0.114	0.23	2.91e-19	CD3- DP(C)	DPP4
CEP135	2.05e-23	0.325706	0.057	0.14	2.92e-19	CD3- DP(C)	CEP135
TP53BP1	2.09e-23	0.29262	0.053	0.134	2.97e-19	CD3- DP(C)	TP53BP1
DHX32	2.26e-23	0.288146	0.051	0.131	3.21e-19	CD3- DP(C)	DHX32
TCFL5	2.55e-23	0.382647	0.071	0.162	3.62e-19	CD3- DP(C)	TCFL5
TRIM41	2.57e-23	0.334705	0.063	0.149	3.65e-19	CD3- DP(C)	TRIM41
ZBTB44	2.64e-23	0.453151	0.103	0.212	3.75e-19	CD3- DP(C)	ZBTB44
FAR2	3.02e-23	0.564138	0.167	0.318	4.3e-19	CD3- DP(C)	FAR2
CCDC15	3.15e-23	0.483899	0.083	0.18	4.47e-19	CD3- DP(C)	CCDC15
STXBP3	3.18e-23	0.256829	0.051	0.13	4.51e-19	CD3- DP(C)	STXBP3
MTOR	3.29e-23	0.297701	0.05	0.128	4.68e-19	CD3- DP(C)	MTOR
CD55	3.35e-23	0.635658	0.205	0.386	4.77e-19	CD3- DP(C)	CD55
PDK1	3.49e-23	0.442136	0.15	0.288	4.96e-19	CD3- DP(C)	PDK1
TM9SF4	3.56e-23	0.310389	0.057	0.139	5.06e-19	CD3- DP(C)	TM9SF4
PHC3	3.75e-23	0.313093	0.056	0.138	5.33e-19	CD3- DP(C)	PHC3
CDK17	3.97e-23	0.424704	0.109	0.222	5.65e-19	CD3- DP(C)	CDK17
MED15	4.08e-23	0.275352	0.051	0.13	5.8e-19	CD3- DP(C)	MED15
BTBD7	4.25e-23	0.461112	0.085	0.183	6.05e-19	CD3- DP(C)	BTBD7
KDM3A	4.28e-23	0.419782	0.102	0.209	6.08e-19	CD3- DP(C)	KDM3A
CDKAL1	4.6e-23	0.275726	0.05	0.127	6.54e-19	CD3- DP(C)	CDKAL1
ODF2L	4.73e-23	0.346263	0.072	0.163	6.73e-19	CD3- DP(C)	ODF2L
HYOU1	5.52e-23	0.409641	0.072	0.163	7.84e-19	CD3- DP(C)	HYOU1
SFSWAP	5.63e-23	0.479973	0.099	0.205	8e-19	CD3- DP(C)	SFSWAP
TAF8	5.86e-23	0.289802	0.056	0.138	8.33e-19	CD3- DP(C)	TAF8
ZXDC	6.06e-23	0.416873	0.069	0.158	8.61e-19	CD3- DP(C)	ZXDC
ATG14	6.41e-23	0.353661	0.064	0.15	9.1e-19	CD3- DP(C)	ATG14
CLCN3	6.61e-23	0.313746	0.059	0.142	9.39e-19	CD3- DP(C)	CLCN3
MIS18BP1	6.73e-23	0.325668	0.063	0.147	9.57e-19	CD3- DP(C)	MIS18BP1
DUS1L	7.11e-23	0.52082	0.087	0.186	1.01e-18	CD3- DP(C)	DUS1L
ASCC3	7.18e-23	0.458536	0.091	0.191	1.02e-18	CD3- DP(C)	ASCC3
ZBTB14	7.4e-23	0.340272	0.056	0.138	1.05e-18	CD3- DP(C)	ZBTB14
FOXJ3	8.32e-23	0.290244	0.062	0.146	1.18e-18	CD3- DP(C)	FOXJ3
TTC7A	8.33e-23	0.476126	0.091	0.192	1.18e-18	CD3- DP(C)	TTC7A
CENPC	9.02e-23	0.625618	0.147	0.283	1.28e-18	CD3- DP(C)	CENPC
LRMP	9.77e-23	0.522015	0.158	0.3	1.39e-18	CD3- DP(C)	LRMP
INO80D	1.08e-22	0.663866	0.172	0.324	1.54e-18	CD3- DP(C)	INO80D
TMEM68	1.22e-22	0.336642	0.061	0.145	1.73e-18	CD3- DP(C)	TMEM68
RC3H1	1.22e-22	0.694481	0.228	0.428	1.74e-18	CD3- DP(C)	RC3H1
WDR44	1.65e-22	0.257232	0.051	0.128	2.35e-18	CD3- DP(C)	WDR44
RHOT2	1.73e-22	0.280489	0.051	0.127	2.45e-18	CD3- DP(C)	RHOT2
NCSTN	1.8e-22	0.35022	0.061	0.144	2.57e-18	CD3- DP(C)	NCSTN
TESK1	1.85e-22	0.400995	0.07	0.158	2.63e-18	CD3- DP(C)	TESK1
MRE11	2e-22	0.372377	0.054	0.133	2.85e-18	CD3- DP(C)	MRE11
PRKCB	2.01e-22	0.561941	0.143	0.274	2.85e-18	CD3- DP(C)	PRKCB
ATP1A1	2.04e-22	0.562884	0.125	0.246	2.89e-18	CD3- DP(C)	ATP1A1
GCC2	2.05e-22	0.623154	0.226	0.419	2.91e-18	CD3- DP(C)	GCC2
TEX22	2.43e-22	0.464946	0.071	0.159	3.46e-18	CD3- DP(C)	TEX22
AHI1	2.45e-22	0.558397	0.11	0.221	3.49e-18	CD3- DP(C)	AHI1
MED12	3.53e-22	0.367421	0.066	0.151	5.01e-18	CD3- DP(C)	MED12
AKAP10	3.68e-22	0.338499	0.061	0.143	5.23e-18	CD3- DP(C)	AKAP10
EFNB2	3.75e-22	0.580602	0.16	0.304	5.33e-18	CD3- DP(C)	EFNB2
ZMYM2	4.49e-22	0.646172	0.165	0.313	6.38e-18	CD3- DP(C)	ZMYM2
KCNK5	4.65e-22	0.527493	0.128	0.248	6.6e-18	CD3- DP(C)	KCNK5
SNX13	4.79e-22	0.368077	0.066	0.151	6.8e-18	CD3- DP(C)	SNX13
ARHGAP12	4.87e-22	0.511645	0.124	0.244	6.93e-18	CD3- DP(C)	ARHGAP12
UTRN	5.5e-22	0.593024	0.25	0.457	7.82e-18	CD3- DP(C)	UTRN
AGO1	5.58e-22	0.261926	0.051	0.127	7.94e-18	CD3- DP(C)	AGO1
TFDP2	5.77e-22	0.481406	0.117	0.23	8.21e-18	CD3- DP(C)	TFDP2
GALNT12	7.28e-22	0.27759	0.059	0.139	1.04e-17	CD3- DP(C)	GALNT12
USP42	7.47e-22	0.272468	0.046	0.119	1.06e-17	CD3- DP(C)	USP42
RAB15	7.71e-22	0.316174	0.048	0.122	1.1e-17	CD3- DP(C)	RAB15
UVRAG	8.3e-22	0.450914	0.079	0.17	1.18e-17	CD3- DP(C)	UVRAG
TET1	8.39e-22	0.420608	0.081	0.173	1.19e-17	CD3- DP(C)	TET1
CHIC1	8.56e-22	0.264243	0.047	0.121	1.22e-17	CD3- DP(C)	CHIC1
ANKLE2	1.16e-21	0.520941	0.085	0.18	1.65e-17	CD3- DP(C)	ANKLE2
CTU2	1.28e-21	0.280271	0.048	0.121	1.82e-17	CD3- DP(C)	CTU2
FBH1	1.36e-21	0.275573	0.054	0.13	1.93e-17	CD3- DP(C)	FBH1
GGA3	1.37e-21	0.282354	0.052	0.127	1.95e-17	CD3- DP(C)	GGA3
DNAJC13	1.39e-21	0.388401	0.078	0.167	1.97e-17	CD3- DP(C)	DNAJC13
ATXN2	1.45e-21	0.564825	0.102	0.205	2.06e-17	CD3- DP(C)	ATXN2
ALG11	1.45e-21	0.322297	0.056	0.133	2.06e-17	CD3- DP(C)	ALG11
BCL9	1.52e-21	0.26531	0.053	0.128	2.16e-17	CD3- DP(C)	BCL9
CDK5RAP2	1.55e-21	0.507888	0.092	0.19	2.21e-17	CD3- DP(C)	CDK5RAP2
VPS35L	1.73e-21	0.264779	0.042	0.112	2.45e-17	CD3- DP(C)	VPS35L
PHRF1	1.79e-21	0.49974	0.101	0.204	2.55e-17	CD3- DP(C)	PHRF1
C2CD5	2.01e-21	0.250251	0.051	0.125	2.86e-17	CD3- DP(C)	C2CD5
KLHL7	2.08e-21	0.277161	0.051	0.126	2.96e-17	CD3- DP(C)	KLHL7
RAB11FIP3	2.1e-21	0.551432	0.104	0.209	2.99e-17	CD3- DP(C)	RAB11FIP3
FRYL	2.15e-21	0.367187	0.067	0.151	3.05e-17	CD3- DP(C)	FRYL
TRIM59	2.25e-21	0.684109	0.186	0.347	3.19e-17	CD3- DP(C)	TRIM59
CCNH	2.4e-21	0.530955	0.1	0.202	3.41e-17	CD3- DP(C)	CCNH
PDE2A	2.52e-21	0.266665	0.128	0.238	3.58e-17	CD3- DP(C)	PDE2A
ASXL2	2.67e-21	0.536765	0.116	0.228	3.79e-17	CD3- DP(C)	ASXL2
GPR107	2.69e-21	0.294811	0.054	0.129	3.82e-17	CD3- DP(C)	GPR107
PIK3R4	2.73e-21	0.2664	0.045	0.116	3.89e-17	CD3- DP(C)	PIK3R4
ITFG2	2.73e-21	0.276262	0.046	0.117	3.89e-17	CD3- DP(C)	ITFG2
PKNOX1	3.23e-21	0.269047	0.048	0.121	4.59e-17	CD3- DP(C)	PKNOX1
ZDHHC7	3.28e-21	0.303933	0.055	0.131	4.66e-17	CD3- DP(C)	ZDHHC7
ATG4B	3.34e-21	0.407949	0.061	0.142	4.74e-17	CD3- DP(C)	ATG4B
SNX27	3.47e-21	0.338723	0.062	0.143	4.94e-17	CD3- DP(C)	SNX27
HNRNPH2	3.48e-21	0.781476	0.577	0.809	4.95e-17	CD3- DP(C)	HNRNPH2
NUP214	3.54e-21	0.442723	0.082	0.173	5.03e-17	CD3- DP(C)	NUP214
KMT5C	3.68e-21	0.342863	0.053	0.128	5.24e-17	CD3- DP(C)	KMT5C
UBP1	3.84e-21	0.306078	0.055	0.13	5.46e-17	CD3- DP(C)	UBP1
PPP6R3	4.04e-21	0.611059	0.158	0.297	5.74e-17	CD3- DP(C)	PPP6R3
GAK	4.12e-21	0.290045	0.044	0.113	5.86e-17	CD3- DP(C)	GAK
ACAT1	4.26e-21	0.272906	0.043	0.113	6.06e-17	CD3- DP(C)	ACAT1
XPR1	4.73e-21	0.515803	0.118	0.23	6.73e-17	CD3- DP(C)	XPR1
NOTCH3	6.05e-21	0.507983	0.09	0.185	8.59e-17	CD3- DP(C)	NOTCH3
STX3	6.62e-21	0.338013	0.069	0.152	9.4e-17	CD3- DP(C)	STX3
GCFC2	6.88e-21	0.29171	0.058	0.135	9.78e-17	CD3- DP(C)	GCFC2
SLC38A2	7.25e-21	0.672139	0.251	0.462	1.03e-16	CD3- DP(C)	SLC38A2
MAP3K4	7.8e-21	0.339882	0.066	0.147	1.11e-16	CD3- DP(C)	MAP3K4
ERLEC1	8.39e-21	0.709154	0.203	0.374	1.19e-16	CD3- DP(C)	ERLEC1
KIF3A	9.12e-21	0.433706	0.1	0.2	1.3e-16	CD3- DP(C)	KIF3A
KDM6A	9.17e-21	0.440932	0.084	0.175	1.3e-16	CD3- DP(C)	KDM6A
SF3B1	9.78e-21	0.837364	0.558	0.782	1.39e-16	CD3- DP(C)	SF3B1
ZAP70	1e-20	0.664562	0.195	0.358	1.42e-16	CD3- DP(C)	ZAP70
RALGAPB	1.02e-20	0.324752	0.061	0.14	1.45e-16	CD3- DP(C)	RALGAPB
PANX1	1.1e-20	0.253849	0.037	0.101	1.56e-16	CD3- DP(C)	PANX1
WSB1	1.11e-20	0.625214	0.15	0.281	1.58e-16	CD3- DP(C)	WSB1
KIAA0930	1.12e-20	0.533303	0.136	0.258	1.6e-16	CD3- DP(C)	KIAA0930
PSTK	1.27e-20	0.323444	0.054	0.128	1.81e-16	CD3- DP(C)	PSTK
ADAM5	1.29e-20	0.269753	0.045	0.114	1.83e-16	CD3- DP(C)	ADAM5
IARS2	1.31e-20	0.31692	0.059	0.136	1.86e-16	CD3- DP(C)	IARS2
ADAM19	1.55e-20	0.617981	0.2	0.365	2.21e-16	CD3- DP(C)	ADAM19
RBM33	1.91e-20	0.4285	0.082	0.17	2.72e-16	CD3- DP(C)	RBM33
HEG1	2.19e-20	0.446706	0.085	0.176	3.11e-16	CD3- DP(C)	HEG1
TBRG4	2.39e-20	0.300336	0.052	0.124	3.4e-16	CD3- DP(C)	TBRG4
SWT1	2.58e-20	0.610437	0.119	0.23	3.67e-16	CD3- DP(C)	SWT1
LRRC40	2.67e-20	0.316737	0.047	0.117	3.8e-16	CD3- DP(C)	LRRC40
KNL1	3.06e-20	0.367995	0.077	0.163	4.35e-16	CD3- DP(C)	KNL1
BEND6	3.17e-20	0.320951	0.058	0.133	4.51e-16	CD3- DP(C)	BEND6
MANF	3.66e-20	0.433935	0.07	0.152	5.2e-16	CD3- DP(C)	MANF
RABGEF1	3.71e-20	0.320576	0.067	0.147	5.27e-16	CD3- DP(C)	RABGEF1
RBM6	3.86e-20	0.541885	0.112	0.217	5.48e-16	CD3- DP(C)	RBM6
ZBTB21	4.07e-20	0.309843	0.061	0.138	5.79e-16	CD3- DP(C)	ZBTB21
DHX30	4.1e-20	0.545403	0.088	0.18	5.83e-16	CD3- DP(C)	DHX30
GALNT11	4.22e-20	0.550357	0.101	0.199	6e-16	CD3- DP(C)	GALNT11
BTBD2	4.25e-20	0.480957	0.077	0.163	6.04e-16	CD3- DP(C)	BTBD2
PIP4K2B	4.48e-20	0.320056	0.051	0.123	6.36e-16	CD3- DP(C)	PIP4K2B
PTCD3	4.92e-20	0.281568	0.048	0.118	7e-16	CD3- DP(C)	PTCD3
TRIM23	5.69e-20	0.478435	0.087	0.179	8.09e-16	CD3- DP(C)	TRIM23
MFN1	6.01e-20	0.51278	0.093	0.187	8.54e-16	CD3- DP(C)	MFN1
WDR20	6.11e-20	0.573325	0.099	0.197	8.68e-16	CD3- DP(C)	WDR20
PRPF40A	6.51e-20	0.46656	0.342	0.63	9.25e-16	CD3- DP(C)	PRPF40A
DOP1A	8.03e-20	0.427144	0.074	0.157	1.14e-15	CD3- DP(C)	DOP1A
ARG2	8.75e-20	0.427271	0.061	0.137	1.24e-15	CD3- DP(C)	ARG2
RMDN1	8.92e-20	0.265278	0.045	0.111	1.27e-15	CD3- DP(C)	RMDN1
RIC8B	9.09e-20	0.344791	0.06	0.135	1.29e-15	CD3- DP(C)	RIC8B
SEMA4D	9.17e-20	0.378607	0.066	0.144	1.3e-15	CD3- DP(C)	SEMA4D
TMEM135	9.21e-20	0.354249	0.055	0.128	1.31e-15	CD3- DP(C)	TMEM135
TMEM161B	9.49e-20	0.275348	0.047	0.116	1.35e-15	CD3- DP(C)	TMEM161B
ERC1	9.78e-20	0.533919	0.112	0.216	1.39e-15	CD3- DP(C)	ERC1
DGKA	1.04e-19	0.662352	0.182	0.332	1.48e-15	CD3- DP(C)	DGKA
GALNT7	1.15e-19	0.556861	0.103	0.203	1.64e-15	CD3- DP(C)	GALNT7
TRRAP	1.18e-19	0.484873	0.093	0.187	1.68e-15	CD3- DP(C)	TRRAP
TPR	1.23e-19	0.590263	0.312	0.575	1.74e-15	CD3- DP(C)	TPR
MED1	1.4e-19	0.641447	0.305	0.561	1.99e-15	CD3- DP(C)	MED1
PCNX1	1.41e-19	0.426369	0.068	0.147	2e-15	CD3- DP(C)	PCNX1
PPP1R16B	1.6e-19	0.50547	0.1	0.197	2.27e-15	CD3- DP(C)	PPP1R16B
DPP8	1.61e-19	0.328912	0.061	0.136	2.29e-15	CD3- DP(C)	DPP8
BRD1	1.66e-19	0.618831	0.137	0.256	2.36e-15	CD3- DP(C)	BRD1
GUF1	1.71e-19	0.342152	0.058	0.132	2.43e-15	CD3- DP(C)	GUF1
ACBD5	1.72e-19	0.255812	0.051	0.12	2.44e-15	CD3- DP(C)	ACBD5
FSD2	1.98e-19	0.32421	0.053	0.123	2.81e-15	CD3- DP(C)	FSD2
UBAP2	2.31e-19	0.598487	0.119	0.227	3.29e-15	CD3- DP(C)	UBAP2
CEP95	2.81e-19	0.364832	0.056	0.129	3.99e-15	CD3- DP(C)	CEP95
ATP2A2	2.94e-19	0.375412	0.071	0.152	4.18e-15	CD3- DP(C)	ATP2A2
ADAM17	3.08e-19	0.296829	0.049	0.117	4.37e-15	CD3- DP(C)	ADAM17
CDAN1	3.56e-19	0.493271	0.082	0.169	5.06e-15	CD3- DP(C)	CDAN1
MIER3	3.68e-19	0.300296	0.077	0.159	5.24e-15	CD3- DP(C)	MIER3
TTC13	3.69e-19	0.349361	0.07	0.149	5.24e-15	CD3- DP(C)	TTC13
R3HCC1L	4.91e-19	0.454351	0.076	0.158	6.97e-15	CD3- DP(C)	R3HCC1L
MFSD14B	5e-19	0.28345	0.047	0.114	7.11e-15	CD3- DP(C)	MFSD14B
VPS13A	5.1e-19	0.554788	0.097	0.19	7.25e-15	CD3- DP(C)	VPS13A
EZH2	6.01e-19	0.617988	0.17	0.307	8.54e-15	CD3- DP(C)	EZH2
XPO5	6.23e-19	0.336305	0.061	0.135	8.85e-15	CD3- DP(C)	XPO5
NSF	6.68e-19	0.283629	0.044	0.108	9.5e-15	CD3- DP(C)	NSF
USP32	7.12e-19	0.271051	0.049	0.116	1.01e-14	CD3- DP(C)	USP32
DENND6A	7.99e-19	0.280168	0.051	0.119	1.14e-14	CD3- DP(C)	DENND6A
SUSD6	8.75e-19	0.294076	0.056	0.127	1.24e-14	CD3- DP(C)	SUSD6
SNRNP70	1.04e-18	0.728267	0.218	0.393	1.47e-14	CD3- DP(C)	SNRNP70
ZNF598	1.07e-18	0.320232	0.05	0.117	1.52e-14	CD3- DP(C)	ZNF598
NR2C2	1.15e-18	0.65539	0.12	0.226	1.63e-14	CD3- DP(C)	NR2C2
FBXO38	1.17e-18	0.355862	0.061	0.134	1.67e-14	CD3- DP(C)	FBXO38
FBXL5	1.35e-18	0.51076	0.088	0.176	1.92e-14	CD3- DP(C)	FBXL5
ZNF154	1.4e-18	0.686623	0.18	0.325	1.99e-14	CD3- DP(C)	ZNF154
PDE7A	1.45e-18	0.597281	0.139	0.255	2.06e-14	CD3- DP(C)	PDE7A
ZBTB18	1.53e-18	0.496712	0.133	0.245	2.17e-14	CD3- DP(C)	ZBTB18
PUM1	1.58e-18	0.689169	0.27	0.492	2.25e-14	CD3- DP(C)	PUM1
UFC1	1.62e-18	0.250169	0.054	0.122	2.3e-14	CD3- DP(C)	UFC1
STT3B	1.64e-18	0.756418	0.24	0.425	2.33e-14	CD3- DP(C)	STT3B
ARHGAP45	1.79e-18	0.630157	0.208	0.37	2.55e-14	CD3- DP(C)	ARHGAP45
TSORFli1760	1.8e-18	0.584171	0.107	0.205	2.57e-14	CD3- DP(C)	TSORFli1760
ORC3	1.84e-18	0.497318	0.088	0.176	2.62e-14	CD3- DP(C)	ORC3
MTMR10	1.89e-18	0.258195	0.044	0.107	2.68e-14	CD3- DP(C)	MTMR10
SLC25A26	2.27e-18	0.52242	0.073	0.152	3.23e-14	CD3- DP(C)	SLC25A26
YEATS2	2.44e-18	0.71961	0.164	0.298	3.47e-14	CD3- DP(C)	YEATS2
IQGAP1	2.81e-18	0.381216	0.067	0.143	4e-14	CD3- DP(C)	IQGAP1
TMC7	2.97e-18	0.305822	0.062	0.134	4.22e-14	CD3- DP(C)	TMC7
CNNM3	3.2e-18	0.270482	0.045	0.108	4.54e-14	CD3- DP(C)	CNNM3
TMBIM1	4.05e-18	0.39792	0.064	0.137	5.76e-14	CD3- DP(C)	TMBIM1
RSRP1	4.16e-18	0.575312	0.33	0.599	5.91e-14	CD3- DP(C)	RSRP1
MBTD1	4.26e-18	0.584412	0.133	0.245	6.05e-14	CD3- DP(C)	MBTD1
CHKA	4.86e-18	0.382083	0.056	0.125	6.91e-14	CD3- DP(C)	CHKA
HECTD4	5.22e-18	0.6307	0.134	0.245	7.42e-14	CD3- DP(C)	HECTD4
CPEB4	5.47e-18	0.44349	0.088	0.174	7.78e-14	CD3- DP(C)	CPEB4
RMND5A	5.71e-18	0.600589	0.216	0.384	8.11e-14	CD3- DP(C)	RMND5A
LPAR6	5.86e-18	0.314029	0.056	0.124	8.33e-14	CD3- DP(C)	LPAR6
ANO6	6.01e-18	0.652391	0.144	0.263	8.54e-14	CD3- DP(C)	ANO6
RAE1	6.61e-18	0.698343	0.184	0.33	9.39e-14	CD3- DP(C)	RAE1
NAA16	7.19e-18	0.260193	0.046	0.109	1.02e-13	CD3- DP(C)	NAA16
MCM3AP	7.34e-18	0.52941	0.091	0.178	1.04e-13	CD3- DP(C)	MCM3AP
ESCO1	7.75e-18	0.354549	0.056	0.125	1.1e-13	CD3- DP(C)	ESCO1
TMEM41B	7.89e-18	0.541237	0.105	0.2	1.12e-13	CD3- DP(C)	TMEM41B
TSC2	8.09e-18	0.461994	0.075	0.154	1.15e-13	CD3- DP(C)	TSC2
COG7	8.09e-18	0.318406	0.056	0.123	1.15e-13	CD3- DP(C)	COG7
GPR108	8.39e-18	0.269657	0.044	0.106	1.19e-13	CD3- DP(C)	GPR108
FASTKD1	1.09e-17	0.264577	0.044	0.106	1.56e-13	CD3- DP(C)	FASTKD1
KIZ	1.12e-17	0.377489	0.072	0.148	1.59e-13	CD3- DP(C)	KIZ
RRAGB	1.15e-17	0.62009	0.106	0.201	1.63e-13	CD3- DP(C)	RRAGB
KATNAL1	1.36e-17	0.485984	0.077	0.157	1.93e-13	CD3- DP(C)	KATNAL1
CEP164	1.4e-17	0.509051	0.087	0.172	1.99e-13	CD3- DP(C)	CEP164
TTYH3	1.69e-17	0.336699	0.052	0.118	2.41e-13	CD3- DP(C)	TTYH3
IGF2R	1.74e-17	0.70288	0.149	0.27	2.47e-13	CD3- DP(C)	IGF2R
ZNF589	1.74e-17	0.343413	0.06	0.13	2.48e-13	CD3- DP(C)	ZNF589
REXO1	1.77e-17	0.551288	0.117	0.219	2.52e-13	CD3- DP(C)	REXO1
EXOC1L	1.81e-17	0.256437	0.042	0.102	2.57e-13	CD3- DP(C)	EXOC1L
THADA	1.96e-17	0.330161	0.051	0.116	2.78e-13	CD3- DP(C)	THADA
PHYKPL	2.14e-17	0.399569	0.063	0.134	3.04e-13	CD3- DP(C)	PHYKPL
COG2	2.31e-17	0.549895	0.1	0.19	3.28e-13	CD3- DP(C)	COG2
SLC38A10	2.56e-17	0.55214	0.096	0.184	3.64e-13	CD3- DP(C)	SLC38A10
AMN1	2.66e-17	0.340501	0.058	0.126	3.79e-13	CD3- DP(C)	AMN1
STIM2	2.81e-17	0.422244	0.082	0.161	3.99e-13	CD3- DP(C)	STIM2
ANKRD13C	2.93e-17	0.277916	0.047	0.11	4.17e-13	CD3- DP(C)	ANKRD13C
CEP295	3.74e-17	0.601472	0.116	0.214	5.32e-13	CD3- DP(C)	CEP295
MINK1	3.75e-17	0.446177	0.061	0.13	5.34e-13	CD3- DP(C)	MINK1
SYNRG	3.87e-17	0.756224	0.2	0.357	5.5e-13	CD3- DP(C)	SYNRG
PKN2	4.06e-17	0.360051	0.061	0.129	5.77e-13	CD3- DP(C)	PKN2
CCNJL	4.13e-17	0.404717	0.087	0.169	5.87e-13	CD3- DP(C)	CCNJL
TXNDC11	4.5e-17	0.4813	0.082	0.162	6.4e-13	CD3- DP(C)	TXNDC11
MTFR1	4.64e-17	0.424022	0.056	0.123	6.59e-13	CD3- DP(C)	MTFR1
EP300	5.33e-17	0.682756	0.163	0.292	7.57e-13	CD3- DP(C)	EP300
ALG6	5.46e-17	0.36537	0.052	0.117	7.76e-13	CD3- DP(C)	ALG6
RRBP1	6.34e-17	0.529815	0.082	0.161	9.02e-13	CD3- DP(C)	RRBP1
CDK16	6.59e-17	0.461809	0.07	0.143	9.36e-13	CD3- DP(C)	CDK16
CBX6	6.7e-17	0.370135	0.059	0.126	9.52e-13	CD3- DP(C)	CBX6
GATAD1	6.83e-17	0.272123	0.045	0.105	9.71e-13	CD3- DP(C)	GATAD1
RNF19A	7.04e-17	0.314897	0.053	0.117	1e-12	CD3- DP(C)	RNF19A
AKAP1	8.04e-17	0.332488	0.055	0.12	1.14e-12	CD3- DP(C)	AKAP1
TTF1	8.07e-17	0.491315	0.088	0.171	1.15e-12	CD3- DP(C)	TTF1
GPATCH2	8.09e-17	0.354236	0.055	0.12	1.15e-12	CD3- DP(C)	GPATCH2
MEMO1	8.23e-17	0.6909	0.162	0.287	1.17e-12	CD3- DP(C)	MEMO1
GSE1	9.38e-17	0.723787	0.202	0.355	1.33e-12	CD3- DP(C)	GSE1
L1TD1	9.52e-17	0.650751	0.112	0.208	1.35e-12	CD3- DP(C)	L1TD1
MARK4	9.69e-17	0.281663	0.047	0.108	1.38e-12	CD3- DP(C)	MARK4
LRP8	1.03e-16	0.426066	0.071	0.145	1.46e-12	CD3- DP(C)	LRP8
STRN4	1.13e-16	0.552842	0.092	0.176	1.61e-12	CD3- DP(C)	STRN4
ZC3H7B	1.18e-16	0.346455	0.053	0.117	1.67e-12	CD3- DP(C)	ZC3H7B
FCHO1	1.24e-16	0.490844	0.092	0.176	1.76e-12	CD3- DP(C)	FCHO1
ITCH	1.25e-16	0.735897	0.214	0.38	1.78e-12	CD3- DP(C)	ITCH
DPY19L2	1.28e-16	0.340457	0.043	0.102	1.82e-12	CD3- DP(C)	DPY19L2
PRRC2C	1.32e-16	0.554749	0.354	0.648	1.88e-12	CD3- DP(C)	PRRC2C
ZBTB41	1.36e-16	0.670815	0.164	0.291	1.94e-12	CD3- DP(C)	ZBTB41
YTHDC2	1.53e-16	0.528166	0.112	0.206	2.17e-12	CD3- DP(C)	YTHDC2
TOP3A	1.73e-16	0.387542	0.056	0.12	2.45e-12	CD3- DP(C)	TOP3A
DHX38	1.76e-16	0.371569	0.058	0.124	2.5e-12	CD3- DP(C)	DHX38
INO80	1.83e-16	0.528467	0.088	0.17	2.61e-12	CD3- DP(C)	INO80
BACH2	1.89e-16	0.593258	0.134	0.24	2.69e-12	CD3- DP(C)	BACH2
FNBP4	1.98e-16	0.314289	0.055	0.118	2.81e-12	CD3- DP(C)	FNBP4
ATXN7	2e-16	0.606423	0.141	0.251	2.84e-12	CD3- DP(C)	ATXN7
HEATR5B	2.01e-16	0.406112	0.065	0.134	2.86e-12	CD3- DP(C)	HEATR5B
MBNL2	2.02e-16	0.432192	0.075	0.149	2.87e-12	CD3- DP(C)	MBNL2
ICE2	2.18e-16	0.452951	0.068	0.139	3.09e-12	CD3- DP(C)	ICE2
HMGXB3	2.23e-16	0.322643	0.057	0.122	3.17e-12	CD3- DP(C)	HMGXB3
PSPC1	2.27e-16	0.371035	0.058	0.123	3.22e-12	CD3- DP(C)	PSPC1
POM121	2.32e-16	0.574645	0.092	0.176	3.3e-12	CD3- DP(C)	POM121
CCDC150	2.35e-16	0.382086	0.061	0.127	3.34e-12	CD3- DP(C)	CCDC150
AATF	2.39e-16	0.287499	0.046	0.104	3.4e-12	CD3- DP(C)	AATF
RICTOR	2.55e-16	0.621017	0.143	0.255	3.63e-12	CD3- DP(C)	RICTOR
RNF111	2.77e-16	0.443513	0.071	0.142	3.94e-12	CD3- DP(C)	RNF111
RAG1	3.12e-16	0.756189	0.48	0.505	4.44e-12	CD3- DP(C)	RAG1
BAP1	3.13e-16	0.287325	0.045	0.103	4.45e-12	CD3- DP(C)	BAP1
SLC25A42	3.26e-16	0.408499	0.073	0.146	4.63e-12	CD3- DP(C)	SLC25A42
CCND3	3.45e-16	0.322789	0.054	0.116	4.9e-12	CD3- DP(C)	CCND3
ZNF236	3.72e-16	0.410382	0.074	0.147	5.29e-12	CD3- DP(C)	ZNF236
BDP1	4.08e-16	0.65293	0.311	0.555	5.8e-12	CD3- DP(C)	BDP1
SEC16A	4.12e-16	0.349693	0.057	0.122	5.85e-12	CD3- DP(C)	SEC16A
BRD9	4.71e-16	0.677464	0.148	0.262	6.7e-12	CD3- DP(C)	BRD9
TCF7	4.72e-16	0.394714	0.724	0.889	6.7e-12	CD3- DP(C)	TCF7
CACTIN	4.81e-16	0.55011	0.102	0.189	6.83e-12	CD3- DP(C)	CACTIN
ABCG1	4.89e-16	0.660201	0.179	0.314	6.95e-12	CD3- DP(C)	ABCG1
GOLGA2	4.95e-16	0.606991	0.144	0.255	7.03e-12	CD3- DP(C)	GOLGA2
GPR19	5.03e-16	0.273586	0.046	0.104	7.15e-12	CD3- DP(C)	GPR19
ANKZF1	5.16e-16	0.295856	0.049	0.108	7.33e-12	CD3- DP(C)	ANKZF1
SETDB1	5.75e-16	0.307427	0.047	0.106	8.18e-12	CD3- DP(C)	SETDB1
SNN	5.78e-16	0.451057	0.096	0.18	8.22e-12	CD3- DP(C)	SNN
PAFAH2	5.85e-16	0.567507	0.103	0.191	8.32e-12	CD3- DP(C)	PAFAH2
BTBD9	6.11e-16	0.718968	0.137	0.243	8.69e-12	CD3- DP(C)	BTBD9
TAF1D	6.12e-16	0.471168	0.078	0.153	8.7e-12	CD3- DP(C)	TAF1D
TCB1	6.92e-16	0.364364	0.286	0.462	9.84e-12	CD3- DP(C)	TCB1
RELCH	8.45e-16	0.336731	0.05	0.109	1.2e-11	CD3- DP(C)	RELCH
NLK	8.55e-16	0.358164	0.046	0.105	1.22e-11	CD3- DP(C)	NLK
DHX16	9.09e-16	0.564784	0.105	0.193	1.29e-11	CD3- DP(C)	DHX16
TRA	9.59e-16	1.07597	0.488	0.584	1.36e-11	CD3- DP(C)	TRA
TTC39B	9.75e-16	0.462509	0.084	0.161	1.39e-11	CD3- DP(C)	TTC39B
IFT80	1.01e-15	0.594165	0.108	0.198	1.43e-11	CD3- DP(C)	IFT80
TRPS1	1.14e-15	0.685982	0.179	0.311	1.62e-11	CD3- DP(C)	TRPS1
ADNP	1.34e-15	0.532433	0.103	0.19	1.9e-11	CD3- DP(C)	ADNP
ADCY7	1.55e-15	0.36654	0.049	0.108	2.21e-11	CD3- DP(C)	ADCY7
CCDC88C	1.69e-15	0.662927	0.161	0.281	2.4e-11	CD3- DP(C)	CCDC88C
CCSER2	1.7e-15	0.329022	0.056	0.117	2.42e-11	CD3- DP(C)	CCSER2
DMXL1	1.77e-15	0.546469	0.09	0.17	2.51e-11	CD3- DP(C)	DMXL1
CNOT1	1.88e-15	0.771953	0.189	0.33	2.68e-11	CD3- DP(C)	CNOT1
ATL2	2.02e-15	0.488577	0.091	0.17	2.88e-11	CD3- DP(C)	ATL2
RNF169	2.12e-15	0.690909	0.147	0.26	3.02e-11	CD3- DP(C)	RNF169
ZNF280D	2.16e-15	1.14131	0.451	0.561	3.06e-11	CD3- DP(C)	ZNF280D
TBCK	2.34e-15	0.617712	0.117	0.211	3.33e-11	CD3- DP(C)	TBCK
PTDSS2	2.5e-15	0.363305	0.051	0.11	3.56e-11	CD3- DP(C)	PTDSS2
MORC2	2.64e-15	0.431749	0.062	0.127	3.75e-11	CD3- DP(C)	MORC2
FMNL3	2.75e-15	0.590723	0.14	0.247	3.91e-11	CD3- DP(C)	FMNL3
MYSM1	2.92e-15	0.719027	0.199	0.345	4.15e-11	CD3- DP(C)	MYSM1
UBE4B	3.13e-15	0.331523	0.05	0.108	4.45e-11	CD3- DP(C)	UBE4B
LDLR	3.27e-15	0.620265	0.106	0.193	4.64e-11	CD3- DP(C)	LDLR
BRAF	3.4e-15	0.344363	0.06	0.123	4.83e-11	CD3- DP(C)	BRAF
SIAE	3.91e-15	0.459629	0.066	0.132	5.56e-11	CD3- DP(C)	SIAE
AKTIP	4.19e-15	0.441146	0.068	0.135	5.96e-11	CD3- DP(C)	AKTIP
TMF1	4.51e-15	0.727359	0.248	0.429	6.4e-11	CD3- DP(C)	TMF1
ZFC3H1	4.52e-15	0.642431	0.149	0.26	6.43e-11	CD3- DP(C)	ZFC3H1
EP400	5.1e-15	0.450071	0.065	0.13	7.24e-11	CD3- DP(C)	EP400
CUTA	5.73e-15	0.534579	0.084	0.158	8.14e-11	CD3- DP(C)	CUTA
RAPGEF1	5.75e-15	0.404047	0.071	0.14	8.17e-11	CD3- DP(C)	RAPGEF1
LMBRD2	6.26e-15	0.333765	0.051	0.11	8.9e-11	CD3- DP(C)	LMBRD2
CPEB2	6.27e-15	0.269292	0.049	0.106	8.91e-11	CD3- DP(C)	CPEB2
RBM5	6.37e-15	0.744005	0.228	0.396	9.06e-11	CD3- DP(C)	RBM5
ABCB10	6.43e-15	0.409884	0.077	0.149	9.14e-11	CD3- DP(C)	ABCB10
ELOVL4	6.73e-15	0.45963	0.24	0.401	9.57e-11	CD3- DP(C)	ELOVL4
THOC2	7.36e-15	0.664575	0.294	0.513	1.05e-10	CD3- DP(C)	THOC2
KDM5C	7.66e-15	0.449562	0.07	0.138	1.09e-10	CD3- DP(C)	KDM5C
EPC1	7.78e-15	0.704589	0.308	0.551	1.11e-10	CD3- DP(C)	EPC1
IKBKG	8.03e-15	0.460875	0.065	0.13	1.14e-10	CD3- DP(C)	IKBKG
STAG1	8.78e-15	0.747156	0.18	0.312	1.25e-10	CD3- DP(C)	STAG1
KAT6B	8.98e-15	0.746667	0.218	0.375	1.28e-10	CD3- DP(C)	KAT6B
ASB3	9.05e-15	0.450346	0.067	0.133	1.29e-10	CD3- DP(C)	ASB3
PRPF4B	1.07e-14	1.11533	0.482	0.654	1.53e-10	CD3- DP(C)	PRPF4B
NDST4	1.13e-14	0.482181	0.08	0.152	1.61e-10	CD3- DP(C)	NDST4
KMT2D	1.3e-14	0.561959	0.098	0.18	1.85e-10	CD3- DP(C)	KMT2D
ZMYM6	1.44e-14	0.614497	0.134	0.235	2.05e-10	CD3- DP(C)	ZMYM6
ZBTB37	1.45e-14	0.567563	0.103	0.185	2.06e-10	CD3- DP(C)	ZBTB37
PIK3CG	1.54e-14	0.47162	0.099	0.179	2.19e-10	CD3- DP(C)	PIK3CG
CLASP1	1.61e-14	0.34297	0.046	0.101	2.29e-10	CD3- DP(C)	CLASP1
KBTBD11	1.66e-14	0.447792	0.082	0.154	2.35e-10	CD3- DP(C)	KBTBD11
PLCG1	1.67e-14	0.340526	0.05	0.107	2.37e-10	CD3- DP(C)	PLCG1
PIK3C2B	1.75e-14	0.500069	0.087	0.162	2.49e-10	CD3- DP(C)	PIK3C2B
SPG11	1.81e-14	0.370064	0.059	0.12	2.58e-10	CD3- DP(C)	SPG11
TRMT13	2.1e-14	0.401551	0.062	0.124	2.99e-10	CD3- DP(C)	TRMT13
VPS13C	2.34e-14	0.777826	0.214	0.368	3.32e-10	CD3- DP(C)	VPS13C
MAN1A1	2.35e-14	0.639169	0.188	0.321	3.34e-10	CD3- DP(C)	MAN1A1
TMEM131	2.39e-14	0.719678	0.237	0.408	3.4e-10	CD3- DP(C)	TMEM131
KDM5D	2.55e-14	0.367545	0.061	0.122	3.63e-10	CD3- DP(C)	KDM5D
NFE2L1	2.91e-14	0.575888	0.096	0.175	4.14e-10	CD3- DP(C)	NFE2L1
GIGYF1	2.95e-14	0.533127	0.105	0.188	4.2e-10	CD3- DP(C)	GIGYF1
KDM4B	3.61e-14	0.343376	0.048	0.102	5.14e-10	CD3- DP(C)	KDM4B
MBNL1	3.79e-14	0.539195	0.642	0.893	5.39e-10	CD3- DP(C)	MBNL1
TMEM184C	4.57e-14	0.341909	0.047	0.101	6.49e-10	CD3- DP(C)	TMEM184C
SLC9A1	4.8e-14	0.571193	0.083	0.154	6.82e-10	CD3- DP(C)	SLC9A1
PRKD2	4.98e-14	0.401955	0.066	0.128	7.07e-10	CD3- DP(C)	PRKD2
SLAMF6	5.29e-14	0.554007	0.115	0.203	7.52e-10	CD3- DP(C)	SLAMF6
VPS54	5.44e-14	0.323206	0.05	0.105	7.73e-10	CD3- DP(C)	VPS54
GALNT2	7.67e-14	0.428046	0.058	0.116	1.09e-09	CD3- DP(C)	GALNT2
NSD3	8.53e-14	0.4672	0.399	0.726	1.21e-09	CD3- DP(C)	NSD3
NAA35	1.21e-13	0.675857	0.116	0.204	1.71e-09	CD3- DP(C)	NAA35
RBM15	1.23e-13	0.534808	0.077	0.143	1.75e-09	CD3- DP(C)	RBM15
SEL1L	1.31e-13	0.551584	0.089	0.162	1.87e-09	CD3- DP(C)	SEL1L
DYNC2H1	1.35e-13	0.618795	0.111	0.195	1.92e-09	CD3- DP(C)	DYNC2H1
RBM23	1.41e-13	0.653263	0.123	0.214	2.01e-09	CD3- DP(C)	RBM23
SLA	1.48e-13	0.629699	0.576	0.723	2.11e-09	CD3- DP(C)	SLA
DGKE	1.53e-13	0.321229	0.056	0.113	2.17e-09	CD3- DP(C)	DGKE
HECA	1.85e-13	0.654907	0.197	0.334	2.63e-09	CD3- DP(C)	HECA
TRAPPC11	1.88e-13	0.314226	0.048	0.1	2.68e-09	CD3- DP(C)	TRAPPC11
NFRKB	1.88e-13	0.43251	0.062	0.121	2.68e-09	CD3- DP(C)	NFRKB
SEC24B	1.89e-13	0.395331	0.055	0.11	2.69e-09	CD3- DP(C)	SEC24B
ENTPD7	2.06e-13	0.339797	0.052	0.107	2.93e-09	CD3- DP(C)	ENTPD7
IGF2BP3	2.26e-13	0.358522	0.052	0.107	3.21e-09	CD3- DP(C)	IGF2BP3
VPS9D1	2.3e-13	0.642517	0.116	0.202	3.27e-09	CD3- DP(C)	VPS9D1
RELT	2.68e-13	0.413504	0.064	0.124	3.81e-09	CD3- DP(C)	RELT
SLC9A7	2.71e-13	0.375393	0.057	0.113	3.86e-09	CD3- DP(C)	SLC9A7
ACSL3	2.81e-13	0.678845	0.195	0.329	3.99e-09	CD3- DP(C)	ACSL3
GOLGA3	3.36e-13	0.571098	0.077	0.143	4.78e-09	CD3- DP(C)	GOLGA3
IGSF8	3.37e-13	0.358347	0.05	0.103	4.78e-09	CD3- DP(C)	IGSF8
ZCCHC7	3.41e-13	0.736922	0.147	0.251	4.85e-09	CD3- DP(C)	ZCCHC7
LRIG2	4.05e-13	0.56199	0.091	0.163	5.75e-09	CD3- DP(C)	LRIG2
YARS1	4.11e-13	0.578446	0.08	0.147	5.84e-09	CD3- DP(C)	YARS1
FAM91A1	4.43e-13	0.432322	0.061	0.12	6.29e-09	CD3- DP(C)	FAM91A1
PSEN2	4.92e-13	0.401496	0.059	0.116	6.99e-09	CD3- DP(C)	PSEN2
CTPS1	4.96e-13	0.618477	0.135	0.23	7.05e-09	CD3- DP(C)	CTPS1
RAD51B	5.04e-13	0.381461	0.049	0.101	7.17e-09	CD3- DP(C)	RAD51B
CARS2	5.69e-13	0.514591	0.061	0.119	8.09e-09	CD3- DP(C)	CARS2
DENND4C	6.35e-13	0.401023	0.056	0.111	9.02e-09	CD3- DP(C)	DENND4C
TRIB1	7.2e-13	0.579811	0.158	0.265	1.02e-08	CD3- DP(C)	TRIB1
AREL1	7.76e-13	0.401004	0.062	0.12	1.1e-08	CD3- DP(C)	AREL1
AFF3	8.49e-13	0.715618	0.224	0.377	1.21e-08	CD3- DP(C)	AFF3
UBR1	8.9e-13	0.558466	0.093	0.165	1.27e-08	CD3- DP(C)	UBR1
AURKAIP1	9.17e-13	0.53713	0.112	0.194	1.3e-08	CD3- DP(C)	AURKAIP1
RBM26	9.26e-13	0.792195	0.264	0.453	1.32e-08	CD3- DP(C)	RBM26
SLC46A3	9.68e-13	0.384013	0.057	0.112	1.38e-08	CD3- DP(C)	SLC46A3
LENG8	9.99e-13	0.672412	0.145	0.245	1.42e-08	CD3- DP(C)	LENG8
LBR	1.47e-12	0.709833	0.572	0.813	2.09e-08	CD3- DP(C)	LBR
TMEM87B	1.51e-12	0.38405	0.061	0.117	2.15e-08	CD3- DP(C)	TMEM87B
TTK	1.8e-12	0.573268	0.154	0.256	2.55e-08	CD3- DP(C)	TTK
PRKCD	1.92e-12	0.632143	0.145	0.243	2.73e-08	CD3- DP(C)	PRKCD
KCNA3	2.21e-12	0.650685	0.273	0.457	3.14e-08	CD3- DP(C)	KCNA3
POLG	2.31e-12	0.397559	0.055	0.108	3.29e-08	CD3- DP(C)	POLG
UPF2	2.79e-12	0.839229	0.243	0.411	3.97e-08	CD3- DP(C)	UPF2
CC2D1B	2.89e-12	0.42594	0.053	0.105	4.11e-08	CD3- DP(C)	CC2D1B
BRWD1	3.18e-12	0.750121	0.245	0.413	4.52e-08	CD3- DP(C)	BRWD1
FMNL2	3.18e-12	0.557988	0.122	0.207	4.52e-08	CD3- DP(C)	FMNL2
VPS13D	3.55e-12	0.562528	0.102	0.176	5.04e-08	CD3- DP(C)	VPS13D
SREK1	3.78e-12	0.545549	0.386	0.689	5.38e-08	CD3- DP(C)	SREK1
USP33	3.92e-12	0.615314	0.115	0.197	5.57e-08	CD3- DP(C)	USP33
CUL1	4.26e-12	0.673966	0.312	0.534	6.06e-08	CD3- DP(C)	CUL1
LRBA	4.36e-12	0.575271	0.079	0.143	6.2e-08	CD3- DP(C)	LRBA
SSBP2	4.85e-12	0.744889	0.267	0.45	6.9e-08	CD3- DP(C)	SSBP2
SHPRH	5.32e-12	0.803596	0.163	0.272	7.56e-08	CD3- DP(C)	SHPRH
BPTF	5.64e-12	0.482851	0.39	0.686	8.02e-08	CD3- DP(C)	BPTF
PRODH	5.81e-12	0.521001	0.072	0.132	8.25e-08	CD3- DP(C)	PRODH
CCDC71L	5.85e-12	0.492656	0.125	0.21	8.32e-08	CD3- DP(C)	CCDC71L
SPRTN	8.59e-12	0.426118	0.064	0.12	1.22e-07	CD3- DP(C)	SPRTN
KIDINS220	8.72e-12	0.555118	0.085	0.151	1.24e-07	CD3- DP(C)	KIDINS220
PCNX3	8.73e-12	0.54428	0.076	0.136	1.24e-07	CD3- DP(C)	PCNX3
KDM1B	9.68e-12	0.469563	0.072	0.131	1.38e-07	CD3- DP(C)	KDM1B
AKT3	9.9e-12	0.619966	0.11	0.187	1.41e-07	CD3- DP(C)	AKT3
ZNF45	1.42e-11	0.86066	0.24	0.392	2.02e-07	CD3- DP(C)	ZNF45
NOC2L	1.47e-11	0.510984	0.104	0.177	2.09e-07	CD3- DP(C)	NOC2L
ULK1	1.48e-11	0.493344	0.064	0.119	2.1e-07	CD3- DP(C)	ULK1
METTL21A	1.49e-11	0.468552	0.088	0.154	2.12e-07	CD3- DP(C)	METTL21A
EYA3	1.62e-11	0.409934	0.054	0.104	2.3e-07	CD3- DP(C)	EYA3
NEIL1	1.8e-11	0.523025	0.087	0.151	2.55e-07	CD3- DP(C)	NEIL1
PHIP	1.82e-11	0.808452	0.235	0.392	2.59e-07	CD3- DP(C)	PHIP
IKBKE	1.85e-11	0.559364	0.082	0.145	2.63e-07	CD3- DP(C)	IKBKE
GALC	1.97e-11	0.374104	0.061	0.114	2.8e-07	CD3- DP(C)	GALC
PRRC2B	1.97e-11	0.810982	0.265	0.449	2.81e-07	CD3- DP(C)	PRRC2B
CD2AP	1.98e-11	0.864743	0.485	0.638	2.81e-07	CD3- DP(C)	CD2AP
SLC25A37	2.09e-11	0.39483	0.054	0.104	2.97e-07	CD3- DP(C)	SLC25A37
INPPL1	2.15e-11	0.464948	0.061	0.115	3.06e-07	CD3- DP(C)	INPPL1
CERS1	2.3e-11	0.492335	0.076	0.136	3.26e-07	CD3- DP(C)	CERS1
ZNF638	2.68e-11	0.767509	0.284	0.481	3.81e-07	CD3- DP(C)	ZNF638
GTF3C4	2.89e-11	0.460735	0.064	0.117	4.11e-07	CD3- DP(C)	GTF3C4
PILRB	2.91e-11	0.563655	0.098	0.168	4.14e-07	CD3- DP(C)	PILRB
SMCR8	2.93e-11	0.48626	0.066	0.121	4.16e-07	CD3- DP(C)	SMCR8
NBEA	3.12e-11	0.609766	0.102	0.173	4.44e-07	CD3- DP(C)	NBEA
EMSY	3.21e-11	0.794522	0.192	0.315	4.56e-07	CD3- DP(C)	EMSY
TNK2	3.31e-11	0.535892	0.077	0.136	4.71e-07	CD3- DP(C)	TNK2
NPRL3	3.37e-11	0.629692	0.1	0.17	4.79e-07	CD3- DP(C)	NPRL3
CELF2	3.55e-11	0.489821	0.423	0.738	5.05e-07	CD3- DP(C)	CELF2
PCM1	3.93e-11	0.759444	0.275	0.465	5.58e-07	CD3- DP(C)	PCM1
KLHL6	3.93e-11	0.511531	0.087	0.15	5.59e-07	CD3- DP(C)	KLHL6
KAT2B	4.74e-11	0.464518	0.062	0.115	6.74e-07	CD3- DP(C)	KAT2B
CDK13	6.14e-11	0.788986	0.253	0.424	8.73e-07	CD3- DP(C)	CDK13
KIAA1109	6.26e-11	0.607272	0.146	0.237	8.89e-07	CD3- DP(C)	KIAA1109
CPLANE1	6.3e-11	0.428058	0.053	0.101	8.96e-07	CD3- DP(C)	CPLANE1
CD84	7.22e-11	1.08648	0.444	0.566	1.03e-06	CD3- DP(C)	CD84
NCOR2	9.09e-11	0.806905	0.148	0.243	1.29e-06	CD3- DP(C)	NCOR2
DOT1L	9.1e-11	0.517969	0.068	0.122	1.29e-06	CD3- DP(C)	DOT1L
PACC1	9.14e-11	0.57156	0.097	0.164	1.3e-06	CD3- DP(C)	PACC1
PWWP2A	1e-10	0.916438	0.481	0.633	1.42e-06	CD3- DP(C)	PWWP2A
ARHGAP26	1.12e-10	0.519299	0.092	0.156	1.59e-06	CD3- DP(C)	ARHGAP26
ZRANB2	1.46e-10	0.64874	0.325	0.55	2.07e-06	CD3- DP(C)	ZRANB2
PPP6R2	1.72e-10	0.537907	0.072	0.127	2.45e-06	CD3- DP(C)	PPP6R2
CCNT2	1.88e-10	0.724103	0.15	0.244	2.67e-06	CD3- DP(C)	CCNT2
GPR18	1.95e-10	0.589994	0.087	0.149	2.78e-06	CD3- DP(C)	GPR18
SLC2A13	2.06e-10	0.42655	0.062	0.112	2.93e-06	CD3- DP(C)	SLC2A13
ATG16L1	2.15e-10	0.433198	0.057	0.106	3.06e-06	CD3- DP(C)	ATG16L1
SNX19	2.41e-10	0.734708	0.141	0.23	3.43e-06	CD3- DP(C)	SNX19
TMEM120B	2.69e-10	0.476868	0.069	0.122	3.82e-06	CD3- DP(C)	TMEM120B
CBL	3.42e-10	0.530533	0.077	0.132	4.86e-06	CD3- DP(C)	CBL
MOB1B	3.51e-10	0.437284	0.072	0.127	4.99e-06	CD3- DP(C)	MOB1B
CNST	3.8e-10	0.651453	0.126	0.205	5.4e-06	CD3- DP(C)	CNST
MPRIP	3.94e-10	0.78953	0.184	0.298	5.6e-06	CD3- DP(C)	MPRIP
ARNTL	4.13e-10	0.571434	0.108	0.179	5.87e-06	CD3- DP(C)	ARNTL
GPR183	4.29e-10	0.558772	0.096	0.16	6.1e-06	CD3- DP(C)	GPR183
SRSF5	4.3e-10	0.76365	0.285	0.478	6.11e-06	CD3- DP(C)	SRSF5
GTF3C1	5.85e-10	0.810041	0.278	0.463	8.31e-06	CD3- DP(C)	GTF3C1
ARRB1	5.87e-10	0.552049	0.088	0.149	8.34e-06	CD3- DP(C)	ARRB1
DIAPH2	8.09e-10	0.542674	0.075	0.129	1.15e-05	CD3- DP(C)	DIAPH2
MEX3C	9.76e-10	0.716147	0.301	0.5	1.39e-05	CD3- DP(C)	MEX3C
ARID2	1.04e-09	0.853004	0.258	0.426	1.47e-05	CD3- DP(C)	ARID2
RALGAPA2	1.06e-09	0.42778	0.058	0.105	1.51e-05	CD3- DP(C)	RALGAPA2
MCM9	1.1e-09	0.46622	0.065	0.114	1.57e-05	CD3- DP(C)	MCM9
PHLDB2	1.14e-09	0.680246	0.189	0.301	1.63e-05	CD3- DP(C)	PHLDB2
FAM107B	1.25e-09	0.693733	0.604	0.838	1.77e-05	CD3- DP(C)	FAM107B
MAML2	1.44e-09	0.575358	0.112	0.182	2.04e-05	CD3- DP(C)	MAML2
ANAPC4	1.67e-09	0.738974	0.156	0.247	2.37e-05	CD3- DP(C)	ANAPC4
TCF25	1.76e-09	1.25166	0.408	0.524	2.49e-05	CD3- DP(C)	TCF25
ZEB1	1.96e-09	0.623209	0.339	0.565	2.79e-05	CD3- DP(C)	ZEB1
NISCH	2.26e-09	0.497633	0.065	0.113	3.21e-05	CD3- DP(C)	NISCH
SETD9	2.29e-09	0.518313	0.056	0.101	3.25e-05	CD3- DP(C)	SETD9
SLC4A7	2.75e-09	0.749686	0.307	0.511	3.91e-05	CD3- DP(C)	SLC4A7
RUNX2	2.97e-09	0.507201	0.079	0.133	4.23e-05	CD3- DP(C)	RUNX2
TOP1	3.11e-09	0.490094	0.444	0.768	4.42e-05	CD3- DP(C)	TOP1
BCL2L1	3.91e-09	0.545798	0.287	0.459	5.56e-05	CD3- DP(C)	BCL2L1
PAXIP1	5.02e-09	0.552109	0.08	0.134	7.14e-05	CD3- DP(C)	PAXIP1
GLCCI1	6.65e-09	0.68598	0.253	0.399	9.46e-05	CD3- DP(C)	GLCCI1
YTHDC1	7.38e-09	0.71941	0.336	0.572	0.000104894	CD3- DP(C)	YTHDC1
CUX1	8.87e-09	0.791072	0.257	0.41	0.000126024	CD3- DP(C)	CUX1
ZNF420	8.88e-09	0.551536	0.071	0.119	0.000126187	CD3- DP(C)	ZNF420
KTN1	1.07e-08	0.835892	0.299	0.495	0.000151423	CD3- DP(C)	KTN1
MGAT5	1.07e-08	0.560342	0.102	0.163	0.000152546	CD3- DP(C)	MGAT5
SPAG9	1.46e-08	0.562607	0.087	0.142	0.000207637	CD3- DP(C)	SPAG9
ACSS1	1.5e-08	0.460974	0.071	0.119	0.000213708	CD3- DP(C)	ACSS1
KDM4C	1.51e-08	0.720401	0.161	0.252	0.000215325	CD3- DP(C)	KDM4C
TASP1	1.76e-08	0.859979	0.188	0.296	0.000250032	CD3- DP(C)	TASP1
CARF	1.83e-08	0.428239	0.058	0.101	0.000260404	CD3- DP(C)	CARF
CTC1	1.92e-08	0.484261	0.058	0.1	0.000272688	CD3- DP(C)	CTC1
TCF12	2.31e-08	0.73184	0.295	0.486	0.000327959	CD3- DP(C)	TCF12
SLC7A6	2.58e-08	0.55368	0.085	0.138	0.000366718	CD3- DP(C)	SLC7A6
BYSL	3.06e-08	0.716059	0.106	0.167	0.000434535	CD3- DP(C)	BYSL
IL20RB	3.34e-08	0.426901	0.076	0.124	0.000474494	CD3- DP(C)	IL20RB
ZMYND8	3.57e-08	0.823934	0.191	0.299	0.000506924	CD3- DP(C)	ZMYND8
HERC1	5.11e-08	1.15974	0.398	0.49	0.000726092	CD3- DP(C)	HERC1
RUFY2	5.73e-08	0.838721	0.188	0.293	0.000815074	CD3- DP(C)	RUFY2
ATG2B	6.01e-08	0.425275	0.069	0.113	0.000853885	CD3- DP(C)	ATG2B
GAG	6.74e-08	0.783031	0.16	0.24	0.000958125	CD3- DP(C)	GAG
CCDC171	7.54e-08	0.71774	0.086	0.138	0.00107143	CD3- DP(C)	CCDC171
OGT	9.62e-08	0.739203	0.125	0.193	0.00136744	CD3- DP(C)	OGT
SCAP	9.87e-08	0.634414	0.101	0.158	0.00140309	CD3- DP(C)	SCAP
SCAF11	1.03e-07	0.570297	0.409	0.706	0.00146819	CD3- DP(C)	SCAF11
HIVEP1	1.39e-07	0.812291	0.168	0.259	0.00197009	CD3- DP(C)	HIVEP1
IGSF6	1.6e-07	0.636134	0.138	0.211	0.00228111	CD3- DP(C)	IGSF6
FNTB	1.66e-07	0.530259	0.061	0.101	0.00236592	CD3- DP(C)	FNTB
MIA3	2.55e-07	0.844417	0.327	0.544	0.0036272	CD3- DP(C)	MIA3
NEBL	2.7e-07	1.00461	0.383	0.457	0.00383864	CD3- DP(C)	NEBL
MBD1	2.8e-07	0.677403	0.102	0.157	0.0039743	CD3- DP(C)	MBD1
SLX4	2.87e-07	0.46741	0.062	0.102	0.0040803	CD3- DP(C)	SLX4
AKAP9	2.89e-07	1.05107	0.444	0.599	0.00411222	CD3- DP(C)	AKAP9
LPIN1	3.49e-07	0.539262	0.072	0.116	0.00496329	CD3- DP(C)	LPIN1
PRMT9	3.52e-07	0.732075	0.113	0.174	0.00500273	CD3- DP(C)	PRMT9
TNRC6C	3.69e-07	0.78605	0.135	0.206	0.00524213	CD3- DP(C)	TNRC6C
TAMM41	3.7e-07	0.702758	0.367	0.62	0.00525212	CD3- DP(C)	TAMM41
RALGPS2	3.83e-07	0.84531	0.25	0.394	0.00544075	CD3- DP(C)	RALGPS2
UBR2	5.01e-07	0.863373	0.209	0.324	0.00711584	CD3- DP(C)	UBR2
SLC12A6	5.5e-07	0.651242	0.109	0.167	0.00782115	CD3- DP(C)	SLC12A6
KLHDC10	5.78e-07	0.556416	0.067	0.107	0.00822259	CD3- DP(C)	KLHDC10
TTC36	6.49e-07	0.607778	0.391	0.658	0.0092306	CD3- DP(C)	TTC36
ZZEF1	7.25e-07	0.850136	0.298	0.486	0.0103034	CD3- DP(C)	ZZEF1
VPS13B	7.72e-07	0.660406	0.114	0.173	0.0109687	CD3- DP(C)	VPS13B
DYRK2	8.29e-07	0.83723	0.246	0.386	0.0117792	CD3- DP(C)	DYRK2
BLCAP	1.1e-06	0.557527	0.072	0.113	0.0156645	CD3- DP(C)	BLCAP
CCNY	1.37e-06	0.744171	0.326	0.529	0.0195191	CD3- DP(C)	CCNY
MANBA	1.46e-06	0.843411	0.175	0.265	0.020739	CD3- DP(C)	MANBA
MAU2	1.47e-06	0.641177	0.097	0.148	0.0208536	CD3- DP(C)	MAU2
ANKRD6	1.51e-06	0.480783	0.07	0.11	0.0214871	CD3- DP(C)	ANKRD6
DOCK10	1.51e-06	0.819861	0.295	0.468	0.0214945	CD3- DP(C)	DOCK10
RETSAT	1.6e-06	0.840866	0.143	0.215	0.0227826	CD3- DP(C)	RETSAT
CR1	2.05e-06	0.622011	0.078	0.12	0.029129	CD3- DP(C)	CR1
MAPK8IP3	2.12e-06	0.658873	0.108	0.163	0.0301403	CD3- DP(C)	MAPK8IP3
TCF4	3.39e-06	0.815383	0.173	0.255	0.0482268	CD3- DP(C)	TCF4
ARHGAP4	4.84e-06	0.738826	0.123	0.182	0.0687448	CD3- DP(C)	ARHGAP4
SLC10A1	5.02e-06	0.662609	0.083	0.126	0.0714062	CD3- DP(C)	SLC10A1
SIDT2	6.05e-06	0.564522	0.07	0.107	0.0860047	CD3- DP(C)	SIDT2
USP31	7.41e-06	0.621129	0.1	0.148	0.105315	CD3- DP(C)	USP31
NDST1	7.61e-06	0.603426	0.093	0.139	0.108106	CD3- DP(C)	NDST1
TNRC6B	7.64e-06	0.835874	0.155	0.23	0.108655	CD3- DP(C)	TNRC6B
ATP2B1	8.52e-06	0.926058	0.247	0.375	0.121149	CD3- DP(C)	ATP2B1
ZNF644	9.09e-06	0.840985	0.486	0.708	0.129238	CD3- DP(C)	ZNF644
RSL1D1	1.06e-05	0.960387	0.48	0.705	0.150544	CD3- DP(C)	RSL1D1
TSORFli2504	1.22e-05	0.64221	1	1	0.173717	CD3- DP(C)	TSORFli2504
BMF	1.36e-05	0.668657	0.199	0.292	0.192857	CD3- DP(C)	BMF
CMAH	1.47e-05	0.86468	0.218	0.326	0.209473	CD3- DP(C)	CMAH
NBAS	5.22e-05	0.992675	0.209	0.309	0.742675	CD3- DP(C)	NBAS
SBF1	5.74e-05	1.26058	0.278	0.316	0.815747	CD3- DP(C)	SBF1
POL	5.78e-05	1.13742	0.44	0.621	0.821835	CD3- DP(C)	POL
AHSG	6.52e-05	0.670592	0.087	0.126	0.927043	CD3- DP(C)	AHSG
CLEC2D11	7.44e-05	0.418235	0.498	0.803	1	CD3- DP(C)	CLEC2D11
ZNF407	7.62e-05	0.911087	0.207	0.306	1	CD3- DP(C)	ZNF407
CNGB1	9.63e-05	0.680784	0.096	0.138	1	CD3- DP(C)	CNGB1
ZNF705B	0.000102616	0.850116	0.311	0.484	1	CD3- DP(C)	ZNF705B
IFT122	0.000117212	0.756643	0.105	0.15	1	CD3- DP(C)	IFT122
ATP9B	0.000164415	0.610831	0.078	0.112	1	CD3- DP(C)	ATP9B
ATF7IP	0.000178081	0.78189	0.378	0.612	1	CD3- DP(C)	ATF7IP
PLXND1	0.000185737	0.813674	0.117	0.166	1	CD3- DP(C)	PLXND1
TSORFli1844	0.000189823	1.05862	0.175	0.252	1	CD3- DP(C)	TSORFli1844
CAPN7	0.000199419	0.782532	0.135	0.191	1	CD3- DP(C)	CAPN7
ERMARD	0.000224486	0.731193	0.097	0.138	1	CD3- DP(C)	ERMARD
FN1	0.000245782	0.805634	0.139	0.196	1	CD3- DP(C)	FN1
SLC1A4	0.000260311	0.764112	0.11	0.155	1	CD3- DP(C)	SLC1A4
CDK12	0.000285715	0.9142	0.251	0.377	1	CD3- DP(C)	CDK12
INSYN2B	0.000294749	1.34452	0.186	0.187	1	CD3- DP(C)	INSYN2B
CYP2U1	0.000302071	0.840124	0.451	0.589	1	CD3- DP(C)	CYP2U1
ARAP2	0.000302904	1.01238	0.413	0.558	1	CD3- DP(C)	ARAP2
MCAM	0.000332673	1.00905	0.235	0.349	1	CD3- DP(C)	MCAM
USP45	0.000381665	0.632585	0.54	0.806	1	CD3- DP(C)	USP45
MGAT4A	0.000407491	0.917256	0.278	0.422	1	CD3- DP(C)	MGAT4A
RNMT	0.000496554	0.918619	0.313	0.491	1	CD3- DP(C)	RNMT
CARMIL2	0.000866093	0.761713	0.105	0.144	1	CD3- DP(C)	CARMIL2
CD8B	0.000969306	0.31374	0.559	0.617	1	CD3- DP(C)	CD8B
AFF1	0.00103338	1.06096	0.364	0.476	1	CD3- DP(C)	AFF1
KANSL1L	0.00110333	0.825619	0.143	0.197	1	CD3- DP(C)	KANSL1L
MED13L	0.00132167	0.821048	0.345	0.545	1	CD3- DP(C)	MED13L
TSORFli1919	0.00144108	0.922203	0.443	0.614	1	CD3- DP(C)	TSORFli1919
CSTF2T	0.00330752	1.15516	0.179	0.249	1	CD3- DP(C)	CSTF2T
TUB	0.00495071	0.861159	0.153	0.208	1	CD3- DP(C)	TUB
TSORFli1591	0.00515974	1.1341	0.107	0.099	1	CD3- DP(C)	TSORFli1591
IKZF2	0.00617862	0.665401	0.365	0.521	1	CD3- DP(C)	IKZF2
HMGN2P46	0.00690945	1.23299	0.162	0.165	1	CD3- DP(C)	HMGN2P46
RPL31	0.00705406	0.732129	0.499	0.698	1	CD3- DP(C)	RPL31
ARHGEF40	0.00770456	0.621799	0.081	0.107	1	CD3- DP(C)	ARHGEF40
ITIH4	0	1.93797	0.828	0.276	0	DP(C)	ITIH4
RAG11	0	1.68758	0.884	0.412	0	DP(C)	RAG1
CD8B1	0	1.55899	0.956	0.532	0	DP(C)	CD8B
STIMATE	0	1.44023	0.519	0.184	0	DP(C)	STIMATE
PDE2A1	0	1.36872	0.43	0.184	0	DP(C)	PDE2A
CD41	0	1.28739	0.915	0.598	0	DP(C)	CD4
AQP3	0	1.27262	0.652	0.32	0	DP(C)	AQP3
NEBL1	0	1.24753	0.703	0.393	0	DP(C)	NEBL
FAM184A1	0	1.20642	0.635	0.299	0	DP(C)	FAM184A
PRKG1	0	1.18695	0.431	0.159	0	DP(C)	PRKG1
RAG2	0	1.16306	0.502	0.262	0	DP(C)	RAG2
GPAM1	0	1.13465	0.78	0.431	0	DP(C)	GPAM
ARPP211	0	1.13317	0.975	0.671	0	DP(C)	ARPP21
CYP2U11	0	1.11468	0.768	0.536	0	DP(C)	CYP2U1
HECTD21	0	1.10923	0.497	0.231	0	DP(C)	HECTD2
SRSF101	0	1.08717	0.943	0.801	0	DP(C)	SRSF10
PWWP2A1	0	1.06334	0.808	0.579	0	DP(C)	PWWP2A
PRDX2	0	1.04236	0.85	0.574	0	DP(C)	PRDX2
KLK1	0	1.0362	0.404	0.217	0	DP(C)	KLK1
FMNL21	0	1.0253	0.362	0.163	0	DP(C)	FMNL2
BCL2L11	0	1.00836	0.642	0.403	0	DP(C)	BCL2L1
ELOVL41	0	1.00046	0.589	0.344	0	DP(C)	ELOVL4
FAM83F1	0	0.997	0.372	0.187	0	DP(C)	FAM83F
KCNA2	0	0.993338	0.25	0.075	0	DP(C)	KCNA2
SYNE11	0	0.982499	0.612	0.393	0	DP(C)	SYNE1
CD8A	0	0.966292	0.818	0.51	0	DP(C)	CD8A
TMIGD21	0	0.964377	0.505	0.339	0	DP(C)	TMIGD2
HBQ1	0	0.964137	0.747	0.507	0	DP(C)	HBQ1
BTG2	0	0.96266	0.94	0.803	0	DP(C)	BTG2
PRKCD1	0	0.954123	0.379	0.203	0	DP(C)	PRKCD
NLRC51	0	0.945381	0.621	0.482	0	DP(C)	NLRC5
CUX11	0	0.921102	0.528	0.371	0	DP(C)	CUX1
CD2AP1	0	0.918712	0.786	0.591	0	DP(C)	CD2AP
SLA1	0	0.910344	0.878	0.676	0	DP(C)	SLA
FYB1	0	0.873316	0.859	0.732	0	DP(C)	FYB1
ITM2C	0	0.864681	0.859	0.739	0	DP(C)	ITM2C
CCNY1	0	0.853697	0.63	0.49	0	DP(C)	CCNY
PTP4A2	0	0.850937	0.911	0.799	0	DP(C)	PTP4A2
HERC11	0	0.841055	0.638	0.448	0	DP(C)	HERC1
ISOC2	0	0.835142	0.613	0.471	0	DP(C)	ISOC2
PLCL11	0	0.827721	0.761	0.57	0	DP(C)	PLCL1
MSI2	0	0.815075	0.758	0.608	0	DP(C)	MSI2
CHD11	0	0.796058	0.833	0.712	0	DP(C)	CHD1
ZNRF1	0	0.794438	0.779	0.607	0	DP(C)	ZNRF1
ZNF280D1	0	0.784405	0.672	0.526	0	DP(C)	ZNF280D
HDAC71	0	0.767169	0.804	0.653	0	DP(C)	HDAC7
CD1E	0	0.762589	0.985	0.761	0	DP(C)	CD1E
EDEM11	0	0.760415	0.804	0.671	0	DP(C)	EDEM1
CAMK4	0	0.747659	0.736	0.612	0	DP(C)	CAMK4
ITPR21	0	0.729203	0.744	0.61	0	DP(C)	ITPR2
TCF71	0	0.640626	0.955	0.861	0	DP(C)	TCF7
GMFG	0	0.626	0.972	0.899	0	DP(C)	GMFG
LBR1	0	0.611348	0.866	0.782	0	DP(C)	LBR
UBE4A	0	0.608317	0.857	0.778	0	DP(C)	UBE4A
RPS11	0	0.602916	0.995	0.939	0	DP(C)	RPS11
RHOA	0	0.553245	0.938	0.861	0	DP(C)	RHOA
TES1	0	0.407282	0.989	0.976	0	DP(C)	TES
GYPC	2.94e-304	0.682299	0.732	0.608	4.18e-300	DP(C)	GYPC
NCK1	7.9e-304	0.780376	0.616	0.507	1.12e-299	DP(C)	NCK1
BMF1	4.51e-287	0.94499	0.422	0.254	6.41e-283	DP(C)	BMF
CCR9	7.06e-284	0.497869	0.687	0.492	1e-279	DP(C)	CCR9
THY11	6.9e-283	0.822285	0.515	0.341	9.81e-279	DP(C)	THY1
RGCC	1.25e-276	0.665429	0.717	0.596	1.78e-272	DP(C)	RGCC
PTCRA	3.12e-265	0.606857	0.607	0.392	4.44e-261	DP(C)	PTCRA
SATB11	1.55e-261	0.434541	0.905	0.819	2.2e-257	DP(C)	SATB1
COPA	1.65e-257	0.831646	0.532	0.412	2.35e-253	DP(C)	COPA
BLNK	1.91e-255	0.957139	0.452	0.302	2.71e-251	DP(C)	BLNK
CD2471	3.18e-255	0.587858	0.719	0.659	4.51e-251	DP(C)	CD247
CD841	3.43e-250	0.649909	0.648	0.537	4.88e-246	DP(C)	CD84
PHLDB21	2.39e-236	0.808044	0.415	0.266	3.4e-232	DP(C)	PHLDB2
AFF11	8.01e-234	0.708324	0.558	0.449	1.14e-229	DP(C)	AFF1
RARRES2	1.19e-229	0.641192	0.728	0.681	1.69e-225	DP(C)	RARRES2
TSORFli18101	4.07e-229	0.393567	0.851	0.727	5.79e-225	DP(C)	TSORFli1810
EIF3K	2e-226	0.462902	0.887	0.836	2.84e-222	DP(C)	EIF3K
PNRC2	5.62e-224	0.702707	0.617	0.549	7.99e-220	DP(C)	PNRC2
ARMC4	2.61e-222	0.781805	0.434	0.299	3.71e-218	DP(C)	ARMC4
CUL11	5.23e-222	0.685601	0.584	0.505	7.43e-218	DP(C)	CUL1
GLCCI11	2.81e-219	0.753561	0.5	0.364	4e-215	DP(C)	GLCCI1
RAE11	3.04e-215	0.821442	0.419	0.297	4.32e-211	DP(C)	RAE1
FBXL12	3.79e-211	0.87664	0.342	0.213	5.38e-207	DP(C)	FBXL12
BTG4	5.67e-209	0.611514	0.135	0.04	8.06e-205	DP(C)	BTG4
PCMTD11	3.27e-206	0.682727	0.59	0.528	4.64e-202	DP(C)	PCMTD1
SLC16A10	2.64e-204	0.691272	0.485	0.359	3.76e-200	DP(C)	SLC16A10
TFDP21	4.45e-202	0.824515	0.331	0.197	6.32e-198	DP(C)	TFDP2
SPA17	2.67e-197	0.854293	0.362	0.236	3.79e-193	DP(C)	SPA17
IKZF31	1.02e-188	0.638267	0.599	0.516	1.45e-184	DP(C)	IKZF3
PPHLN1	5.45e-185	0.786314	0.479	0.396	7.75e-181	DP(C)	PPHLN1
CD3D	1.81e-183	0.300284	0.955	0.889	2.58e-179	DP(C)	CD3D
DNTT	3.34e-179	0.763062	0.375	0.238	4.74e-175	DP(C)	DNTT
HIS3.3A	5.22e-179	0.372598	0.969	0.925	7.42e-175	DP(C)	HIS3.3A
NCOR1	4.5e-178	0.543623	0.674	0.656	6.4e-174	DP(C)	NCOR1
LCK1	1.27e-174	0.583395	0.635	0.601	1.8e-170	DP(C)	LCK
CCNJL1	6.18e-174	0.787004	0.258	0.141	8.78e-170	DP(C)	CCNJL
BTG11	1.95e-173	0.328013	0.93	0.914	2.77e-169	DP(C)	BTG1
ISG20	6.64e-170	0.685701	0.58	0.513	9.44e-166	DP(C)	ISG20
LRMP1	8e-167	0.74216	0.383	0.27	1.14e-162	DP(C)	LRMP
TCF121	4.64e-154	0.596582	0.531	0.461	6.6e-150	DP(C)	TCF12
NAXE	2.19e-152	0.680429	0.496	0.431	3.11e-148	DP(C)	NAXE
CTPS11	4.13e-143	0.730909	0.309	0.204	5.87e-139	DP(C)	CTPS1
KDM4C1	1.61e-142	0.71547	0.332	0.226	2.28e-138	DP(C)	KDM4C
C9ORF116	1.16e-141	0.705028	0.388	0.282	1.64e-137	DP(C)	C9ORF116
SPSB3	4.1e-141	0.718434	0.416	0.341	5.83e-137	DP(C)	SPSB3
IL20RB1	6.9e-141	0.6792	0.202	0.102	9.8e-137	DP(C)	IL20RB
PREP	9.05e-141	0.797209	0.352	0.254	1.29e-136	DP(C)	PREP
PSIP1	3.01e-134	0.422754	0.756	0.738	4.28e-130	DP(C)	PSIP1
LDHB	4.27e-133	0.620234	0.591	0.576	6.08e-129	DP(C)	LDHB
GABARAPL2	1.59e-132	0.457332	0.672	0.683	2.26e-128	DP(C)	GABARAPL2
MTA31	1.2e-131	0.704273	0.327	0.222	1.7e-127	DP(C)	MTA3
NENF	6.47e-130	0.698732	0.461	0.41	9.19e-126	DP(C)	NENF
ZEB11	2.63e-128	0.502929	0.591	0.542	3.74e-124	DP(C)	ZEB1
MAP1LC3A	5.21e-128	0.71079	0.212	0.118	7.41e-124	DP(C)	MAP1LC3A
FAR21	3.7e-127	0.680768	0.382	0.291	5.27e-123	DP(C)	FAR2
E2F21	1.58e-125	0.730117	0.316	0.221	2.25e-121	DP(C)	E2F2
FOXO3	1.31e-123	0.6289	0.501	0.428	1.87e-119	DP(C)	FOXO3
SAV11	1.54e-122	0.681383	0.403	0.325	2.19e-118	DP(C)	SAV1
MEX3C1	8.35e-115	0.576725	0.523	0.479	1.19e-110	DP(C)	MEX3C
TUB1	2.31e-114	0.6395	0.281	0.186	3.28e-110	DP(C)	TUB
SMC4	9.55e-114	0.339725	0.677	0.597	1.36e-109	DP(C)	SMC4
TSHZ2	1.21e-111	0.546577	0.122	0.051	1.72e-107	DP(C)	TSHZ2
ANAPC41	3.33e-111	0.674171	0.316	0.224	4.74e-107	DP(C)	ANAPC4
SLC43A11	4.61e-111	0.648914	0.404	0.334	6.55e-107	DP(C)	SLC43A1
MGAT4A1	1.34e-110	0.566744	0.464	0.402	1.91e-106	DP(C)	MGAT4A
ACSL31	3.93e-109	0.657562	0.381	0.307	5.59e-105	DP(C)	ACSL3
LCP21	1.15e-108	0.46339	0.594	0.578	1.64e-104	DP(C)	LCP2
B4GALT31	9.24e-108	0.656032	0.35	0.273	1.31e-103	DP(C)	B4GALT3
VAMP5	2.22e-107	0.731204	0.497	0.479	3.16e-103	DP(C)	VAMP5
NFKBIA	3.21e-107	0.382064	0.552	0.498	4.57e-103	DP(C)	NFKBIA
MAP2K31	3.51e-107	0.661874	0.293	0.205	4.99e-103	DP(C)	MAP2K3
NDST11	1.58e-106	0.622242	0.206	0.12	2.25e-102	DP(C)	NDST1
CSRNP11	1.07e-103	0.667066	0.393	0.333	1.52e-99	DP(C)	CSRNP1
MYB	2.26e-102	0.44324	0.491	0.409	3.22e-98	DP(C)	MYB
CCNL1	5.63e-102	0.408904	0.601	0.601	8.01e-98	DP(C)	CCNL1
ZNF1841	1.39e-101	0.629173	0.388	0.315	1.97e-97	DP(C)	ZNF184
UBE2H	1.96e-101	0.473489	0.609	0.617	2.78e-97	DP(C)	UBE2H
S100A11	2.44e-101	0.438856	0.602	0.538	3.47e-97	DP(C)	S100A11
ARL6IP5	1.92e-100	0.451876	0.635	0.657	2.73e-96	DP(C)	ARL6IP5
CCDC71L1	3.65e-98	0.661427	0.272	0.188	5.19e-94	DP(C)	CCDC71L
SHISA6	1.34e-95	0.488048	0.144	0.071	1.91e-91	DP(C)	SHISA6
MED13L1	9.23e-95	0.50992	0.542	0.53	1.31e-90	DP(C)	MED13L
RAD21	2.52e-94	0.470448	0.546	0.508	3.58e-90	DP(C)	RAD21
TTK1	8.06e-94	0.530561	0.324	0.232	1.15e-89	DP(C)	TTK
PLA2G15	5.1e-92	0.48863	0.125	0.059	7.25e-88	DP(C)	PLA2G15
NEIL11	3.5e-91	0.580942	0.212	0.132	4.98e-87	DP(C)	NEIL1
SEPTIN6	1.33e-89	0.376683	0.723	0.746	1.89e-85	DP(C)	SEPTIN6
LDLRAD41	1.92e-88	0.502707	0.507	0.472	2.72e-84	DP(C)	LDLRAD4
ACTN11	7.49e-88	0.598642	0.273	0.193	1.06e-83	DP(C)	ACTN1
BAZ2A	3.21e-87	0.469137	0.506	0.477	4.56e-83	DP(C)	BAZ2A
METTL21A1	4.42e-87	0.573746	0.213	0.135	6.28e-83	DP(C)	METTL21A
FAM107B1	9.25e-87	0.284559	0.817	0.825	1.32e-82	DP(C)	FAM107B
PDE7A1	3.45e-85	0.615059	0.307	0.234	4.9e-81	DP(C)	PDE7A
RBM381	4.5e-85	0.629769	0.409	0.373	6.4e-81	DP(C)	RBM38
SF3B11	4.33e-83	0.274462	0.738	0.775	6.15e-79	DP(C)	SF3B1
CHURC1	2.23e-82	0.607116	0.454	0.44	3.16e-78	DP(C)	CHURC1
ARNTL1	4.84e-81	0.567283	0.235	0.16	6.88e-77	DP(C)	ARNTL
CTSD1	5.3e-81	0.400587	0.554	0.563	7.53e-77	DP(C)	CTSD
LPXN1	6.78e-81	0.640128	0.331	0.269	9.64e-77	DP(C)	LPXN
AHSG1	6.06e-80	0.535785	0.183	0.11	8.61e-76	DP(C)	AHSG
FKBP4	2.47e-78	0.534003	0.558	0.558	3.51e-74	DP(C)	FKBP4
CMAH1	9.44e-78	0.549424	0.367	0.308	1.34e-73	DP(C)	CMAH
DNAJC4	1.1e-77	0.609762	0.21	0.139	1.56e-73	DP(C)	DNAJC4
NIPBL	9.13e-77	0.376909	0.636	0.659	1.3e-72	DP(C)	NIPBL
TRIB11	7.71e-76	0.531439	0.317	0.244	1.1e-71	DP(C)	TRIB1
GADD45A	1.66e-75	0.644421	0.37	0.315	2.35e-71	DP(C)	GADD45A
PTMS	5.49e-73	0.61302	0.2	0.13	7.81e-69	DP(C)	PTMS
ZBTB7A1	2.9e-72	0.531379	0.462	0.443	4.13e-68	DP(C)	ZBTB7A
SNN1	7.01e-71	0.546844	0.231	0.162	9.97e-67	DP(C)	SNN
GK5	1.25e-70	0.624388	0.246	0.181	1.78e-66	DP(C)	GK5
CNGB11	5.62e-70	0.531209	0.19	0.122	7.98e-66	DP(C)	CNGB1
MTERF3	2.36e-69	0.380373	0.635	0.665	3.36e-65	DP(C)	MTERF3
UHRF2	5.51e-69	0.420252	0.487	0.471	7.84e-65	DP(C)	UHRF2
CXXC5	6.18e-69	0.610673	0.398	0.359	8.78e-65	DP(C)	CXXC5
KIAA09301	9.3e-69	0.589436	0.3	0.239	1.32e-64	DP(C)	KIAA0930
GOLGA21	7.42e-68	0.575477	0.299	0.237	1.05e-63	DP(C)	GOLGA2
TNFAIP8	1.39e-66	0.545942	0.441	0.429	1.98e-62	DP(C)	TNFAIP8
HIPK11	2.57e-66	0.538316	0.431	0.415	3.65e-62	DP(C)	HIPK1
ZMYND81	2.61e-65	0.550865	0.335	0.282	3.72e-61	DP(C)	ZMYND8
RMND5A1	3.32e-64	0.540165	0.4	0.368	4.72e-60	DP(C)	RMND5A
PRKCQ	3.12e-62	0.418404	0.487	0.474	4.43e-58	DP(C)	PRKCQ
NOC2L1	4.44e-62	0.650193	0.221	0.16	6.31e-58	DP(C)	NOC2L
NRIP11	3.83e-61	0.580801	0.34	0.293	5.44e-57	DP(C)	NRIP1
SAT1	7.54e-59	0.484439	0.497	0.496	1.07e-54	DP(C)	SAT1
AKAP21	3.66e-58	0.525943	0.352	0.302	5.21e-54	DP(C)	AKAP2
ANGPT4	1.08e-56	0.358998	0.105	0.056	1.54e-52	DP(C)	ANGPT4
NSA21	1.24e-56	0.315346	0.61	0.653	1.77e-52	DP(C)	NSA2
VGLL41	3.34e-56	0.542584	0.364	0.335	4.75e-52	DP(C)	VGLL4
NEIL2	3.88e-55	0.576084	0.224	0.167	5.52e-51	DP(C)	NEIL2
HECA1	8.4e-55	0.513693	0.355	0.318	1.19e-50	DP(C)	HECA
GRASP	1.97e-53	0.547066	0.298	0.248	2.8e-49	DP(C)	GRASP
YPEL21	5.6e-53	0.556903	0.286	0.235	7.95e-49	DP(C)	YPEL2
SSBP21	4.42e-52	0.411022	0.453	0.436	6.29e-48	DP(C)	SSBP2
MPRIP1	1.52e-51	0.518158	0.323	0.284	2.16e-47	DP(C)	MPRIP
HS1BP3	6.3e-51	0.437471	0.117	0.069	8.96e-47	DP(C)	HS1BP3
PKIA	7.63e-51	0.529582	0.177	0.124	1.08e-46	DP(C)	PKIA
TBXA2R	1.37e-49	0.553432	0.21	0.157	1.95e-45	DP(C)	TBXA2R
KLHL8	4.1e-49	0.442567	0.334	0.294	5.83e-45	DP(C)	KLHL8
SLC22A23	1.53e-48	0.371829	0.104	0.059	2.17e-44	DP(C)	SLC22A23
SEPTIN91	8.96e-48	0.323317	0.588	0.631	1.27e-43	DP(C)	SEPTIN9
ZBTB181	1.53e-47	0.564389	0.275	0.23	2.18e-43	DP(C)	ZBTB18
CCNI	4.87e-47	0.269189	0.698	0.729	6.92e-43	DP(C)	CCNI
SLC1A41	5.78e-47	0.576945	0.194	0.142	8.22e-43	DP(C)	SLC1A4
RALGPS21	1.05e-44	0.428406	0.4	0.382	1.49e-40	DP(C)	RALGPS2
SRSF11	4.56e-44	0.254562	0.659	0.706	6.48e-40	DP(C)	SRSF11
IGSF61	6.76e-44	0.519202	0.247	0.197	9.6e-40	DP(C)	IGSF6
AKAP91	4.78e-43	0.324459	0.565	0.596	6.8e-39	DP(C)	AKAP9
RAPH1	5.16e-43	0.465529	0.198	0.146	7.34e-39	DP(C)	RAPH1
SLAMF61	8e-43	0.482505	0.237	0.189	1.14e-38	DP(C)	SLAMF6
EIF3E	9.5e-43	0.25349	0.745	0.774	1.35e-38	DP(C)	EIF3E
APBB1IP1	1.15e-42	0.27901	0.6	0.622	1.63e-38	DP(C)	APBB1IP
MIER31	2.43e-42	0.533046	0.192	0.145	3.46e-38	DP(C)	MIER3
TCB11	2.08e-41	0.574143	0.468	0.447	2.96e-37	DP(C)	TCB1
DCK	7.74e-41	0.55095	0.252	0.209	1.1e-36	DP(C)	DCK
STK41	2.18e-40	0.284341	0.577	0.624	3.1e-36	DP(C)	STK4
MAN2A1	1.01e-39	0.436382	0.335	0.305	1.44e-35	DP(C)	MAN2A1
TSPAN321	1.14e-39	0.395084	0.475	0.483	1.62e-35	DP(C)	TSPAN32
CD44	1.07e-38	0.379117	0.45	0.465	1.52e-34	DP(C)	CD44
TEX14	1.21e-38	0.491537	0.418	0.413	1.72e-34	DP(C)	TEX14
C16ORF721	1.64e-38	0.486545	0.338	0.319	2.32e-34	DP(C)	C16ORF72
TSORFli2147	2.79e-38	0.614488	0.204	0.16	3.96e-34	DP(C)	TSORFli2147
BTAF1	5.82e-38	0.549277	0.346	0.326	8.27e-34	DP(C)	BTAF1
RASSF5	8.56e-36	0.428228	0.354	0.332	1.22e-31	DP(C)	RASSF5
PLPP11	9.48e-36	0.513019	0.264	0.229	1.35e-31	DP(C)	PLPP1
RB1CC11	1.03e-35	0.469243	0.405	0.409	1.46e-31	DP(C)	RB1CC1
TCF41	1.63e-35	0.44602	0.281	0.243	2.32e-31	DP(C)	TCF4
MAFK	4.44e-35	0.522747	0.202	0.162	6.3e-31	DP(C)	MAFK
MOB1B1	9.32e-35	0.436103	0.158	0.115	1.32e-30	DP(C)	MOB1B
RNF1251	1.04e-34	0.461718	0.33	0.311	1.48e-30	DP(C)	RNF125
SNX191	3.2e-34	0.463749	0.253	0.218	4.55e-30	DP(C)	SNX19
PAIP2	3.21e-34	0.300169	0.592	0.654	4.56e-30	DP(C)	PAIP2
GPC2	4.93e-34	0.367298	0.111	0.072	7e-30	DP(C)	GPC2
TASP11	5.4e-34	0.437666	0.311	0.284	7.67e-30	DP(C)	TASP1
ACSS11	5.64e-33	0.458775	0.149	0.108	8.02e-29	DP(C)	ACSS1
IFT1221	1.07e-32	0.400947	0.182	0.139	1.52e-28	DP(C)	IFT122
SERPINI11	1.23e-32	0.521568	0.276	0.25	1.75e-28	DP(C)	SERPINI1
LDHD	3.32e-32	0.353074	0.107	0.069	4.72e-28	DP(C)	LDHD
MAP4K41	7.66e-32	0.304892	0.539	0.586	1.09e-27	DP(C)	MAP4K4
PACC11	1.52e-31	0.436955	0.193	0.153	2.16e-27	DP(C)	PACC1
NBAS1	1.8e-31	0.392887	0.324	0.298	2.56e-27	DP(C)	NBAS
ZGPAT1	2.63e-31	0.423008	0.343	0.329	3.73e-27	DP(C)	ZGPAT
KRCC1	7.82e-31	0.566456	0.331	0.324	1.11e-26	DP(C)	KRCC1
MAF1	8.74e-31	0.386064	0.455	0.495	1.24e-26	DP(C)	MAF1
VHL	2.72e-30	0.253435	0.63	0.688	3.87e-26	DP(C)	VHL
NTAN1	4.07e-30	0.464922	0.407	0.427	5.78e-26	DP(C)	NTAN1
TBCK1	1.22e-29	0.489181	0.231	0.199	1.73e-25	DP(C)	TBCK
MED11	2.22e-29	0.311615	0.509	0.553	3.16e-25	DP(C)	MED1
BROX1	5.78e-29	0.460946	0.369	0.377	8.22e-25	DP(C)	BROX
RASA2	9.2e-29	0.3446	0.336	0.317	1.31e-24	DP(C)	RASA2
PPP2R5C1	1.96e-28	0.389272	0.442	0.478	2.78e-24	DP(C)	PPP2R5C
TMF11	2.17e-28	0.403599	0.412	0.42	3.09e-24	DP(C)	TMF1
NUP50	7.8e-28	0.394553	0.453	0.497	1.11e-23	DP(C)	NUP50
VPS411	1.06e-27	0.466213	0.318	0.311	1.51e-23	DP(C)	VPS41
ANKRD61	1.55e-27	0.42952	0.137	0.101	2.21e-23	DP(C)	ANKRD6
MPP1	2.16e-27	0.44453	0.388	0.401	3.06e-23	DP(C)	MPP1
CSNK1A11	2.59e-27	0.261504	0.582	0.653	3.68e-23	DP(C)	CSNK1A1
RASA4	4.67e-27	0.42491	0.446	0.501	6.63e-23	DP(C)	RASA4
C15ORF61	4.88e-27	0.540785	0.269	0.253	6.94e-23	DP(C)	C15ORF61
MARCHF2	1.36e-26	0.513986	0.225	0.2	1.94e-22	DP(C)	MARCHF2
SLC12A61	2.66e-26	0.390612	0.192	0.157	3.78e-22	DP(C)	SLC12A6
XIAP1	3.22e-26	0.486048	0.317	0.308	4.57e-22	DP(C)	XIAP
CREBRF	3.82e-26	0.406494	0.278	0.252	5.43e-22	DP(C)	CREBRF
PTK2B	5.55e-26	0.306141	0.338	0.319	7.89e-22	DP(C)	PTK2B
KANSL1L1	6.13e-26	0.397843	0.22	0.188	8.71e-22	DP(C)	KANSL1L
ZNF451	8.07e-26	0.54467	0.38	0.383	1.15e-21	DP(C)	ZNF45
CCR6	1.19e-25	0.310064	0.125	0.088	1.69e-21	DP(C)	CCR6
GSE11	1.28e-25	0.388776	0.349	0.345	1.82e-21	DP(C)	GSE1
DUSP22	1.6e-24	0.378793	0.113	0.081	2.27e-20	DP(C)	DUSP22
POMP	2.01e-24	0.366784	0.471	0.526	2.86e-20	DP(C)	POMP
SIT1	2.46e-24	0.451544	0.295	0.28	3.49e-20	DP(C)	SIT1
ZZEF11	1.34e-23	0.322546	0.444	0.481	1.91e-19	DP(C)	ZZEF1
TMEM50A	1.82e-23	0.361746	0.426	0.469	2.58e-19	DP(C)	TMEM50A
ATP6V0C	2.99e-23	0.259852	0.555	0.631	4.26e-19	DP(C)	ATP6V0C
TMEM11	5.22e-23	0.497741	0.273	0.265	7.42e-19	DP(C)	TMEM11
RPP14	6.73e-23	0.332526	0.109	0.078	9.56e-19	DP(C)	RPP14
PPP1R2	1.09e-22	0.268184	0.547	0.599	1.56e-18	DP(C)	PPP1R2
TIPRL	1.6e-22	0.448432	0.362	0.388	2.28e-18	DP(C)	TIPRL
MANBA1	1.62e-22	0.385785	0.277	0.255	2.3e-18	DP(C)	MANBA
CAMK1D1	1.79e-22	0.415211	0.333	0.333	2.55e-18	DP(C)	CAMK1D
TMEM1311	2.07e-22	0.394745	0.384	0.401	2.94e-18	DP(C)	TMEM131
DDX56	2.85e-22	0.498511	0.271	0.259	4.06e-18	DP(C)	DDX56
RHBDD21	3.21e-22	0.453624	0.242	0.222	4.57e-18	DP(C)	RHBDD2
KLHL241	4.67e-22	0.449966	0.35	0.357	6.64e-18	DP(C)	KLHL24
UBE2B	5.81e-22	0.324118	0.488	0.56	8.26e-18	DP(C)	UBE2B
RPL13A	6.51e-22	0.291261	0.528	0.576	9.26e-18	DP(C)	RPL13A
USP311	6.68e-22	0.404034	0.17	0.139	9.49e-18	DP(C)	USP31
TRB	7.23e-22	0.464454	0.561	0.56	1.03e-17	DP(C)	TRB
FAM13A	1.09e-21	0.327591	0.241	0.215	1.54e-17	DP(C)	FAM13A
KIF3A1	1.47e-21	0.401344	0.217	0.189	2.1e-17	DP(C)	KIF3A
DGCR21	3e-21	0.421442	0.283	0.275	4.26e-17	DP(C)	DGCR2
IFT57	3.67e-21	0.453807	0.314	0.314	5.21e-17	DP(C)	IFT57
FN11	5.04e-21	0.32223	0.216	0.187	7.16e-17	DP(C)	FN1
CRAMP11	2.12e-20	0.299532	0.452	0.487	3.01e-16	DP(C)	CRAMP1
UBE2G2	2.26e-20	0.468296	0.26	0.249	3.22e-16	DP(C)	UBE2G2
AURKAIP11	3.3e-20	0.369509	0.21	0.184	4.69e-16	DP(C)	AURKAIP1
GZMM	4.04e-20	0.377256	0.194	0.165	5.74e-16	DP(C)	GZMM
PUM11	5.58e-20	0.352951	0.44	0.487	7.92e-16	DP(C)	PUM1
GRK21	1.67e-19	0.392135	0.377	0.406	2.38e-15	DP(C)	GRK2
EPB411	4.82e-19	0.365111	0.377	0.402	6.85e-15	DP(C)	EPB41
DCTN6	5.84e-19	0.462629	0.309	0.316	8.3e-15	DP(C)	DCTN6
PXK	6.8e-19	0.355585	0.112	0.085	9.66e-15	DP(C)	PXK
CARMIL21	7.26e-19	0.342772	0.165	0.136	1.03e-14	DP(C)	CARMIL2
LGALS3	9.04e-19	0.453202	0.362	0.377	1.29e-14	DP(C)	LGALS3
CTCF1	1.97e-18	0.30693	0.483	0.521	2.79e-14	DP(C)	CTCF
LSM3	2.88e-18	0.438387	0.393	0.434	4.1e-14	DP(C)	LSM3
PIN1	9.05e-18	0.257327	0.56	0.633	1.29e-13	DP(C)	PIN1
ARPC5	2.12e-17	0.266889	0.533	0.607	3.01e-13	DP(C)	ARPC5
CHRAC1	2.39e-17	0.477842	0.315	0.331	3.4e-13	DP(C)	CHRAC1
AFF31	3.58e-17	0.29172	0.363	0.369	5.08e-13	DP(C)	AFF3
CGGBP1	3.65e-17	0.284029	0.498	0.569	5.19e-13	DP(C)	CGGBP1
KATNAL11	4.01e-17	0.376281	0.172	0.147	5.7e-13	DP(C)	KATNAL1
TRIM331	4.58e-17	0.379549	0.407	0.449	6.51e-13	DP(C)	TRIM33
PIK3CG1	1.62e-16	0.394077	0.192	0.17	2.31e-12	DP(C)	PIK3CG
MARK41	2.07e-16	0.362329	0.124	0.099	2.94e-12	DP(C)	MARK4
ASF1A	2.11e-16	0.435312	0.282	0.283	2.99e-12	DP(C)	ASF1A
DYRK21	4.97e-15	0.320681	0.366	0.38	7.06e-11	DP(C)	DYRK2
EPC11	5.89e-15	0.26774	0.483	0.549	8.37e-11	DP(C)	EPC1
KLHL21	8.3e-15	0.345747	0.107	0.084	1.18e-10	DP(C)	KLHL21
CABIN1	1.01e-14	0.429343	0.205	0.189	1.44e-10	DP(C)	CABIN1
MCAM1	1.17e-14	0.299971	0.332	0.345	1.67e-10	DP(C)	MCAM
AMDHD1	1.57e-14	0.400966	0.145	0.123	2.22e-10	DP(C)	AMDHD1
SLC2A131	2.26e-14	0.313914	0.128	0.105	3.22e-10	DP(C)	SLC2A13
PRKCB1	2.51e-14	0.36982	0.27	0.265	3.56e-10	DP(C)	PRKCB
TSORFli1442	5.05e-14	0.475396	0.181	0.154	7.17e-10	DP(C)	TSORFli1442
MXI1	6.7e-14	0.346788	0.102	0.079	9.52e-10	DP(C)	MXI1
TPGS1	1.19e-13	0.429251	0.27	0.274	1.7e-09	DP(C)	TPGS1
REXO4	1.22e-13	0.447783	0.284	0.294	1.74e-09	DP(C)	REXO4
PDPK1	1.41e-13	0.333159	0.106	0.084	2.01e-09	DP(C)	PDPK1
ANXA6	1.81e-13	0.391255	0.334	0.35	2.58e-09	DP(C)	ANXA6
DEDD2	3.18e-13	0.431742	0.218	0.21	4.52e-09	DP(C)	DEDD2
NDUFA8	6.1e-13	0.279374	0.465	0.535	8.67e-09	DP(C)	NDUFA8
RSRC21	6.95e-13	0.262296	0.508	0.586	9.87e-09	DP(C)	RSRC2
GBA2	1.11e-12	0.298711	0.11	0.088	1.58e-08	DP(C)	GBA2
KBTBD111	1.35e-12	0.388826	0.165	0.146	1.92e-08	DP(C)	KBTBD11
PILRB1	3.58e-12	0.296176	0.179	0.16	5.08e-08	DP(C)	PILRB
ELK31	4.23e-12	0.290242	0.438	0.492	6.01e-08	DP(C)	ELK3
SLC46A31	7.17e-12	0.317493	0.126	0.105	1.02e-07	DP(C)	SLC46A3
ARHGEF61	7.47e-12	0.337903	0.284	0.286	1.06e-07	DP(C)	ARHGEF6
SOCS1	8.94e-12	0.37318	0.246	0.239	1.27e-07	DP(C)	SOCS1
LDLR1	9.21e-12	0.335266	0.199	0.185	1.31e-07	DP(C)	LDLR
VOPP1	9.98e-12	0.428385	0.245	0.246	1.42e-07	DP(C)	VOPP1
PDK11	1.03e-11	0.312637	0.282	0.278	1.46e-07	DP(C)	PDK1
ITCH1	1.09e-11	0.352393	0.346	0.376	1.54e-07	DP(C)	ITCH
CDH13	1.58e-11	0.271066	0.465	0.541	2.24e-07	DP(C)	CDH13
CACTIN1	2.62e-11	0.374106	0.193	0.181	3.72e-07	DP(C)	CACTIN
DENND2D	6.04e-11	0.359078	0.295	0.304	8.59e-07	DP(C)	DENND2D
ANKRD261	7.33e-11	0.57917	0.375	0.403	1.04e-06	DP(C)	ANKRD26
SLC7A61	9.15e-11	0.272791	0.15	0.131	1.3e-06	DP(C)	SLC7A6
BRWD11	9.87e-11	0.305352	0.376	0.41	1.4e-06	DP(C)	BRWD1
HIVEP11	1.18e-10	0.287517	0.257	0.252	1.68e-06	DP(C)	HIVEP1
PCMTD21	2.27e-10	0.38491	0.198	0.19	3.23e-06	DP(C)	PCMTD2
JUN	3.46e-10	0.480907	0.282	0.286	4.91e-06	DP(C)	JUN
EFCAB14	3.66e-10	0.391188	0.204	0.196	5.2e-06	DP(C)	EFCAB14
DOK21	3.85e-10	0.392599	0.186	0.175	5.47e-06	DP(C)	DOK2
ADAM191	8.71e-10	0.283688	0.34	0.358	1.24e-05	DP(C)	ADAM19
TMEM123	9.78e-10	0.317266	0.394	0.451	1.39e-05	DP(C)	TMEM123
SH3KBP11	1.33e-09	0.342829	0.327	0.354	1.9e-05	DP(C)	SH3KBP1
SPNS1	1.5e-09	0.30337	0.302	0.314	2.13e-05	DP(C)	SPNS1
KLHL61	1.84e-09	0.305101	0.158	0.144	2.61e-05	DP(C)	KLHL6
PAFAH21	5e-09	0.323908	0.193	0.184	7.11e-05	DP(C)	PAFAH2
ARRB11	6.25e-09	0.331091	0.156	0.142	8.89e-05	DP(C)	ARRB1
ALDOB	1.07e-08	0.429138	0.274	0.293	0.00015249	DP(C)	ALDOB
FBXL14	2.72e-08	0.280256	0.436	0.506	0.00038594	DP(C)	FBXL14
NSMCE1	3.61e-08	0.394638	0.337	0.382	0.000512505	DP(C)	NSMCE1
RABGEF11	3.97e-08	0.359422	0.151	0.14	0.000563915	DP(C)	RABGEF1
FMNL31	5.1e-08	0.266753	0.241	0.24	0.000725519	DP(C)	FMNL3
ABTB11	1.16e-07	0.352141	0.195	0.19	0.00165373	DP(C)	ABTB1
SLC25A371	1.84e-07	0.306105	0.112	0.098	0.00261739	DP(C)	SLC25A37
TMEM59	2.08e-07	0.316003	0.351	0.397	0.00295857	DP(C)	TMEM59
GTF3C11	3e-07	0.250627	0.404	0.463	0.00427022	DP(C)	GTF3C1
ATL21	3.41e-07	0.308636	0.172	0.164	0.00484902	DP(C)	ATL2
MAN1A11	3.86e-07	0.268445	0.303	0.316	0.00548971	DP(C)	MAN1A1
HBP11	4.68e-07	0.300107	0.348	0.389	0.00665541	DP(C)	HBP1
HBS1L1	4.72e-07	0.290152	0.327	0.358	0.00670401	DP(C)	HBS1L
PSEN21	9.82e-07	0.341412	0.121	0.11	0.013957	DP(C)	PSEN2
TRIM81	2.04e-06	0.423478	0.253	0.266	0.0289503	DP(C)	TRIM8
CCDC69	2.63e-06	0.319754	0.325	0.363	0.0373637	DP(C)	CCDC69
TMEM120B1	1.01e-05	0.280129	0.126	0.117	0.144187	DP(C)	TMEM120B
NEDD91	1.02e-05	0.275943	0.29	0.306	0.145485	DP(C)	NEDD9
RAB9A	1.08e-05	0.350566	0.142	0.135	0.153615	DP(C)	RAB9A
MRGBP	1.3e-05	0.393243	0.24	0.257	0.184467	DP(C)	MRGBP
AZIN11	1.58e-05	0.301088	0.372	0.43	0.224262	DP(C)	AZIN1
SLC25A421	1.75e-05	0.294339	0.147	0.14	0.248248	DP(C)	SLC25A42
HMGA2	1.8e-05	0.252226	0.104	0.093	0.255373	DP(C)	HMGA2
NDST41	1.87e-05	0.271115	0.153	0.146	0.266101	DP(C)	NDST4
GOLM11	3.27e-05	0.342236	0.26	0.279	0.464727	DP(C)	GOLM1
RNF1691	4.21e-05	0.31473	0.241	0.255	0.598698	DP(C)	RNF169
CAMK2D1	5e-05	0.286244	0.214	0.219	0.710721	DP(C)	CAMK2D
SNRK1	5.3e-05	0.312068	0.256	0.274	0.753301	DP(C)	SNRK
WAC	6.98e-05	0.260495	0.424	0.509	0.992596	DP(C)	WAC
ATP1A11	9.55e-05	0.302437	0.23	0.24	1	DP(C)	ATP1A1
ABCB101	9.8e-05	0.347893	0.148	0.143	1	DP(C)	ABCB10
BNIP3L	0.000102237	0.255465	0.168	0.215	1	DP(C)	BNIP3L
SLC9A11	0.000119032	0.288994	0.153	0.149	1	DP(C)	SLC9A1
SP11	0.000167618	0.314969	0.281	0.308	1	DP(C)	SP1
KLF131	0.000224213	0.32262	0.253	0.275	1	DP(C)	KLF13
VSIR	0.000248849	0.278974	0.245	0.259	1	DP(C)	VSIR
SLC9A71	0.000309378	0.279014	0.115	0.108	1	DP(C)	SLC9A7
LAG3	0.000328799	0.281383	0.113	0.106	1	DP(C)	LAG3
RNF146	0.000365252	0.377865	0.233	0.251	1	DP(C)	RNF146
TMOD3	0.000373046	0.343904	0.3	0.34	1	DP(C)	TMOD3
NUDT18	0.000449095	0.356653	0.21	0.222	1	DP(C)	NUDT18
PDCD10	0.000459868	0.284453	0.412	0.504	1	DP(C)	PDCD10
FAM117A1	0.000793514	0.323122	0.18	0.184	1	DP(C)	FAM117A
KAT2B1	0.000892478	0.26236	0.116	0.111	1	DP(C)	KAT2B
LTA4H	0.00118859	0.336407	0.236	0.255	1	DP(C)	LTA4H
KMT5B1	0.00144371	0.279894	0.29	0.321	1	DP(C)	KMT5B
ABI11	0.00179926	0.32076	0.256	0.283	1	DP(C)	ABI1
NPRL31	0.0024777	0.293589	0.163	0.166	1	DP(C)	NPRL3
MAP1LC3B	0.00248084	0.316792	0.352	0.428	1	DP(C)	MAP1LC3B
CARD19	0.0039906	0.361667	0.218	0.236	1	DP(C)	CARD19
FAM117B1	0.00485839	0.253446	0.196	0.243	1	DP(C)	FAM117B
GTF2B	0.00706473	0.321766	0.324	0.385	1	DP(C)	GTF2B
ANO61	0.00714709	0.272902	0.24	0.26	1	DP(C)	ANO6
STX31	0.00942996	0.317851	0.145	0.147	1	DP(C)	STX3
STRN41	0.00960497	0.276014	0.167	0.172	1	DP(C)	STRN4
FST	0	1.4154	0.367	0.056	0	CD4 SP	FST
CD52	0	1.27445	0.596	0.191	0	CD4 SP	CD52
COTL1	0	1.23471	0.752	0.353	0	CD4 SP	COTL1
CCND2	0	1.20125	0.517	0.186	0	CD4 SP	CCND2
SARDH	0	1.19114	0.644	0.222	0	CD4 SP	SARDH
LCP1	0	1.13096	0.854	0.421	0	CD4 SP	LCP1
CD38	0	1.06827	0.357	0.072	0	CD4 SP	CD38
CCR7	0	1.04334	0.664	0.183	0	CD4 SP	CCR7
PFN1	0	1.01377	0.978	0.775	0	CD4 SP	PFN1
MNDA	0	1.00366	0.651	0.269	0	CD4 SP	MNDA
FXYD1	0	0.986873	0.603	0.218	0	CD4 SP	FXYD1
RSAD2	0	0.954918	0.221	0.032	0	CD4 SP	RSAD2
SERPINE2	0	0.920083	0.611	0.229	0	CD4 SP	SERPINE2
MAP3K1	0	0.882812	0.543	0.173	0	CD4 SP	MAP3K1
ERVFRD-1	0	0.870354	0.945	0.494	0	CD4 SP	ERVFRD-1
GNAS	0	0.848678	0.951	0.718	0	CD4 SP	GNAS
ACTB	0	0.837715	0.995	0.905	0	CD4 SP	ACTB
RPS12	0	0.79391	0.996	0.947	0	CD4 SP	RPS12
BTLA	0	0.793126	0.292	0.056	0	CD4 SP	BTLA
CTSW	1.92e-295	1.07957	0.34	0.091	2.73e-291	CD4 SP	CTSW
IER2	2.02e-291	1.01283	0.71	0.35	2.88e-287	CD4 SP	IER2
GVINP1	3.44e-285	1.07749	0.632	0.284	4.9e-281	CD4 SP	GVINP1
NCALD	5.04e-275	0.716375	0.321	0.085	7.17e-271	CD4 SP	NCALD
CAV2	2.59e-274	1.16207	0.497	0.188	3.68e-270	CD4 SP	CAV2
LBH	7.6e-267	0.854857	0.531	0.209	1.08e-262	CD4 SP	LBH
TGFBR2	1.05e-265	0.820346	0.404	0.133	1.5e-261	CD4 SP	TGFBR2
FOXO1	3.44e-260	0.737571	0.354	0.105	4.89e-256	CD4 SP	FOXO1
ID3	3.8e-260	0.969775	0.797	0.462	5.4e-256	CD4 SP	ID3
ARL4C	4.15e-254	0.810219	0.578	0.239	5.9e-250	CD4 SP	ARL4C
ATP8A11	1.01e-253	0.729623	0.609	0.265	1.43e-249	CD4 SP	ATP8A1
TOX2	5.98e-253	0.790114	0.618	0.262	8.5e-249	CD4 SP	TOX2
RTTN	3.2e-252	0.795623	0.372	0.119	4.55e-248	CD4 SP	RTTN
OXNAD1	8.3e-246	0.954904	0.655	0.343	1.18e-241	CD4 SP	OXNAD1
FCMR	2.26e-243	0.734324	0.523	0.203	3.21e-239	CD4 SP	FCMR
TESC	8.53e-243	0.766375	0.309	0.086	1.21e-238	CD4 SP	TESC
CORO1A	2.65e-242	0.706802	0.946	0.709	3.76e-238	CD4 SP	CORO1A
ISG15	3.27e-241	1.36016	0.234	0.054	4.65e-237	CD4 SP	ISG15
IFI6	5.5e-239	0.988919	0.533	0.223	7.81e-235	CD4 SP	IFI6
TPT1	5.61e-238	0.498806	0.991	0.921	7.97e-234	CD4 SP	TPT1
ABLIM1	5.57e-233	0.722724	0.574	0.252	7.92e-229	CD4 SP	ABLIM1
SPTBN1	8.05e-233	0.666124	0.552	0.233	1.14e-228	CD4 SP	SPTBN1
KLHL4	1.27e-226	0.419025	0.125	0.017	1.81e-222	CD4 SP	KLHL4
PRRT1	3.19e-220	0.499004	0.174	0.033	4.53e-216	CD4 SP	PRRT1
RPL13	8.97e-217	0.486672	1	0.969	1.28e-212	CD4 SP	RPL13
KIAA1671	1.75e-216	0.416717	0.14	0.022	2.49e-212	CD4 SP	KIAA1671
RPL10	5.15e-212	0.537248	0.997	0.935	7.32e-208	CD4 SP	RPL10
LPIN2	6.99e-209	0.738819	0.539	0.247	9.93e-205	CD4 SP	LPIN2
RPS24	5.12e-205	0.411956	0.997	0.948	7.28e-201	CD4 SP	RPS24
RPS4X	1.36e-203	0.421445	0.999	0.971	1.94e-199	CD4 SP	RPS4X
SMURF2	2.74e-202	0.714869	0.484	0.208	3.89e-198	CD4 SP	SMURF2
SP100	1.28e-201	0.791761	0.454	0.188	1.82e-197	CD4 SP	SP100
STK17B	1.59e-201	0.686987	0.925	0.691	2.26e-197	CD4 SP	STK17B
RNASET2	1.52e-196	0.707885	0.796	0.5	2.16e-192	CD4 SP	RNASET2
IL2RG	6.5e-196	0.632612	0.61	0.301	9.23e-192	CD4 SP	IL2RG
IFI44	7.55e-196	0.966068	0.37	0.139	1.07e-191	CD4 SP	IFI44
ZFP36L1	2.71e-192	0.62794	0.94	0.704	3.85e-188	CD4 SP	ZFP36L1
ZBTB7B	8.13e-190	0.511032	0.182	0.041	1.16e-185	CD4 SP	ZBTB7B
SKIL	4.06e-188	0.669591	0.576	0.277	5.77e-184	CD4 SP	SKIL
IL7R	1.92e-187	0.596077	0.729	0.425	2.73e-183	CD4 SP	IL7R
CFL1	1.19e-183	0.631904	0.943	0.751	1.69e-179	CD4 SP	CFL1
SORL1	5.03e-181	0.622603	0.429	0.176	7.16e-177	CD4 SP	SORL1
LMO4	5.82e-178	0.740941	0.402	0.167	8.27e-174	CD4 SP	LMO4
LNPEP	5.91e-178	0.565539	0.702	0.393	8.4e-174	CD4 SP	LNPEP
RPSA	6.16e-178	0.529627	0.991	0.908	8.76e-174	CD4 SP	RPSA
KLF2	2.65e-177	0.575143	0.415	0.159	3.77e-173	CD4 SP	KLF2
CD21	6.1e-176	0.402295	0.781	0.428	8.67e-172	CD4 SP	CD2
ITM2A	7.41e-176	1.11749	0.465	0.217	1.05e-171	CD4 SP	ITM2A
GIMAP7	5.71e-173	0.572625	0.731	0.412	8.11e-169	CD4 SP	GIMAP7
STAT1	9.37e-172	0.830606	0.634	0.355	1.33e-167	CD4 SP	STAT1
CMPK2	1.14e-171	0.487004	0.15	0.031	1.62e-167	CD4 SP	CMPK2
IL4R	4.51e-170	0.544122	0.42	0.17	6.41e-166	CD4 SP	IL4R
CD53	1.11e-168	0.587747	0.613	0.308	1.58e-164	CD4 SP	CD53
RPL9	4.1e-167	0.403683	0.995	0.932	5.82e-163	CD4 SP	RPL9
PRKCH	3.58e-165	0.541309	0.511	0.239	5.08e-161	CD4 SP	PRKCH
ITK1	3.29e-164	0.57001	0.505	0.234	4.67e-160	CD4 SP	ITK
UBASH3A	5.77e-164	0.651619	0.597	0.317	8.2e-160	CD4 SP	UBASH3A
FOXP11	2.02e-163	0.83833	0.477	0.226	2.86e-159	CD4 SP	FOXP1
NDEL1	3.82e-163	0.584079	0.393	0.161	5.44e-159	CD4 SP	NDEL1
B3GALT5	3.81e-162	0.381406	0.129	0.024	5.41e-158	CD4 SP	B3GALT5
STK17A	1.27e-161	0.63253	0.874	0.609	1.81e-157	CD4 SP	STK17A
PRDX6	1.49e-161	0.687281	0.675	0.412	2.12e-157	CD4 SP	PRDX6
RGS10	1.39e-160	0.664962	0.646	0.373	1.97e-156	CD4 SP	RGS10
RPS18	6.14e-153	0.377141	0.999	0.957	8.73e-149	CD4 SP	RPS18
EVL	8.03e-152	0.624046	0.453	0.218	1.14e-147	CD4 SP	EVL
RAP1A	1.07e-146	0.556858	0.811	0.563	1.52e-142	CD4 SP	RAP1A
JAK1	3.24e-146	0.547841	0.877	0.632	4.6e-142	CD4 SP	JAK1
SMAD7	3.25e-143	0.451169	0.359	0.143	4.62e-139	CD4 SP	SMAD7
RPS14	4.82e-142	0.306355	1	0.976	6.86e-138	CD4 SP	RPS14
DDX3X	1.9e-141	0.540258	0.963	0.829	2.71e-137	CD4 SP	DDX3X
TSORFli552	2.7e-140	0.476123	0.221	0.07	3.83e-136	CD4 SP	TSORFli552
RPL22	1.19e-137	0.489807	0.949	0.789	1.7e-133	CD4 SP	RPL22
DSTN	5.63e-137	0.502764	0.945	0.772	8e-133	CD4 SP	DSTN
TM4SF5	2.23e-136	0.524596	0.449	0.217	3.16e-132	CD4 SP	TM4SF5
PTMA	2.42e-135	0.313051	0.998	0.965	3.44e-131	CD4 SP	PTMA
ARHGEF11	6.59e-135	0.411134	0.179	0.05	9.36e-131	CD4 SP	ARHGEF11
TSORFli815	1.29e-134	0.51725	0.746	0.471	1.83e-130	CD4 SP	TSORFli815
RPS5	3.97e-133	0.40327	0.991	0.928	5.64e-129	CD4 SP	RPS5
MCRIP2	1.01e-132	0.412022	0.191	0.057	1.44e-128	CD4 SP	MCRIP2
SCML41	1.44e-132	0.503508	0.524	0.269	2.05e-128	CD4 SP	SCML4
PDE6H	4.15e-132	0.583019	0.338	0.138	5.89e-128	CD4 SP	PDE6H
CD40LG	2.29e-131	0.549234	0.207	0.065	3.25e-127	CD4 SP	CD40LG
RABGAP1L1	6.79e-131	0.560495	0.71	0.445	9.66e-127	CD4 SP	RABGAP1L
DDIT4	8.67e-130	0.754144	0.69	0.461	1.23e-125	CD4 SP	DDIT4
CSTF1	1.52e-129	0.778451	0.455	0.235	2.17e-125	CD4 SP	CSTF1
RILPL2	1.55e-127	0.61983	0.646	0.4	2.21e-123	CD4 SP	RILPL2
TXK	3.97e-127	0.326716	0.141	0.034	5.64e-123	CD4 SP	TXK
B2M	9.19e-127	0.376066	0.992	0.955	1.31e-122	CD4 SP	B2M
ATP10D	1.09e-126	0.407372	0.176	0.051	1.55e-122	CD4 SP	ATP10D
STIM21	1.37e-125	0.436027	0.344	0.145	1.95e-121	CD4 SP	STIM2
IFIT3	4.47e-125	0.89365	0.2	0.065	6.36e-121	CD4 SP	IFIT3
SHISA5	6.39e-123	0.433465	0.727	0.455	9.09e-119	CD4 SP	SHISA5
SELL	7.68e-123	0.517631	0.295	0.117	1.09e-118	CD4 SP	SELL
RPL23	1.04e-122	0.363397	0.992	0.933	1.48e-118	CD4 SP	RPL23
ADGRL11	4.43e-122	0.523254	0.366	0.172	6.3e-118	CD4 SP	ADGRL1
TRAT1	2.4e-121	0.729707	0.509	0.28	3.41e-117	CD4 SP	TRAT1
FOS	8.64e-120	0.628181	0.315	0.133	1.23e-115	CD4 SP	FOS
CEP85	5.93e-119	0.425015	0.934	0.759	8.42e-115	CD4 SP	CEP85
RPS25	4.25e-118	0.311598	0.997	0.951	6.04e-114	CD4 SP	RPS25
TTC3	2.12e-117	0.492724	0.591	0.35	3.02e-113	CD4 SP	TTC3
INPP4B	2.6e-116	0.533736	0.362	0.167	3.7e-112	CD4 SP	INPP4B
SUN2	7.73e-116	0.46328	0.343	0.154	1.1e-111	CD4 SP	SUN2
BTBD11	2.39e-113	0.325738	0.121	0.029	3.4e-109	CD4 SP	BTBD11
IFITM1	1.27e-112	0.403092	0.297	0.124	1.81e-108	CD4 SP	IFITM1
CD28	5.53e-112	0.343018	0.476	0.235	7.86e-108	CD4 SP	CD28
PIK3CD	1e-111	0.423219	0.323	0.141	1.43e-107	CD4 SP	PIK3CD
RPS23	1.04e-111	0.274792	1	0.978	1.48e-107	CD4 SP	RPS23
VPS45	9.53e-111	0.506945	0.429	0.223	1.35e-106	CD4 SP	VPS45
GRAP	2.77e-110	0.468815	0.381	0.183	3.93e-106	CD4 SP	GRAP
TSPAN5	2.47e-109	0.392299	0.217	0.078	3.51e-105	CD4 SP	TSPAN5
RPS27	2.52e-109	0.290795	0.999	0.978	3.58e-105	CD4 SP	RPS27
ADD3	2.86e-109	0.490965	0.676	0.44	4.07e-105	CD4 SP	ADD3
LSP1	3.61e-109	0.408105	0.447	0.236	5.14e-105	CD4 SP	LSP1
SESN3	7.48e-109	0.510331	0.417	0.209	1.06e-104	CD4 SP	SESN3
RPS15	1.11e-108	0.42057	0.981	0.886	1.58e-104	CD4 SP	RPS15
ATP6V1G1	1.37e-108	0.499153	0.834	0.631	1.95e-104	CD4 SP	ATP6V1G1
PRKACA	2.07e-108	0.516153	0.448	0.241	2.95e-104	CD4 SP	PRKACA
MCL1	5.76e-107	0.520006	0.584	0.358	8.18e-103	CD4 SP	MCL1
NR4A2	8.38e-107	0.570111	0.344	0.161	1.19e-102	CD4 SP	NR4A2
HINT1	3.77e-106	0.493932	0.686	0.43	5.36e-102	CD4 SP	HINT1
EPB41L3	6.56e-106	0.34747	0.125	0.032	9.33e-102	CD4 SP	EPB41L3
SECTM1	1.86e-105	0.504348	0.614	0.38	2.64e-101	CD4 SP	SECTM1
XPO6	1.02e-104	0.482922	0.501	0.288	1.45e-100	CD4 SP	XPO6
RPL30	1.05e-104	0.328105	0.987	0.912	1.49e-100	CD4 SP	RPL30
TXNIP	1.61e-103	0.465949	0.732	0.485	2.29e-99	CD4 SP	TXNIP
DNAJA1	2.49e-103	0.479077	0.788	0.563	3.54e-99	CD4 SP	DNAJA1
GGTA11	9.8e-103	0.52513	0.689	0.462	1.39e-98	CD4 SP	GGTA1
LEF1	1.86e-102	0.47492	0.783	0.548	2.65e-98	CD4 SP	LEF1
MYLIP	2.13e-102	0.384921	0.306	0.134	3.03e-98	CD4 SP	MYLIP
CAP1	3.43e-102	0.527865	0.614	0.396	4.88e-98	CD4 SP	CAP1
KCNG1	6.65e-102	0.296289	0.132	0.036	9.46e-98	CD4 SP	KCNG1
ACTG1	1.39e-101	0.412805	0.982	0.864	1.97e-97	CD4 SP	ACTG1
BIN1	1.51e-99	0.395316	0.204	0.074	2.15e-95	CD4 SP	BIN1
IL2RB	1.71e-99	0.361187	0.189	0.065	2.43e-95	CD4 SP	IL2RB
CD5	2.37e-99	0.428006	0.638	0.394	3.37e-95	CD4 SP	CD5
TBC1D10C	6.58e-99	0.394837	0.252	0.102	9.36e-95	CD4 SP	TBC1D10C
TLN1	7.13e-98	0.456268	0.639	0.412	1.01e-93	CD4 SP	TLN1
RUNX3	1.02e-97	0.43516	0.334	0.158	1.44e-93	CD4 SP	RUNX3
DUSP2	1.13e-97	0.489171	0.543	0.32	1.61e-93	CD4 SP	DUSP2
STAT5B	1.85e-97	0.403685	0.223	0.087	2.63e-93	CD4 SP	STAT5B
RPL3	2.23e-96	0.330419	0.994	0.938	3.17e-92	CD4 SP	RPL3
MX2	2.88e-96	0.966085	0.306	0.144	4.1e-92	CD4 SP	MX2
MSN	4.28e-96	0.444094	0.548	0.328	6.09e-92	CD4 SP	MSN
BICDL1	4.92e-96	0.302223	0.163	0.053	7e-92	CD4 SP	BICDL1
RHPN2	7.28e-96	0.307426	0.113	0.029	1.04e-91	CD4 SP	RHPN2
TRMT112	1.33e-95	0.49822	0.536	0.326	1.9e-91	CD4 SP	TRMT112
DDX60	1.76e-94	0.52834	0.167	0.056	2.51e-90	CD4 SP	DDX60
PTPRC1	1.79e-94	0.394121	0.981	0.917	2.54e-90	CD4 SP	PTPRC
VIM	9.05e-94	0.308894	0.651	0.417	1.29e-89	CD4 SP	VIM
RASSF4	1.43e-93	0.26313	0.1	0.024	2.03e-89	CD4 SP	RASSF4
PPP1R14B	2.31e-93	0.56271	0.512	0.315	3.29e-89	CD4 SP	PPP1R14B
RPS7	9.87e-93	0.286223	0.997	0.958	1.4e-88	CD4 SP	RPS7
KCNIP2	2.6e-91	0.30217	0.128	0.037	3.7e-87	CD4 SP	KCNIP2
EEF1A1	3.15e-91	0.292422	0.997	0.945	4.47e-87	CD4 SP	EEF1A1
RPL32	7.3e-91	0.265881	0.999	0.965	1.04e-86	CD4 SP	RPL32
NAB2	3.38e-90	0.285499	0.2	0.074	4.8e-86	CD4 SP	NAB2
GNG2	7.69e-89	0.431679	0.562	0.346	1.09e-84	CD4 SP	GNG2
TREML2	2.62e-88	0.403742	0.237	0.1	3.72e-84	CD4 SP	TREML2
UBTF	3.67e-88	0.465415	0.485	0.286	5.22e-84	CD4 SP	UBTF
CD6	3.76e-87	0.414331	0.516	0.307	5.35e-83	CD4 SP	CD6
PLEKHA1	2.75e-86	0.377316	0.294	0.136	3.91e-82	CD4 SP	PLEKHA1
NXPE3	4.08e-86	0.395062	0.354	0.18	5.8e-82	CD4 SP	NXPE3
PRDX1	6.85e-86	0.437781	0.475	0.279	9.74e-82	CD4 SP	PRDX1
CLEC2D111	1.96e-85	0.420271	0.908	0.776	2.78e-81	CD4 SP	CLEC2D11
SET	2.34e-85	0.355189	0.921	0.721	3.33e-81	CD4 SP	SET
RNF19A1	5.92e-85	0.372857	0.244	0.105	8.41e-81	CD4 SP	RNF19A
ME2	1.36e-84	0.327633	0.164	0.057	1.94e-80	CD4 SP	ME2
MBNL11	2.07e-84	0.344241	0.961	0.872	2.95e-80	CD4 SP	MBNL1
RPLP2	2.27e-84	0.302362	0.997	0.954	3.23e-80	CD4 SP	RPLP2
TRAV8-3	7.43e-84	0.682059	0.325	0.159	1.06e-79	CD4 SP	TRAV8-3
COX5A	1e-83	0.389575	0.886	0.702	1.42e-79	CD4 SP	COX5A
RPL18	1.29e-83	0.317411	0.993	0.935	1.83e-79	CD4 SP	RPL18
KCNAB2	1.41e-83	0.331723	0.214	0.087	2e-79	CD4 SP	KCNAB2
ZNF827	1.64e-83	0.331175	0.14	0.046	2.33e-79	CD4 SP	ZNF827
RAP1B	1.68e-83	0.404766	0.651	0.434	2.39e-79	CD4 SP	RAP1B
FBXO32	1.77e-83	0.387486	0.188	0.073	2.51e-79	CD4 SP	FBXO32
RERE	2.37e-83	0.256098	0.699	0.472	3.37e-79	CD4 SP	RERE
GPX4	2.73e-82	0.409868	0.604	0.387	3.88e-78	CD4 SP	GPX4
RPLP1	5.27e-82	0.258561	1	0.993	7.49e-78	CD4 SP	RPLP1
RFTN1	9.38e-82	0.490688	0.34	0.181	1.33e-77	CD4 SP	RFTN1
MLLT3	1.07e-81	0.359251	0.224	0.095	1.52e-77	CD4 SP	MLLT3
RPS21	2.4e-81	0.256987	0.997	0.944	3.42e-77	CD4 SP	RPS21
PODNL1	7.2e-81	0.334008	0.107	0.03	1.02e-76	CD4 SP	PODNL1
ACOT12	7.62e-81	0.409177	0.855	0.664	1.08e-76	CD4 SP	ACOT12
NTHL1	7.67e-81	0.392188	0.282	0.135	1.09e-76	CD4 SP	NTHL1
PABPC1	3.62e-80	0.389794	0.899	0.738	5.14e-76	CD4 SP	PABPC1
CARD11	2.26e-79	0.307033	0.259	0.116	3.21e-75	CD4 SP	CARD11
IFIH1	5.04e-79	0.436387	0.222	0.096	7.16e-75	CD4 SP	IFIH1
EMILIN2	7.6e-79	0.367034	0.231	0.101	1.08e-74	CD4 SP	EMILIN2
RPS19	1.05e-78	0.278455	0.997	0.962	1.5e-74	CD4 SP	RPS19
SLC9A3R1	5.22e-78	0.440535	0.39	0.221	7.43e-74	CD4 SP	SLC9A3R1
DHRS3	1.55e-77	0.291631	0.112	0.033	2.2e-73	CD4 SP	DHRS3
ITGB7	3.16e-77	0.376274	0.383	0.209	4.5e-73	CD4 SP	ITGB7
GGT5	6.47e-77	0.326872	0.181	0.071	9.2e-73	CD4 SP	GGT5
MYC	1.1e-76	0.417538	0.202	0.085	1.56e-72	CD4 SP	MYC
RNF149	2.18e-76	0.279832	0.137	0.046	3.1e-72	CD4 SP	RNF149
PSMB8	2.9e-76	0.437881	0.706	0.513	4.12e-72	CD4 SP	PSMB8
TGIF1	4.07e-76	0.366635	0.204	0.086	5.79e-72	CD4 SP	TGIF1
EGR1	8.5e-75	0.667643	0.203	0.086	1.21e-70	CD4 SP	EGR1
SMARCA2	3.52e-74	0.36379	0.429	0.248	5e-70	CD4 SP	SMARCA2
LGALS9	8.67e-74	0.507491	0.37	0.212	1.23e-69	CD4 SP	LGALS9
TMEM156	2.09e-73	0.350417	0.477	0.288	2.97e-69	CD4 SP	TMEM156
PARP9	4.14e-73	0.497817	0.288	0.148	5.88e-69	CD4 SP	PARP9
ERAP2	3.54e-72	0.381731	0.301	0.157	5.03e-68	CD4 SP	ERAP2
REL	5.4e-72	0.332696	0.373	0.207	7.67e-68	CD4 SP	REL
CYTIP	1.01e-71	0.395852	0.669	0.471	1.44e-67	CD4 SP	CYTIP
MFSD121	1.61e-71	0.336416	0.252	0.118	2.28e-67	CD4 SP	MFSD12
PDCD4	1.69e-71	0.357818	0.293	0.146	2.41e-67	CD4 SP	PDCD4
KCNK51	2.82e-71	0.259152	0.41	0.23	4e-67	CD4 SP	KCNK5
PDE4A	8.77e-71	0.316826	0.165	0.064	1.25e-66	CD4 SP	PDE4A
RPS27A	1.21e-69	0.254135	0.998	0.969	1.73e-65	CD4 SP	RPS27A
IFIT2	4.05e-69	0.515883	0.133	0.047	5.76e-65	CD4 SP	IFIT2
SAMD9L	4.84e-69	0.476158	0.23	0.107	6.87e-65	CD4 SP	SAMD9L
ST8SIA41	4.9e-69	0.34796	0.459	0.279	6.96e-65	CD4 SP	ST8SIA4
RHOF	8.45e-69	0.319172	0.46	0.273	1.2e-64	CD4 SP	RHOF
ETS11	2.45e-68	0.338998	0.834	0.658	3.48e-64	CD4 SP	ETS1
PDLIM7	5.73e-68	0.332933	0.184	0.078	8.14e-64	CD4 SP	PDLIM7
GIMAP3	6.96e-68	0.294672	0.337	0.176	9.89e-64	CD4 SP	GIMAP3
TP53	8.28e-68	0.388267	0.392	0.23	1.18e-63	CD4 SP	TP53
PUS10	1.23e-67	0.25016	0.481	0.296	1.75e-63	CD4 SP	PUS10
LIMD2	3.29e-67	0.335663	0.733	0.529	4.68e-63	CD4 SP	LIMD2
HSP90AA1	5.24e-66	0.282691	0.932	0.759	7.45e-62	CD4 SP	HSP90AA1
RPL27	9.04e-66	0.253229	0.993	0.937	1.28e-61	CD4 SP	RPL27
NDUFS4	1.08e-65	0.402974	0.581	0.401	1.53e-61	CD4 SP	NDUFS4
NOTCH4	7.29e-65	0.320146	0.8	0.597	1.04e-60	CD4 SP	NOTCH4
IL6ST	2.02e-64	0.304212	0.164	0.066	2.87e-60	CD4 SP	IL6ST
TAF12	8.39e-64	0.346821	0.79	0.607	1.19e-59	CD4 SP	TAF12
PRICKLE4	1.3e-63	0.381458	0.566	0.387	1.84e-59	CD4 SP	PRICKLE4
PINK1	1.63e-63	0.296269	0.319	0.17	2.32e-59	CD4 SP	PINK1
GPR181	1.84e-63	0.268243	0.274	0.137	2.61e-59	CD4 SP	GPR18
ACTR3	2.66e-63	0.33363	0.802	0.626	3.79e-59	CD4 SP	ACTR3
ABI3	2.94e-63	0.28617	0.199	0.088	4.18e-59	CD4 SP	ABI3
KIF21B	3e-63	0.302402	0.323	0.176	4.26e-59	CD4 SP	KIF21B
APP1	8.6e-63	0.30746	0.266	0.136	1.22e-58	CD4 SP	APP
CYFIP2	1.45e-62	0.320223	0.566	0.376	2.07e-58	CD4 SP	CYFIP2
WNK11	2.2e-62	0.313063	0.51	0.331	3.12e-58	CD4 SP	WNK1
UNC119	5.23e-62	0.355691	0.315	0.172	7.43e-58	CD4 SP	UNC119
RASAL3	7.11e-62	0.296227	0.325	0.178	1.01e-57	CD4 SP	RASAL3
GRAMD1A	1.02e-61	0.271177	0.355	0.199	1.45e-57	CD4 SP	GRAMD1A
PIP4K2A	1.11e-61	0.302399	0.498	0.318	1.57e-57	CD4 SP	PIP4K2A
ANTKMT	7.46e-61	0.374177	0.255	0.131	1.06e-56	CD4 SP	ANTKMT
STAMBPL1	9.4e-61	0.35124	0.343	0.194	1.34e-56	CD4 SP	STAMBPL1
CAPZB	1.23e-60	0.316964	0.789	0.612	1.74e-56	CD4 SP	CAPZB
TARS1	1.77e-60	0.396835	0.398	0.243	2.52e-56	CD4 SP	TARS1
TMEM243	4.16e-60	0.282826	0.151	0.06	5.91e-56	CD4 SP	TMEM243
MLRN	5.6e-60	0.348512	0.801	0.634	7.96e-56	CD4 SP	MLRN
SIGIRR1	5.88e-60	0.287569	0.497	0.318	8.36e-56	CD4 SP	SIGIRR
RAB27A	1.37e-59	0.345131	0.266	0.141	1.95e-55	CD4 SP	RAB27A
HSPH1	1.64e-59	0.35999	0.639	0.449	2.33e-55	CD4 SP	HSPH1
LTB	2.59e-59	0.257354	0.793	0.595	3.69e-55	CD4 SP	LTB
TSC22D3	2.68e-59	0.346178	0.455	0.284	3.8e-55	CD4 SP	TSC22D3
ZNF281	3.38e-59	0.325499	0.345	0.199	4.8e-55	CD4 SP	ZNF281
RHOG	5.97e-59	0.361734	0.474	0.306	8.49e-55	CD4 SP	RHOG
JUNB	9.04e-59	0.382746	0.32	0.179	1.29e-54	CD4 SP	JUNB
CNOT6L	1.02e-58	0.299223	0.446	0.279	1.44e-54	CD4 SP	CNOT6L
DUSP101	1.24e-58	0.320539	0.467	0.292	1.76e-54	CD4 SP	DUSP10
MUS81	1.69e-58	0.308189	0.199	0.092	2.41e-54	CD4 SP	MUS81
HLA-B	1.8e-58	0.252634	0.452	0.28	2.57e-54	CD4 SP	HLA-B
HERC6	4.03e-58	0.297079	0.113	0.04	5.72e-54	CD4 SP	HERC6
FNBP1	7.92e-58	0.261814	0.459	0.288	1.13e-53	CD4 SP	FNBP1
NPM3	1.44e-57	0.316578	0.795	0.608	2.05e-53	CD4 SP	NPM3
ZC3HAV1	1.5e-57	0.323994	0.372	0.223	2.13e-53	CD4 SP	ZC3HAV1
SACS	2.36e-57	0.306163	0.238	0.12	3.35e-53	CD4 SP	SACS
TRAF5	3.45e-57	0.321582	0.241	0.122	4.9e-53	CD4 SP	TRAF5
EMC9	4.59e-57	0.349017	0.476	0.312	6.53e-53	CD4 SP	EMC9
TRERF1	1.22e-56	0.257747	0.171	0.074	1.74e-52	CD4 SP	TRERF1
GPR1831	8.14e-56	0.256134	0.283	0.148	1.16e-51	CD4 SP	GPR183
APOL5	9.04e-56	0.330629	0.166	0.072	1.28e-51	CD4 SP	APOL5
ARPC2	1.13e-55	0.294189	0.92	0.775	1.6e-51	CD4 SP	ARPC2
SKAP1	1.62e-55	0.295438	0.638	0.447	2.3e-51	CD4 SP	SKAP1
PTP4A3	1.42e-54	0.251792	0.149	0.062	2.01e-50	CD4 SP	PTP4A3
CYLD	3.88e-54	0.277275	0.371	0.222	5.52e-50	CD4 SP	CYLD
ATN1	4.36e-54	0.303793	0.279	0.155	6.2e-50	CD4 SP	ATN1
MCM6	5.14e-54	0.374477	0.372	0.225	7.31e-50	CD4 SP	MCM6
[truncated: 12,159 more rows]

## Sheet: Table S3
id	module	dim_1	dim_2
ABCB4	1	-0.755736	0.103611
ABR	1	-0.909019	0.26923
ADA	1	0.145986	-0.259832
ADORA2A	1	-0.74935	-0.051446
AFF2	1	-0.540253	-0.612576
AGTRAP	1	-0.419122	-0.496361
ALDH2	1	0.111497	-0.337627
ALDH9A1	1	-0.674226	1.13754
APOBEC3F	1	-0.749428	1.30829
ARHGAP6	1	-1.12532	0.318331
ASXL3	1	-0.657703	-0.351787
ATP8B4	1	-0.832636	-0.185912
BAHCC1	1	-0.408112	0.342093
BAZ2B	1	-0.977885	-0.117134
BCAM	1	-0.564628	0.223602
BCL11A	1	-0.573373	0.349764
BEND7	1	-0.904582	-0.0465084
BID	1	0.244121	-0.34823
C11ORF87	1	-0.57221	0.221959
C1ORF162	1	-1.07882	1.28833
CACNA1H	1	-0.709921	-0.0348371
CALML4	1	-0.152447	-0.447487
CAPSL	1	-0.650988	-0.118805
CARD8	1	-0.939734	1.5087
CBFA2T3	1	-0.596827	0.399697
CCDC88A	1	-0.948826	-0.145619
CD34	1	-0.87488	-0.894774
CDH5	1	-0.568748	0.215562
CDK6	1	-0.601063	-0.164309
CDKN1C	1	-0.876808	-0.916397
CFAP99	1	-0.784949	-0.037703
CNDP2	1	-0.0881628	-0.130789
CNN3	1	-1.16882	1.08963
COL8A1	1	-0.892318	-0.915226
DECR1	1	0.164248	-0.349492
DEPTOR	1	-0.753782	-0.520388
DKK4	1	-0.86418	-0.882625
DOCK1	1	-0.774468	-0.408165
DSC2	1	-0.595908	0.0108853
DSC3	1	-0.655447	-0.0228621
DSG2	1	-0.5525	-0.371148
EIF4EBP1	1	-0.305893	-0.0902886
ELF2	1	0.0397995	0.332978
EPSTI1	1	-1.34554	0.14893
ERG	1	-0.761658	-0.72674
ETS2	1	-0.0227557	0.340184
ETV6	1	-0.851826	-0.00856977
F2R	1	-0.679823	-0.362723
FAM124B	1	-0.69663	-0.318826
FAM162A	1	0.138949	-0.389571
FAM234B	1	-0.868287	-0.881758
GAS7	1	-0.65386	-0.180192
GBP5	1	-0.794472	1.11002
GLRX	1	0.515157	-0.352588
GNAQ	1	-0.876361	-0.214785
GPR161	1	-0.683506	-0.156319
GRIP2	1	-1.02068	0.841628
GSG1	1	-0.750167	-0.622049
GSTP1	1	0.0852047	-0.460029
GSTT1	1	-0.561466	0.321661
GXYLT2	1	-0.485111	0.156631
GYG1	1	0.125639	-0.404506
GZMA	1	-0.702759	-0.146062
GZMB	1	-0.818018	-0.812588
GZMH	1	-0.891812	-0.857787
H1-0	1	-0.571325	-0.483866
HEBP1	1	-0.281157	-0.152225
HES1	1	-0.475356	-0.510148
HES4	1	-0.834788	0.469949
HMGN3	1	-0.606625	-0.413013
HOXA10	1	-0.604073	-0.352668
HOXA7	1	-0.637934	-0.463112
HPGD	1	-0.675732	-0.570027
HSDL2	1	-0.0399791	-0.338733
IFNAR1	1	-0.783723	0.502146
IL18	1	-1.08641	1.10458
INKA1	1	-0.860959	-0.894873
IQGAP3	1	-0.479459	0.269116
ISYNA1	1	-0.345147	-0.485122
ITGA2	1	-0.858312	1.03718
JCHAIN	1	-0.666704	-0.0575089
KIT	1	-0.864081	-0.843497
KRT80	1	-0.582466	0.191353
LIG4	1	-0.254513	0.425719
LRATD1	1	-0.748913	-0.76236
LRP6	1	-0.216642	0.292708
LRRC28	1	-0.508557	-0.568353
LRRC7	1	-0.585862	0.241515
LXN	1	-0.325816	-0.149825
MAGEB4	1	-0.707078	-0.457743
MAML3	1	-0.702334	-0.118348
MAP1A	1	-0.563492	0.10411
MAP3K5	1	-0.847526	-0.83613
MCOLN3	1	-0.375142	0.353764
MED12L	1	-0.853621	-0.835579
MISP3	1	-0.660429	0.858801
MTF2	1	-0.0230477	0.367938
MYC	1	-0.695317	1.31611
MYL4	1	-0.0430517	-0.249372
MYO1G	1	-0.929899	1.1489
MYO5A	1	-0.820107	-0.316443
N4BP2	1	-0.0390418	0.350874
NAV2	1	-0.491105	0.144559
NBEAL1	1	-0.426058	0.269839
NFE2	1	-0.921431	-0.889094
NREP	1	0.147032	-0.340699
NRROS	1	-1.0057	0.969911
OLFML2A	1	-0.606967	0.118585
PAPSS1	1	-0.186249	0.190454
PAQR8	1	-0.878155	-0.910754
PARD6G	1	-0.378019	-0.267131
PCM1	1	0.0523837	0.340496
PLAGL1	1	-0.659762	-0.386233
PLXND1	1	-0.209832	0.351721
PNN	1	0.0688863	0.355049
POU2AF1	1	-0.677452	0.374519
PPIF	1	0.205152	-0.119191
PRSS57	1	-0.834382	-0.851169
PTPN3	1	-0.627608	-0.0103453
RAB38	1	-0.423174	0.239756
REV3L	1	0.0461591	0.335481
RFESD	1	0.0326467	-0.442439
RNF130	1	-0.0784756	-0.440716
RNF157	1	-0.711121	0.0528084
ROBO1	1	-0.51428	0.255016
ROR1	1	-0.958995	-0.172492
RUNX1	1	-0.234222	0.268222
S100A13	1	-0.516759	-0.192586
SECTM1	1	-0.639851	0.765213
SEMA6A	1	-0.561115	0.198465
SLC16A6	1	-0.852696	-0.677644
SLC22A4	1	-0.958758	0.0641529
SLC45A3	1	-0.817443	-0.630755
SMIM24	1	-0.776659	-0.736635
SPACA9	1	-0.48523	-0.212284
SPNS3	1	-0.696785	-0.373817
STMN3	1	-1.09416	1.1066
SVIP	1	-0.514435	-0.645783
TBC1D9	1	-0.631958	0.309087
TCC1	1	-1.10348	1.07652
TCC4	1	-1.11194	1.06171
TENT5C	1	-0.818351	-0.737968
TFF1	1	-1.10383	1.08185
THEM5	1	-0.883187	1.44916
TMEM40	1	-0.493133	-0.423028
TNRC18	1	-0.928996	-0.134527
TP53INP1	1	-0.292365	0.418429
TPM1	1	-0.428199	0.346578
TRDV1	1	-1.0486	1.0271
TRGV3	1	-1.08633	1.03963
TRGV8	1	-1.06065	1.0036
TRIM2	1	-0.506275	0.256568
TRIM36	1	-0.783037	-0.200734
TSORFli1234	1	-0.763352	-0.64432
TSPAN17	1	-0.733296	0.680426
TTC24	1	-0.639157	0.417628
UBALD2	1	-0.443581	0.267328
UBD	1	-1.39367	0.262223
VWA5A	1	-1.12783	-0.0992312
XK	1	-0.594776	-0.341183
ZFP36L2	1	-0.774198	1.12334
ZNF618	1	-0.455765	-0.383665
ABCA9	2	-7.38528	-7.88911
ABI3BP	2	-7.80778	-7.88999
ADAMTS5	2	-8.1991	-8.53328
ADAMTSL5	2	-8.29742	-7.99761
ADGRD1	2	-8.13954	-8.03625
ADGRF5	2	-8.26231	-6.84241
ADM	2	-8.5199	-8.06824
ALDH1A3	2	-8.06978	-8.48995
ANGPTL4	2	-8.05391	-8.21542
AOX1	2	-7.68609	-8.40992
ARHGAP29	2	-8.18188	-8.01199
ARHGAP42	2	-7.68613	-8.44864
ASPN	2	-8.04008	-8.68534
ATP1B1	2	-8.19362	-8.3648
BMP4	2	-8.37394	-7.98079
BOC	2	-7.8706	-8.12427
C1QTNF7	2	-7.56014	-8.26604
C1RL	2	-7.64575	-8.36052
C1S	2	-7.55419	-8.27016
C7	2	-7.5166	-7.87317
CALCRL	2	-8.2535	-6.77253
CALD1	2	-7.65943	-7.91213
CAVIN3	2	-8.33685	-8.47493
CC2D2A	2	-7.7771	-8.21205
CCDC80	2	-8.13609	-8.48385
CCM2L	2	-8.18773	-6.77744
CD109	2	-7.73584	-8.34018
CD248	2	-8.24152	-8.47528
CD36	2	-7.53235	-7.71582
CDC42BPB	2	-7.85627	-7.51417
CFH	2	-7.7815	-8.06786
CLSTN3	2	-7.20945	-7.93399
COL14A1	2	-8.07618	-8.64802
COL1A1	2	-7.5764	-8.30556
COL1A2	2	-7.65758	-8.40726
COL3A1	2	-7.57278	-8.25024
COL4A4	2	-7.71724	-8.24573
COL5A1	2	-7.62028	-8.25958
COL5A2	2	-7.59145	-8.50673
COL6A1	2	-7.50162	-7.8845
COL6A2	2	-7.38237	-7.90965
COL6A3	2	-7.58875	-8.16088
COL6A4	2	-7.38038	-7.95474
CPE	2	-7.76733	-8.45446
CREB5	2	-8.07833	-8.6429
CRLF1	2	-8.63964	-7.91599
CRYBG3	2	-7.98513	-8.29196
CTHRC1	2	-8.31048	-8.56412
CYP1B1	2	-7.56788	-8.17546
CYP39A1	2	-8.25569	-7.82407
DACT2	2	-8.31725	-8.4208
DBN1	2	-8.40649	-8.2702
DCN	2	-7.79614	-8.27048
DDR2	2	-7.92352	-8.39377
DLC1	2	-7.78264	-7.89427
DOCK9	2	-7.71321	-7.85334
DST	2	-7.66378	-7.96823
EFEMP1	2	-7.71973	-8.46966
ELN	2	-8.31569	-7.82007
EPHB4	2	-8.28289	-6.82352
EPS8	2	-8.37438	-8.46638
F3	2	-8.10436	-7.89124
FAT4	2	-8.03485	-8.37269
FBLN1	2	-7.4696	-8.32668
FBLN5	2	-7.76822	-8.51121
FBN1	2	-8.10796	-8.6244
FERMT2	2	-8.32688	-8.13018
FGF7	2	-8.38787	-7.96086
FGFR1	2	-7.95344	-8.00646
FIBIN	2	-7.86506	-8.41128
FMO2	2	-8.1328	-7.78638
FNDC1	2	-8.06573	-8.29292
FSTL1	2	-8.07166	-8.58289
FZD2	2	-7.51779	-8.39383
GHR	2	-7.78047	-7.82382
GPR1	2	-8.24822	-8.64091
GPX3	2	-8.07652	-7.93404
GSN	2	-8.02109	-7.61222
HOXB3	2	-8.2208	-8.09655
HSPG2	2	-7.52006	-8.33901
HTRA3	2	-7.83585	-8.3027
IGF1	2	-8.06627	-7.87616
IGFBP4	2	-7.63093	-8.33146
IGFBP6	2	-8.1135	-8.45686
IGFBP7	2	-7.39406	-7.81378
IL13RA1	2	-8.06712	-7.67466
ITGA11	2	-8.62012	-8.00398
KCNT2	2	-8.57792	-7.95
KCP	2	-8.29853	-8.18022
KITLG	2	-7.57626	-8.18003
KLF4	2	-8.19495	-8.56199
LAMA2	2	-7.39871	-7.99243
LAMA4	2	-7.75481	-8.0267
LAMA5	2	-8.22201	-6.9023
LATS2	2	-7.58026	-8.14399
LDB2	2	-8.10897	-8.07062
LIMS2	2	-8.18633	-8.00646
LRP1	2	-7.89088	-7.49204
LY6H	2	-8.11839	-8.0897
MAP1B	2	-8.13946	-8.56414
MEDAG	2	-8.28286	-8.33496
MEIS1	2	-7.63572	-8.15183
MEIS2	2	-7.68291	-8.02642
MFAP5	2	-8.13722	-8.55873
MITF	2	-7.34135	-7.57989
MMP14	2	-7.79718	-8.04359
MMP2	2	-7.51563	-8.34623
MN1	2	-8.37354	-8.42917
MRC2	2	-8.07951	-7.69253
MSRB3	2	-8.21103	-7.28934
MXRA8	2	-7.50763	-8.39218
MYOF	2	-7.93463	-7.36321
NAV3	2	-7.93388	-8.33201
NCKAP1	2	-7.80258	-8.47845
NFATC4	2	-7.82324	-8.65503
NFIB	2	-8.26113	-7.72208
NFIX	2	-8.06203	-8.19287
NID1	2	-7.7044	-8.02161
NNMT	2	-7.92293	-8.2968
NOVA1	2	-8.09853	-8.37882
NRP1	2	-7.98058	-7.68864
NT5E	2	-8.1133	-7.78787
NTRK2	2	-7.83953	-8.50664
OLFML2B	2	-8.53128	-8.39429
OPTC	2	-7.90856	-8.35194
PAMR1	2	-7.5569	-8.4011
PARVA	2	-8.28275	-8.0874
PCSK6	2	-8.10031	-8.5998
PDGFRA	2	-7.45049	-7.97963
PDGFRB	2	-7.39216	-8.12014
PI16	2	-8.21767	-8.54525
PIEZO2	2	-7.31119	-7.85547
PKDCC	2	-8.0679	-7.71291
PLEKHH2	2	-7.34313	-8.06072
PLOD2	2	-7.83353	-8.33405
PLPP3	2	-7.97875	-8.48533
PLSCR4	2	-8.09619	-7.78957
PLXDC2	2	-7.875	-7.63787
PLXNA2	2	-8.24334	-6.75763
PMP22	2	-7.94584	-8.27872
PPP1R9A	2	-8.39759	-8.07798
PREX2	2	-7.43142	-7.87588
PROCR	2	-8.2083	-7.94859
PTPRB	2	-8.25596	-6.82189
PTPRG	2	-7.35067	-8.21229
PTPRU	2	-7.90014	-8.01091
PXDN	2	-7.73277	-8.46942
RAMP2	2	-8.3556	-7.80118
RBMS3	2	-7.74476	-7.95364
RBP4	2	-8.09672	-8.51854
RHOU	2	-8.24146	-7.62568
RNASE4	2	-7.91387	-8.18449
RND3	2	-7.41202	-7.7382
RUNX1T1	2	-7.40604	-7.93183
SDK1	2	-7.25979	-8.13863
SELP	2	-8.24508	-6.79864
SEMA3C	2	-8.24988	-8.63553
SERPING1	2	-7.96967	-7.89904
SERPINH1	2	-7.57252	-8.26144
SFRP1	2	-8.20022	-8.08804
SFRP4	2	-8.02172	-8.47615
SLIT2	2	-7.90098	-7.86349
SLIT3	2	-7.45404	-8.19257
SNCG	2	-8.30409	-7.9549
SOD3	2	-7.85407	-8.25384
SPARC	2	-7.58085	-8.35426
SPARCL1	2	-7.657	-7.81032
TBC1D12	2	-7.80308	-8.55012
TCF7L1	2	-8.54152	-8.15177
TCF7L2	2	-7.92136	-7.51059
TFPI	2	-7.91664	-8.4102
TGFB1I1	2	-8.2444	-8.28751
TGFBI	2	-8.16152	-7.66662
TIMP2	2	-8.18611	-7.84631
TIMP3	2	-8.18103	-7.84509
TNFSF10	2	-8.03199	-7.89698
TNS2	2	-7.91549	-8.37103
TRIM47	2	-7.53107	-7.82144
TRIP10	2	-7.9906	-7.65456
TSORFli2154	2	-7.75018	-7.64876
TTC28	2	-7.80458	-7.9464
TTLL7	2	-7.21398	-8.13397
UST	2	-7.82644	-7.68349
VCAN	2	-7.80846	-8.62404
VLDLR	2	-7.69325	-8.04744
WNT10B	2	-8.21001	-8.55566
WNT5A	2	-8.22399	-8.22939
ZFPM2	2	-7.81367	-7.72654
ZNF521	2	-7.38741	-7.82125
ADAMTSL3	2	-7.56763	-7.945
CAVIN2	2	-8.25416	-6.84764
CHRDL1	2	-7.62718	-8.3519
COL18A1	2	-8.24051	-6.87889
COL6A5	2	-7.39014	-8.14759
EFS	2	-7.72074	-7.92245
FZD4	2	-8.08759	-7.79038
KLHL13	2	-7.40434	-8.20458
LIMCH1	2	-8.1607	-8.43533
LVRN	2	-8.06362	-8.25674
MSLN	2	-7.98772	-7.56944
NR2F1	2	-7.56379	-7.84521
PCOLCE2	2	-8.06844	-8.44744
SCN2B	2	-7.37723	-7.86212
SH3TC2	2	-8.21605	-7.01703
SIX1	2	-7.34256	-8.26284
SULF1	2	-8.02975	-7.97696
WIF1	2	-7.80476	-8.46581
ZFHX4	2	-7.72273	-8.44386
ANTXR1	2	-8.19093	-8.62166
ATP8B1	2	-8.1368	-8.21691
CACNA2D1	2	-8.45902	-8.055
CADM3	2	-8.36531	-8.09212
CCN1	2	-8.56444	-8.06658
CCN3	2	-8.2633	-8.62489
CLU	2	-8.25094	-6.84977
COL21A1	2	-8.36699	-7.73694
COL5A3	2	-7.54902	-7.98529
CYP4B1	2	-8.05537	-7.67931
DPT	2	-8.07534	-8.41183
EBF3	2	-8.23964	-8.11091
FAM78B	2	-7.68371	-8.12895
FEZ1	2	-7.84815	-7.73069
FGF10	2	-7.20585	-8.06398
GFPT2	2	-8.20068	-8.39912
GLI3	2	-7.9907	-8.46598
GPC6	2	-7.98651	-8.65945
IL33	2	-8.03469	-8.35835
ISLR	2	-8.22587	-8.27756
ITIH2	2	-8.16299	-8.60019
LOX	2	-7.38475	-8.26925
LUM	2	-8.15087	-8.20304
NR2F2	2	-7.4417	-7.85456
NYNRIN	2	-7.57524	-8.48526
OLFML1	2	-7.74539	-8.4325
PCDH18	2	-8.20485	-8.22739
PLCXD3	2	-7.89713	-8.21663
PRRX1	2	-8.19404	-8.0177
RGS5	2	-7.49595	-8.08131
SCARA5	2	-8.23719	-8.57429
SEMA6D	2	-7.75253	-8.36127
SRPX	2	-7.84987	-8.1126
SRPX2	2	-8.44824	-8.37091
SYTL4	2	-7.99079	-8.66487
TBX18	2	-8.61429	-7.97493
TBX3	2	-7.32232	-8.03281
THBS2	2	-7.443	-7.81445
THSD7A	2	-7.46331	-8.25074
TM4SF1	2	-8.25629	-6.88753
TMEFF2	2	-8.02151	-8.55097
TMEM100	2	-8.07522	-8.39533
TNFAIP6	2	-8.04139	-8.64838
WNT11	2	-7.81246	-8.50727
CILP	2	-8.43601	-8.31248
COPZ2	2	-8.43421	-8.34154
GARNL3	2	-7.22573	-8.14499
HOXB5	2	-8.41872	-8.19066
HOXD8	2	-8.24436	-6.98035
KIAA1755	2	-7.3006	-8.18939
LARP6	2	-8.58289	-7.96561
MRGPRE	2	-7.8621	-8.37397
MRGPRF	2	-8.3966	-8.35439
OSR1	2	-7.87441	-7.85016
RSPO3	2	-7.62047	-8.32853
SMOC2	2	-8.21206	-8.50778
TBX5	2	-7.45057	-8.31042
ACOT7	3	-4.39527	-1.31252
ADAMTSL4	3	-4.70173	-0.856372
ADCY6	3	-4.09824	-1.50997
ADGRG6	3	-4.05662	-1.41097
ADRB2	3	-3.97632	-1.27248
ALCAM	3	-4.72363	-0.5476
AMN	3	-4.0322	-1.33009
APOBR	3	-5.60954	-0.536713
ARHGAP10	3	-3.97104	-1.37945
ARHGAP22	3	-4.36469	-1.16648
BASP1	3	-4.42662	-0.941697
BCL2A1	3	-4.2342	0.0782238
BHLHE40	3	-4.45816	-0.227253
BMP2K	3	-4.78024	-0.552167
CCL17	3	-4.04715	-1.25733
CD200	3	-4.02225	-1.29597
CD40	3	-4.81364	-0.209111
CD74	3	-5.36922	-0.382359
CD80	3	-4.65499	-0.394779
CD83	3	-4.42331	-0.114636
CD86	3	-5.12523	-0.757461
CDH2	3	-4.02668	-1.28762
CDKN1A	3	-4.40469	-1.10526
CDX2	3	-4.29059	-1.15184
CHRNE	3	-3.96381	-1.35562
CHST3	3	-4.9029	0.00633566
CHST8	3	-4.08319	-1.24392
CIITA	3	-5.44201	-0.698877
CLEC4A	3	-5.44907	-0.0297934
CTSH	3	-4.51938	-0.767444
CTTNBP2	3	-4.07269	-1.38955
CX021	3	-5.37371	-0.496913
CYRIA	3	-4.47691	-1.01424
EVI5	3	-5.41236	-0.487306
EYA4	3	-4.15286	-1.2123
FAM71A	3	-4.63992	-1.11891
FGD2	3	-5.41824	-0.684195
FGF9	3	-3.98536	-1.32946
FGR	3	-5.62687	-0.598607
FLT3	3	-4.86162	-1.16181
FSCN1	3	-4.25285	-1.12086
FZD6	3	-3.95386	-1.38117
GAL	3	-4.20017	-1.14327
GLA	3	-5.06544	-0.238358
GNAO1	3	-4.59831	-0.421307
GPR157	3	-3.92286	-1.36709
H2-EB1	3	-5.44603	-0.418507
HA2P	3	-5.51359	-0.0855659
HLA-DMA	3	-5.53184	-0.471095
HLA-DMB	3	-5.52305	-0.604202
HLA-DPA1	3	-5.43072	-0.505179
HLA-DPB1	3	-5.43246	-0.381964
HLA-DQA2	3	-5.42599	-0.43256
HLA-DQB1	3	-5.45381	-0.463945
HLA-DRB5	3	-5.44517	-0.554414
HLX	3	-4.48223	-1.00507
ICAM1	3	-4.88754	-0.955758
ICOSLG	3	-4.59108	-0.368589
IFNGR2	3	-5.59505	-0.724718
IFNLR1	3	-4.03155	-1.29925
IGSF3	3	-4.43082	-1.18831
IL12B	3	-4.02067	-1.36455
IL17RB	3	-3.88572	-1.21925
IL17REL	3	-3.96003	-1.34357
IL7	3	-4.7477	-0.245696
IRF5	3	-5.44018	-0.177614
IRF8	3	-5.366	-0.807697
JAG1	3	-3.93621	-1.43084
KYNU	3	-5.01619	-0.129844
LAD1	3	-4.13515	-1.20637
LAMC2	3	-4.05481	-1.33432
LAMP3	3	-3.99417	-1.33572
LRRK1	3	-4.56041	-0.900936
LY75	3	-3.88763	-1.18741
LYN	3	-5.46447	-0.245876
MAMU-DRA	3	-5.41288	-0.485928
MAP3K8	3	-5.28957	-0.0179757
MSC	3	-4.00274	-1.3392
MTSS1	3	-5.09472	-0.379016
MYZAP	3	-4.21779	-1.57228
NAPSA	3	-5.76224	-0.705017
NCF1	3	-4.77528	-0.494114
NECTIN2	3	-4.21355	-1.11214
NFKBIA	3	-4.21803	-0.0208448
NGFR	3	-4.12202	-1.19996
NOXO1	3	-4.12107	-1.18981
NTRK1	3	-4.00795	-1.33905
OGFRL1	3	-5.16567	-0.435534
PATJ	3	-3.80969	-1.28537
PEA15	3	-5.40982	-0.404185
PI3	3	-4.21524	-1.21023
PIM1	3	-4.25003	0.0653761
PLA2G4E	3	-4.054	-1.28771
PLAAT3	3	-4.14233	-1.08797
PLEKHG1	3	-3.92959	-1.33949
PLXNC1	3	-4.57611	-0.531275
PPM1H	3	-4.78585	-0.969852
PRCP	3	-4.88461	-0.902796
PRDM4	3	-4.6422	-1.50252
RASSF4	3	-4.13982	-1.19601
RGS1	3	-4.40954	-0.089861
RGS2	3	-5.58829	-0.807417
RNF144B	3	-4.75896	-0.158019
S1PR5	3	-4.12575	-1.21663
SCIMP	3	-5.58479	0.082583
SCTR	3	-4.12538	-1.21189
SDS	3	-4.36005	-1.14314
SLC6A9	3	-3.9701	-1.28885
SLCO5A1	3	-4.03283	-1.35953
SOWAHD	3	-5.33147	-0.453903
SPHK1	3	-4.00547	-1.31105
SRGAP2	3	-5.19512	-0.764661
ST3GAL5	3	-3.95086	-1.36108
STRIP2	3	-4.02455	-1.37546
STX7	3	-5.43842	-0.202737
TBC1D4	3	-3.88046	-1.148
TLR4	3	-4.08342	-1.3256
TLR7	3	-5.43984	0.000743117
TMOD1	3	-4.08412	-1.29313
TSORFli297	3	-4.55456	-0.534253
TSORFli491	3	-4.17653	-1.42405
TSPAN15	3	-4.08336	-1.27417
TSPAN33	3	-4.07565	-1.26862
UNC93B1	3	-5.41624	-0.202688
VNN3	3	-4.56955	-1.5552
WDFY4	3	-5.41449	-0.71941
ZBTB46	3	-4.5099	-0.951058
ZC3H12C	3	-4.56376	-1.34793
ZNF467	3	-4.11441	-1.17222
ADTRP	3	-4.05085	-1.2682
ENPP1	3	-3.88984	-1.47315
SNAP91	3	-4.09178	-1.498
A1AT	4	-7.46134	-1.74068
A4GNT	4	-6.40158	-2.71994
ADA2	4	-5.53552	-1.47764
ADAP2	4	-6.40767	-2.73906
ADGRE4	4	-6.38101	-1.587
ADGRG3	4	-7.06631	-1.51391
ADORA3	4	-5.91852	-3.16317
AG2	4	-6.84655	-2.01852
AIF1	4	-5.86606	-2.36595
ALDH1A1	4	-5.81222	-3.06549
ALOX5	4	-6.94547	-1.58184
ALOX5AP	4	-6.90935	-1.65051
ALPK1	4	-6.6063	-2.01296
ALPL	4	-7.52636	-1.67754
APOR	4	-5.99828	-3.35173
AQP9	4	-6.90668	-1.61242
ARHGAP18	4	-5.53973	-1.4809
ARHGEF10L	4	-6.17201	-2.28673
ASAH1	4	-6.13126	-3.01283
ASS1	4	-6.21948	-3.05657
BATF3	4	-4.9408	-1.23881
BDMD1	4	-6.82441	-1.41006
BLVRB	4	-5.90918	-3.33913
BPT1	4	-7.24072	-1.68771
BRI3	4	-5.82784	-3.03452
C1ORF54	4	-5.3028	-1.30777
C1QA	4	-5.86876	-3.15869
C1QB	4	-5.92691	-3.19815
C4BPA	4	-6.01263	-3.28996
C5AR1	4	-6.62717	-2.44049
CA054	4	-5.2722	-1.28828
CADM1	4	-5.29825	-1.30907
CAMP	4	-7.56506	-1.30101
CBR3	4	-5.91442	-2.18962
CCL15	4	-6.03385	-3.37254
CCL24	4	-5.91015	-3.17805
CCND1	4	-5.70236	-1.94641
CCR2	4	-6.29683	-1.42755
CCR3	4	-6.62413	-1.6329
CD163	4	-6.33148	-2.93116
CD177	4	-7.51028	-1.63676
CD300C	4	-5.84302	-1.12745
CD33	4	-6.73508	-1.65123
CD9	4	-6.76275	-1.92045
CDH3	4	-6.30158	-1.36979
CEBPD	4	-6.20885	-2.40633
CEBPE	4	-7.54411	-1.32339
CHI3L1	4	-6.33022	-1.83383
CHRDL2	4	-5.31004	-1.34518
CLDN1	4	-5.16309	-1.23037
CLDN3	4	-6.04616	-1.15468
CLEC4D	4	-7.4643	-1.71974
CLEC4E	4	-6.65575	-2.09793
CLEC6A	4	-6.17332	-2.57294
CLEC7A	4	-6.53344	-1.88962
CLNK	4	-5.31005	-1.31982
COLEC12	4	-6.24872	-3.13724
CPQ	4	-5.74726	-2.74652
CPVL	4	-5.47784	-1.48603
CREG1	4	-5.98933	-3.28799
CRISP3	4	-7.57459	-1.34014
CSF1R	4	-6.19858	-2.34719
CSF2RA	4	-6.58886	-2.12662
CSF2RB	4	-6.53638	-1.41029
CST3	4	-5.65687	-1.15471
CTSC	4	-5.72399	-2.49806
CTSS	4	-6.29384	-2.33179
CTSZ	4	-5.58227	-2.32915
CTTNBP2NL	4	-5.74908	-1.86869
CX3CR1	4	-6.0397	-2.67843
CXCL14	4	-5.94527	-3.21035
CXCL9	4	-5.14025	-1.25984
CYBB	4	-6.27233	-2.1548
CYFIP1	4	-5.97706	-2.53941
CYTL1	4	-5.98047	-3.31551
DAB2	4	-5.85452	-3.16244
DNASE1L3	4	-5.67383	-1.85197
DPEP2NB	4	-6.33993	-1.34628
ECRG4	4	-5.25442	-1.31098
EFHD2	4	-5.84249	-1.16911
ELANE	4	-5.86323	-3.07052
FABP5	4	-4.84654	-1.67601
FABP7	4	-5.1293	-0.996229
FBP1	4	-6.43742	-1.4929
FCGR3A	4	-6.13611	-2.73888
FCGRT	4	-5.76506	-2.76619
FXYD6	4	-6.17874	-2.63743
GAMT	4	-5.7361	-1.97051
GAS6	4	-5.99545	-2.7701
GATA2	4	-6.82129	-1.42317
GATM	4	-5.75405	-1.8873
GFRA2	4	-6.27335	-1.40403
GNA12	4	-5.89043	-3.17236
GPNMB	4	-6.32534	-3.04952
GPR141	4	-7.11954	-1.82643
GPR33	4	-6.43207	-1.41615
GSTT2B	4	-5.81653	-1.26275
HACD4	4	-6.40258	-1.60322
HAVCR2	4	-5.61036	-1.5484
HCK	4	-6.46395	-1.95829
HEXA	4	-6.03697	-3.25248
HMOX1	4	-5.98156	-3.05493
HNMT	4	-5.84187	-3.0198
HOXB7	4	-5.28928	-1.31087
HP	4	-7.58114	-1.36252
HTRA1	4	-6.18165	-3.35788
IL1B	4	-6.84297	-1.73423
IL1R2	4	-7.48164	-1.96148
IL1RN	4	-6.59758	-1.6925
IL22RA2	4	-6.11963	-1.29329
INHBA	4	-6.5765	-1.40849
ITGAD	4	-6.46125	-1.37059
ITGAM	4	-6.87082	-1.69457
JDP2	4	-7.35397	-1.85334
KCNJ2	4	-5.47704	-1.42544
KIR2DL5A	4	-6.31436	-1.47683
LCN2	4	-7.55611	-1.36364
LGMN	4	-6.1029	-3.13557
LHFPL2	4	-5.87441	-3.10713
LILRA6	4	-6.72176	-2.06594
LITAF	4	-5.58638	-2.26609
LPL	4	-6.04721	-2.81461
LRG1	4	-7.47625	-1.86279
LRRK2	4	-5.31721	-1.31901
LST1	4	-5.82442	-1.1112
LTBR	4	-5.84706	-2.10247
LTF	4	-7.55552	-1.37168
LYZ	4	-6.12923	-2.21382
MAFB	4	-6.44067	-2.67015
MARCKS	4	-5.43521	-2.1949
MMP1	4	-6.90216	-1.43296
MMP9	4	-7.54118	-1.4145
MPEG1	4	-5.61372	-1.58036
MRC1	4	-6.3259	-3.00468
MS4A2	4	-6.80842	-1.38925
MS4A4A	4	-6.46577	-2.09288
MSRA	4	-7.32217	-1.78213
MT2	4	-5.70604	-3.08893
MYLK	4	-6.26746	-1.38886
MYO7A	4	-5.87002	-2.2963
NCKAP5	4	-5.39217	-1.35862
NFAM1	4	-6.47967	-1.94171
NMES1	4	-7.38965	-1.90603
NPC2	4	-5.91602	-2.80406
NPL	4	-6.0876	-3.36243
NRP2	4	-6.37592	-2.79836
NTNG1	4	-5.27786	-1.28775
P2RY12	4	-6.45329	-2.68197
P2RY13	4	-6.42905	-2.66607
P2RY6	4	-5.71119	-1.55036
PADI1	4	-7.40354	-1.44979
PADI2	4	-6.39468	-1.66904
PARVB	4	-5.64455	-2.35809
PCBD1	4	-5.9286	-3.21145
PDGFB	4	-6.18586	-2.3299
PF4	4	-6.00636	-3.29016
PGLYRP1	4	-7.13892	-1.88918
PID1	4	-5.80005	-3.03382
PIK3R2	4	-5.76024	-2.64739
PLA2G2A	4	-7.47853	-1.89399
PLA2G4A	4	-6.06047	-2.75836
PLA2G7	4	-6.29574	-2.62836
PLD3	4	-6.07125	-3.09335
PLEK	4	-6.1996	-1.19312
PPFIA4	4	-6.26621	-1.71279
PPFIBP2	4	-6.25736	-2.50713
PPM1J	4	-5.38033	-1.35685
PPT1	4	-5.58831	-1.59148
PRSS44	4	-6.22087	-1.38116
PSTPIP2	4	-6.85656	-1.72958
PTAFR	4	-6.35319	-1.66028
PTGS2	4	-7.4382	-1.91797
PTX3	4	-7.46425	-1.87627
PYCARD	4	-5.75486	-2.32101
PYGL	4	-7.42455	-1.53471
QPCT	4	-6.84297	-1.38847
RAB20	4	-5.77091	-2.59357
RAB32	4	-5.7564	-1.43471
RAB3IL1	4	-6.37276	-2.94685
RAB7B	4	-5.16722	-1.22145
RAI14	4	-6.27706	-3.02444
RAMP1	4	-5.67736	-2.10331
RARRES1	4	-5.86762	-3.01055
RBM47	4	-6.44748	-2.55761
RETN	4	-7.18173	-1.78317
RUFY4	4	-7.46645	-1.88672
S100A12	4	-7.42564	-1.76897
S100A8	4	-7.40494	-1.81892
S100A9	4	-7.46685	-1.71019
SASH1	4	-6.20827	-3.10249
SCARB1	4	-6.36004	-2.75197
SCPEP1	4	-5.85054	-2.57414
SDC1	4	-6.29227	-3.03487
SDC2	4	-5.92886	-3.16678
SDSL	4	-6.82049	-1.76327
SELENOP	4	-5.96003	-3.21545
SERPINB1	4	-7.26424	-1.78253
SERPINB2	4	-7.46426	-1.69971
SERPINB9	4	-5.31273	-1.31579
SHTN1	4	-5.59315	-1.5877
SIGLEC8	4	-7.20189	-1.84828
SIRPA	4	-6.36566	-2.21117
SIRPB1	4	-6.69758	-2.01848
SKAP2	4	-5.70676	-2.12139
SLAMF8	4	-5.48192	-1.4401
SLC31A2	4	-6.32198	-1.79964
SLC37A2	4	-6.20007	-3.04575
SLC40A1	4	-6.03329	-3.32194
SLC7A8	4	-6.34756	-3.09019
SLC8A1	4	-6.33955	-3.07766
SPI1	4	-5.82562	-1.11433
SPTBN5	4	-5.80934	-1.95432
STOM	4	-5.88888	-1.68955
TARM1	4	-6.92429	-1.52936
TCF15	4	-7.45911	-1.82537
TCN1	4	-7.56468	-1.36652
TCN2	4	-6.23048	-3.10715
TFEC	4	-6.39139	-2.6361
THBS1	4	-7.43373	-1.90292
THEMIS2	4	-6.5938	-2.26732
TIFAB	4	-5.61799	-1.48252
TIMD4	4	-5.99798	-3.25603
TLR11	4	-5.33898	-1.3549
TLR12	4	-6.1075	-1.31801
TLR3	4	-5.31786	-1.35151
TLR8	4	-6.26929	-2.11329
TMEM176A	4	-5.76869	-2.77634
TMEM176B	4	-5.78028	-2.75771
TMEM37	4	-6.04699	-3.26797
TNFAIP8L3	4	-6.74652	-1.65247
TNFRSF21	4	-6.00907	-3.26823
TOMM40	4	-5.86493	-2.97339
TREM3	4	-7.44497	-1.77096
TREML1	4	-5.96661	-2.8447
TRMT9B	4	-6.12318	-1.27824
TRPC6	4	-5.29506	-1.33675
TRPM2	4	-6.37816	-2.86268
TSORFli2113	4	-7.46474	-1.88736
TSPAN4	4	-5.91666	-3.20432
TYROBP	4	-6.23164	-2.34931
VCAM1	4	-6.10482	-3.2997
VNN2	4	-6.27361	-1.37339
WDFY3	4	-6.41159	-2.68014
WFDC2	4	-6.07633	-1.54721
XCR1	4	-5.28806	-1.31845
ZEB2	4	-6.3708	-2.29569
ZFHX3	4	-5.94788	-1.31617
ZNF232	4	-6.41902	-1.28437
ZNF366	4	-5.10352	-1.23972
APLNR	4	-6.25731	-3.0888
FCER1A	4	-5.42457	-1.374
MMP12	4	-6.27592	-2.90329
SPIC	4	-6.02544	-3.25595
WNT8B	4	-6.26967	-1.33874
MMP8	4	-7.54384	-1.35504
AICDA	5	-5.56417	0.742923
APOC4	5	-5.49113	0.820877
ARHGAP24	5	-5.56009	0.834408
AZGP1	5	-6.62176	1.74319
B3GNT7	5	-5.51197	0.520158
BANK1	5	-5.44111	0.746718
BHLHA15	5	-6.74934	1.86267
BHLHE41	5	-5.53968	0.792903
BLK	5	-5.29997	1.05007
BPGM	5	-5.44991	0.764115
BTK	5	-4.97462	0.713377
CALHM6	5	-5.24632	1.00806
CCDC50	5	-4.87244	0.841955
CCR6	5	-5.27277	0.836397
CD180	5	-5.50771	0.555958
CD19	5	-5.50118	0.830647
CD22	5	-5.4626	0.848042
CD5L	5	-5.5126	0.761406
CHCHD10	5	-5.31825	0.750512
CR1	5	-5.07754	0.848401
CRYM	5	-5.57059	0.913588
DERL3	5	-6.54322	1.6905
DMD	5	-5.47852	0.233723
EBF1	5	-5.49683	0.662797
ELL3	5	-5.27966	0.817056
ENV	5	-5.13462	0.832773
FAM3C	5	-5.22731	0.688984
FCER2	5	-5.6242	0.837174
FCGR2B	5	-5.36187	0.645246
FCHSD2	5	-4.91675	0.786677
FCRL2	5	-5.60545	0.924532
FCRL3	5	-5.5081	0.818374
FCRLA	5	-5.518	0.817665
FKBP11	5	-6.74122	1.85744
HHEX	5	-5.43413	0.647873
HLA-DOB	5	-5.49381	0.461445
HPSE	5	-5.40317	0.217749
HVM45	5	-6.68601	1.80482
IGHE	5	-5.62588	0.940731
IGHV4-30-4	5	-6.75269	1.86595
IGHV4-38-2	5	-6.71647	1.83334
IGKV1-39	5	-5.69869	0.953967
IGLL5	5	-5.82985	1.12524
IGLV2-8	5	-6.73265	1.84815
IGLV3-19	5	-6.73698	1.85098
KCNN4	5	-4.90588	0.801484
LAT2	5	-5.48033	0.537487
LGR4	5	-5.04726	0.724251
LY86	5	-5.52005	0.622943
LYL1	5	-5.46009	0.595853
MEF2C	5	-5.39396	0.667092
MICA	5	-5.66119	0.989709
MS4A1	5	-5.52426	0.826041
MUC17	5	-4.92413	0.697362
MUCM	5	-5.05412	0.753985
NEK6	5	-5.18682	1.12754
NLRC4	5	-4.79012	0.729098
PAX5	5	-5.482	0.824552
PHACTR1	5	-5.39846	0.580316
PIK3R6	5	-5.58448	0.681583
PLCG2	5	-5.53348	0.750389
PLEKHH3	5	-6.73484	1.85045
PLVAP	5	-5.54716	0.790264
POU2F2	5	-5.23421	1.02585
PPP3CA	5	-5.37482	0.26291
RUBCNL	5	-5.07389	1.12719
SELENOM	5	-6.61699	1.74906
SIGLEC10	5	-5.18953	0.345569
SLAMF9	5	-5.34148	0.954209
SLFN13	5	-5.27624	0.774363
SMAP2	5	-5.41918	0.762753
SMC6	5	-5.28146	0.943484
SMIM14	5	-5.47503	0.70545
SNX10	5	-5.36211	0.207044
SP140	5	-5.26802	1.05384
SPIB	5	-5.48383	0.789283
ST6GALNAC2	5	-5.56277	0.749265
STAP1	5	-5.04913	0.719931
SWAP70	5	-5.30263	0.730072
SYK	5	-5.03415	0.709916
TFEB	5	-5.49334	0.587928
TLCD4	5	-5.80318	1.10987
TMEM65	5	-5.18577	1.12001
TNFRSF13B	5	-5.78443	1.09797
TNFRSF13C	5	-5.48864	0.772024
TNFRSF17	5	-6.74706	1.85852
TRHDE	5	-5.50385	0.86434
TXNDC5	5	-6.73353	1.86297
UGCG	5	-5.34514	0.802191
VPREB3	5	-5.49078	0.831213
XBP1	5	-6.74065	1.85644
YBX1	5	-5.40718	0.192287
BFSP2	5	-6.67551	1.8011
IGLV3-25	5	-6.70741	1.82477
OR52H1	5	-5.46708	0.830197
SHISA8	5	-5.47396	0.946837
ANLN	6	4.67975	-4.26008
ANP32E	6	4.91536	-3.09706
ARHGAP11A	6	5.09866	-3.73585
ARHGAP19	6	4.96287	-4.46758
ARHGEF39	6	4.72978	-4.4265
AURKA	6	4.88108	-4.52656
AURKB	6	4.81156	-4.22332
BIRC5	6	4.79388	-4.32917
BUB1	6	5.25715	-4.54076
BUB1B	6	4.87929	-3.79619
BUB3	6	5.431	-4.26876
CCDC18	6	4.55726	-4.17059
CCDC34	6	4.5527	-3.16069
CCNB1	6	5.16031	-4.91961
CCNB2	6	5.45108	-4.36446
CCNB3	6	5.12404	-4.85682
CCNF	6	4.7613	-4.32396
CCSAP	6	4.83528	-4.41934
CDCA2	6	5.17529	-4.27664
CDCA3	6	5.44884	-4.15909
CDCA8	6	5.30867	-4.14973
CDK1	6	4.63039	-3.90909
CDKN2C	6	4.54668	-3.20618
CDKN3	6	4.83579	-4.41905
CENPA	6	5.16346	-4.8671
CENPC	6	4.71035	-4.25559
CENPE	6	5.28266	-4.05953
CENPF	6	5.25194	-4.71106
CENPI	6	4.49012	-3.83913
CENPK	6	4.4009	-3.01666
CENPL	6	5.10082	-3.76249
CENPM	6	4.92979	-3.17184
CENPN	6	4.72268	-3.23926
CENPW	6	4.44159	-3.17476
CEP44	6	4.98235	-3.59245
CEP55	6	5.07328	-4.21437
CEP78	6	4.34583	-2.98927
CIP2A	6	4.25106	-3.02587
CIT	6	4.53371	-3.905
CKAP2	6	4.87074	-4.48817
CKAP2L	6	5.4007	-4.09025
CKAP5	6	5.29522	-4.40048
CKS1B	6	4.80809	-4.15124
CKS2	6	4.76964	-4.29282
CTCF	6	4.99956	-2.77043
DBF4	6	5.1215	-3.75604
DCK	6	4.92755	-2.86725
DEPDC1	6	5.04544	-4.23095
DEPDC1B	6	5.18312	-4.61213
DIAPH3	6	4.17247	-2.97485
DLGAP5	6	4.93851	-4.41775
DSN1	6	4.44421	-3.10576
E2F8	6	4.25534	-2.82855
ECT2	6	4.89257	-4.61911
ERCC6L	6	4.61025	-3.36395
ESPL1	6	4.69725	-4.21727
FAAP24	6	4.7696	-4.24645
FAM111A	6	4.36244	-3.23362
FAM72A	6	5.08383	-4.73376
FANCM	6	4.50248	-3.16773
FLOT1	6	4.95992	-3.32869
GAS2L3	6	4.89639	-4.65826
GEN1	6	4.47464	-3.58847
GLRX5	6	5.37172	-4.46551
GPSM2	6	5.3152	-4.64368
GTSE1	6	5.05266	-4.33056
H1-10	6	5.42541	-4.10285
H1-3	6	4.41867	-3.17802
H1-5	6	4.46894	-3.11629
H2A1	6	4.82557	-2.98393
H2AC20	6	4.86486	-3.10856
H2AC7	6	4.90241	-2.92038
H2AX	6	4.84121	-3.39214
H2BC21	6	4.8026	-3.04522
H2BC4	6	4.71935	-3.13185
H31	6	4.74652	-3.0857
H4	6	4.80047	-3.1655
HAUS4	6	4.41628	-3.21577
HJURP	6	5.08907	-3.71346
HLTF	6	4.36843	-2.89865
HMGB2	6	4.98861	-3.29481
HMGB3	6	5.46483	-3.81108
HP1BP3	6	5.4892	-3.78719
INCENP	6	5.13904	-3.69994
IVD	6	5.22466	-4.89141
JPT1	6	5.162	-4.63837
KIF11	6	5.02391	-3.6152
KIF14	6	4.88355	-4.55263
KIF15	6	4.99805	-3.48438
KIF18A	6	4.78178	-4.42971
KIF18B	6	5.22287	-4.67592
KIF20A	6	5.31047	-4.64112
KIF20B	6	5.23991	-4.14886
KIF23	6	5.21874	-4.27635
KIF2C	6	5.28645	-4.35958
KIF4A	6	5.17142	-3.79515
KIFC1	6	4.66431	-4.247
KMT5A	6	4.56362	-3.81631
KNL1	6	5.09083	-3.78015
KPNA2	6	5.0031	-4.59432
LAS2	6	4.47956	-3.71094
LMNB1	6	4.57111	-3.1118
MAD2L1	6	4.97557	-3.33454
MELK	6	4.43358	-3.26736
MIS18A	6	4.896	-3.25043
MIS18BP1	6	4.68316	-4.22819
MXD3	6	5.16417	-4.4709
NCAPG	6	5.1109	-3.57446
NDC80	6	4.99338	-3.54963
NDUFA4	6	4.83938	-3.18828
NEK2	6	5.33772	-4.33159
NET1	6	5.48164	-3.69573
NUCKS1	6	4.97434	-3.19827
NUF2	6	5.37644	-4.2872
NUSAP1	6	5.32398	-4.18099
ODF2	6	5.24009	-4.3156
OIP5	6	5.03916	-3.69776
PARPBP	6	4.98676	-3.54902
PBK	6	4.88693	-4.4036
PIF1	6	5.14786	-4.92571
PIMREG	6	5.3036	-4.68588
PLK1	6	5.23409	-4.66291
PLK4	6	4.94878	-3.44558
POC1A	6	5.04115	-3.22506
POLQ	6	4.10743	-2.94078
PRC1	6	5.06987	-4.29598
PRR11	6	5.24728	-4.75052
PSRC1	6	5.17312	-4.79213
RACGAP1	6	5.07682	-3.77082
RAD21	6	5.00568	-2.77762
RANGAP1	6	5.30876	-4.33101
RCC1	6	4.34129	-2.91296
RDM1	6	4.6138	-4.17188
RECQL4	6	4.15436	-3.04513
RGS17	6	4.42685	-3.14547
RHNO1	6	4.71158	-3.19288
RNF26	6	5.36401	-4.03813
RTKN2	6	4.51816	-3.22614
SAPCD2	6	5.11899	-4.84906
SGO1	6	5.04106	-3.53102
SGO2	6	5.08522	-4.46621
SHCBP1	6	4.6145	-3.89525
SKA1	6	4.90508	-3.42629
SKA2	6	5.37433	-4.13344
SLC25A3	6	4.43862	-3.31888
SMC4	6	4.9682	-2.83489
SPAG5	6	5.10956	-4.31645
SPC24	6	4.84883	-3.4481
SPC25	6	4.46794	-3.28362
STIL	6	4.24807	-3.05722
TACC3	6	4.95837	-3.89744
TBA1B	6	4.86992	-2.75289
TERF1	6	5.02352	-3.51775
TICRR	6	5.01552	-3.56309
TMPO	6	4.98199	-3.50688
TNFAIP8L1	6	5.17423	-4.87588
TOP2A	6	5.10248	-3.66875
TPX2	6	5.35498	-4.19683
TROAP	6	5.15811	-4.90487
TSORFli2329	6	5.21142	-4.76654
TTK	6	4.98815	-2.8131
TUBA1A	6	5.32172	-4.56452
TUBA1C	6	5.2717	-4.57983
TUBB4B	6	5.32539	-4.38813
TUBD1	6	4.96231	-4.28519
UBE2C	6	4.94285	-4.46405
UBE2S	6	4.78778	-4.34756
UBE2T	6	4.54478	-3.66313
VRK1	6	4.88565	-3.22056
ZWINT	6	4.54759	-3.12619
ACTR2	7	5.46698	0.350406
AIMP1	7	5.5567	1.49989
ANAPC15	7	5.59884	1.30507
ARID4B	7	5.37208	0.498192
ATF4	7	6.22523	1.69212
ATP5F1A	7	5.92282	1.32467
ATP5ME	7	4.90711	1.29739
ATP5MPL	7	5.31436	1.16235
BEX1	7	5.04965	0.305636
BLOC1S5	7	4.99871	0.787342
C3ORF14	7	5.90855	1.0469
CCAR1	7	5.28184	0.0981303
CCDC125	7	5.89661	1.24462
CCNG1	7	6.03785	1.19375
CCT2	7	5.07746	1.18669
CCT4	7	5.0192	1.37772
CD151	7	5.08566	1.06135
CDV3	7	5.29198	0.307746
CFAP36	7	4.73453	-0.178485
CFP	7	5.10103	1.14931
CL031	7	4.98865	1.79016
CNIH4	7	4.86336	1.17384
COA8	7	5.78792	1.24742
COX5B	7	5.18727	1.36317
COX6A1	7	5.57014	1.28575
COX7B	7	5.1419	1.53961
CTNS	7	5.34108	1.69949
DAZAP2	7	6.12152	1.52589
DDX21	7	4.92539	0.515555
DENR	7	5.85198	1.48608
DNAJC2	7	5.29416	0.804456
EIF2S2	7	5.67893	1.03885
EIF3A	7	5.4951	0.426234
EIF3C	7	5.34568	0.341
EIF4G2	7	5.39872	0.954288
EIF4H	7	5.5143	0.918109
ELOB	7	5.15965	1.24375
ENY2	7	5.31989	1.15232
FAM204A	7	6.02278	1.61616
FAM32A	7	5.84838	1.39281
FRG1	7	5.97734	1.55697
FUS	7	5.53895	0.217959
GADD45GIP1	7	5.86681	1.07261
GCSH	7	4.92156	0.473141
GFER	7	5.31174	1.21964
GOLIM4	7	6.22411	1.31086
GSTM3	7	5.38752	0.988551
GTF3C6	7	5.12402	1.6336
HDAC2	7	5.53305	0.325725
HIGD2A	7	5.8981	1.27428
HIS3.3A	7	5.91831	1.69974
HMGA1	7	5.8656	1.15463
HNRNPA0	7	5.54502	0.368331
HNRNPA1	7	5.57991	0.801703
HNRNPC	7	5.48274	0.883125
HNRNPDL	7	5.58646	0.30623
HNRNPM	7	5.4702	0.804378
HSPA14	7	5.33725	-0.0683104
HSPA9	7	4.8763	0.397884
IDH3B	7	5.28238	1.16972
IGF2BP1	7	6.21576	1.25762
KCTD20	7	5.45903	0.151085
KHDRBS1	7	4.83154	-0.0163755
KIAA1143	7	5.70621	1.4243
LSM12	7	5.51483	1.02247
LY6G5B	7	5.20171	1.24456
MATR3	7	5.50025	0.258149
METAP2	7	5.83904	1.28949
MORF4L1	7	5.61647	0.575413
MRPL27	7	5.15725	1.35316
MRPL35	7	5.80557	1.13772
MRPL37	7	5.23898	1.23278
MRPL51	7	5.06343	1.22885
MRPL54	7	4.90468	1.2007
MRPS23	7	5.35912	1.09845
MRPS33	7	5.01809	1.59941
MTDH	7	5.51342	0.222298
MTPN	7	5.48611	0.334056
NAA50	7	5.44868	0.0299633
NBN	7	5.69848	0.773216
NCL	7	5.31963	0.291184
NDUFA11	7	4.87622	1.2501
NDUFB6	7	5.70356	0.814563
NDUFB7	7	5.12309	1.17121
NDUFS2	7	5.3618	1.12328
NDUFV1	7	5.28425	1.12354
NOL7	7	4.75374	1.38747
NPM1	7	5.33394	0.719278
NUDT21	7	5.45255	0.235873
OCIAD1	7	4.72142	1.20253
OTUB1	7	5.11064	1.15652
PGLS	7	4.90466	1.6072
PPIG	7	5.52087	0.200866
PPP1CC	7	5.13435	0.638943
PRDX6	7	5.03348	0.66834
PRPF40A	7	5.72311	1.45394
PSMA6	7	5.13701	1.49151
PSMB7	7	5.09116	1.47469
PSMC3	7	5.56388	0.966997
PTP4A1	7	5.25093	0.685633
PTPN11	7	5.38593	0.197494
RAC1	7	5.60082	0.986289
RBM3	7	6.18734	1.27146
REST	7	5.50798	0.407263
RNASEH2B	7	5.03241	-0.495394
RPL22L1	7	5.93089	1.06189
RPL31	7	5.98661	1.63461
RPP21	7	4.94193	1.16031
RRAS2	7	5.93221	1.76737
SAMM50	7	5.17562	1.1572
SDHC	7	5.60377	1.22826
SERBP1	7	5.50764	0.581876
SF3A3	7	4.62619	0.0396716
SFR1	7	4.70149	-0.178061
SLC25A4	7	5.17014	0.695058
SLC25A51	7	5.50159	0.168104
SLIRP	7	5.19893	1.04681
SMAP	7	5.58801	0.702675
SMARCA4	7	5.26215	-0.17854
SMARCA5	7	5.40506	0.31356
SMARCE1	7	5.95003	1.5604
SNF8	7	5.20754	1.66343
SNRNP27	7	5.24192	1.65523
SNRPB2	7	5.6973	1.28122
SNRPC	7	5.04199	1.29548
SNRPD2	7	5.42725	1.17825
SNRPF	7	5.50417	1.04862
SNU13	7	4.92256	1.09088
SRRM1	7	5.53703	0.21303
STARD4	7	5.05737	0.0489772
SULT3A1	7	4.84111	0.998109
SUMO3	7	6.03564	1.0511
TBL1X	7	5.56496	0.395635
TFRC	7	5.20531	0.147607
TMA16	7	4.94101	0.548325
TMEM160	7	5.1008	1.65525
TMEM18	7	4.77326	1.12914
TMEM242	7	5.78172	1.25723
TRAV38-2DV8	7	5.6918	1.24197
TSORFli2487	7	5.06766	-0.184386
TSORFli2551	7	4.9833	-0.139724
TSPOAP1	7	6.27039	1.66692
TUBB2A	7	5.15462	0.531804
UBB	7	5.22338	1.29045
UBE2E3	7	5.79282	1.27684
UBE2K	7	5.43632	0.460074
UPF3B	7	5.85148	1.40104
USP14	7	5.39849	0.211236
VCP	7	5.39922	0.374617
WDR83OS	7	5.7887	1.29141
ACOT12	8	6.75924	2.49959
ARL4A	8	7.05556	2.26451
ARL6IP1	8	7.0616	2.27962
ATP5MC2	8	6.31117	2.36407
COX16	8	6.5546	1.40061
EEF1A1	8	7.03498	2.78257
EEF1B2	8	6.70738	1.62703
EEF2	8	6.88064	1.81676
EIF1	8	6.88057	2.70673
EIF3F	8	6.87736	1.77224
FAU	8	7.04599	2.84024
GNB2L1	8	6.74791	1.54735
IRF4	8	6.72528	1.93978
ISCU	8	6.91341	2.69643
L1RE1	8	6.82325	1.57839
NACA	8	6.92718	2.8811
NOP53	8	6.62468	1.51334
NPM3	8	6.65298	2.0302
NSL1	8	6.67913	2.49584
PABPC1	8	6.61411	2.0266
POGLUT1	8	6.70714	1.68167
PRKAA1	8	7.08823	2.2354
RNF151	8	6.69703	1.62658
RPL10	8	6.56491	2.46405
RPL10A	8	6.98609	2.03872
RPL11	8	7.15524	2.62426
RPL13	8	6.66137	2.34977
RPL13A	8	6.93302	1.96506
RPL14	8	6.88358	2.69544
RPL15	8	6.98161	1.92802
RPL17	8	6.91478	2.67316
RPL18	8	7.0308	2.20998
RPL18A	8	7.1116	2.61251
RPL19	8	7.00702	2.84612
RPL21	8	6.88927	1.68577
RPL22	8	6.70425	2.39617
RPL23	8	7.02456	2.67173
RPL23A	8	6.77218	1.58431
RPL26	8	6.91439	1.76197
RPL27	8	7.10134	2.42985
RPL28	8	7.03774	2.26255
RPL29	8	6.9978	2.77643
RPL3	8	6.59517	2.4195
RPL30	8	7.03669	2.87253
RPL32	8	7.01773	2.78559
RPL34	8	7.11795	2.41739
RPL35	8	6.9339	2.67735
RPL35A	8	7.11767	2.63807
RPL36	8	6.98158	2.00385
RPL36A	8	7.00313	2.7282
RPL37	8	7.08115	2.20769
RPL38	8	7.11213	2.47368
RPL39	8	6.76768	2.30683
RPL5	8	6.79107	1.58965
RPL6	8	6.70104	1.52594
RPL7	8	6.8062	1.55192
RPL7A	8	6.72409	2.53815
RPL9	8	6.9735	2.81
RPLP0	8	6.82753	2.36521
RPLP1	8	7.04901	2.31132
RPLP2	8	7.046	2.22461
RPS10	8	7.00558	2.18681
RPS11	8	6.97183	2.12854
RPS12	8	6.60334	2.32729
RPS13	8	6.78813	1.5826
RPS14	8	7.09237	2.78409
RPS15	8	6.97476	2.32848
RPS16	8	6.89051	1.74724
RPS17	8	6.70408	1.50178
RPS18	8	6.77043	2.58342
RPS19	8	6.97868	2.7359
RPS2	8	6.75933	1.78595
RPS21	8	6.85112	2.44925
RPS23	8	7.07103	2.78506
RPS24	8	6.9861	2.87433
RPS25	8	7.05924	2.80424
RPS26	8	6.94626	1.85588
RPS27	8	7.07471	2.76425
RPS27A	8	7.05897	2.28375
RPS3	8	7.03756	2.20405
RPS3A	8	7.00522	2.86538
RPS4X	8	6.81629	2.68032
RPS5	8	6.67006	2.49487
RPS6	8	6.96668	2.0709
RPS7	8	6.95793	2.83335
RPS8	8	6.76516	1.64818
RPSA	8	6.59801	2.43526
SEMA6C	8	6.74958	1.65976
SLC25A6	8	7.13441	2.5007
SMARCAL1	8	7.07253	2.28954
SOD2	8	6.39286	1.89855
TPT1	8	7.04281	2.742
TRPV2	8	6.71478	1.70044
TSORFli335	8	7.08304	2.19895
TXN2	8	6.38651	2.40766
UTP14A	8	6.05643	2.31823
ZC3H10	8	6.74441	2.5456
ZNF34	8	6.97556	2.8564
ACAT2	9	2.71924	0.551477
ACTB	9	1.40821	2.41318
ACTG1	9	1.99391	2.13202
ACTR3	9	1.11776	2.66476
ADH1E	9	2.80603	1.50874
AKR1A1	9	1.7027	2.10761
ALYREF	9	3.4183	-0.450025
ANP32A	9	3.03079	0.111271
ANXA5	9	1.96381	1.99878
AP1S2	9	2.58971	1.0722
AP2M1	9	1.9946	2.10489
AP3S1	9	3.13793	0.227094
ARF6	9	2.14031	2.26289
ARHGDIB	9	1.84314	2.12
ARPC2	9	1.75038	2.14296
ARPC4	9	1.88482	2.24163
ARPC5L	9	1.61629	2.52338
ATOX1	9	1.80763	1.86102
ATP1B3	9	2.48946	0.774974
ATP5IF1	9	3.48785	0.196372
ATP6V0C	9	1.82952	2.66122
ATP6V0E1	9	1.63538	2.65153
ATP6V1G1	9	2.09104	2.11437
BIN2	9	1.93472	2.34711
BSG	9	2.16411	2.44541
BUD23	9	2.9714	0.277226
C9ORF16	9	1.51774	1.28797
CACYBP	9	2.80621	1.49227
CALM1	9	2.30121	2.12768
CALR	9	2.40481	0.785555
CAP1	9	1.11263	2.58713
CAPZB	9	1.86594	2.38064
CBFB	9	2.88085	0.255741
CBX3	9	3.25681	-0.266255
CCDC30	9	3.51225	0.651506
CCT3	9	2.98149	1.44041
CCT6A	9	2.8413	1.53432
CCT7	9	3.15445	0.986644
CD37	9	1.47716	2.74308
CDC42	9	1.70372	2.43409
CDK2AP1	9	3.60669	0.467627
CDK2AP2	9	2.04409	2.61955
CDK4	9	3.68001	0.0887505
CEP85	9	1.50679	2.2476
CFL1	9	1.96505	2.19642
CHORDC1	9	2.26273	1.9647
CMPK1	9	3.42541	-0.386792
COMMD10	9	2.59167	1.71584
CRYL1	9	3.46454	0.0533154
DAD1	9	2.74691	2.2973
DAZAP1	9	3.16318	-0.10828
DBI	9	1.82251	1.80959
DDIT4	9	1.15242	2.95803
DDX39A	9	3.05356	-0.0310298
DERA	9	3.22465	0.30079
DKC1	9	2.99055	0.934553
DNAJA1	9	2.46125	1.69706
DYNLL1	9	2.45398	2.05422
EBNA1BP2	9	3.74573	0.529197
ECHS1	9	2.88021	1.11344
ECI2	9	2.85544	0.656019
EDF1	9	2.25196	2.26336
EIF2S1	9	2.94449	0.981439
EIF4EBP2	9	3.48484	0.700986
EIF5	9	2.94104	1.99984
ELAVL1	9	3.00042	0.436395
EMC9	9	1.73261	1.82049
ERP29	9	2.65322	0.921995
ESRRA	9	1.9777	1.10042
EZR	9	2.00523	2.30135
FAM131A	9	3.92715	0.272912
FAM3A	9	1.91006	1.78247
FIS1	9	2.56775	2.35239
FKBP1A	9	1.93424	1.98652
FKBP4	9	2.82315	1.77355
FTL	9	2.11115	1.68113
G3BP1	9	3.04685	0.879517
GDI2	9	1.57056	2.13485
GPD1	9	3.28275	0.49998
GPX4	9	1.86635	1.24716
GSPT1	9	3.63663	0.533906
GSTK1	9	3.16831	-0.26112
GZMM	9	1.81742	2.88243
H2AJ	9	2.21189	1.70053
HIKESHI	9	2.88531	1.10476
HINT1	9	3.24965	0.485352
HSP90AA1	9	2.5848	1.65144
HSP90B1	9	2.40105	0.791388
HSPA1	9	2.88441	2.07083
HSPA5	9	2.37347	0.810012
HSPA8	9	2.3631	1.74592
HSPD1	9	3.03254	0.828227
HSPE1	9	2.8832	1.28824
HSPH1	9	2.44344	1.72848
LAGE3	9	1.95362	2.20812
LAMTOR2	9	2.73028	1.86393
LAPTM5	9	1.62428	2.66927
LDHA	9	3.4922	0.701078
LIMS1	9	2.79929	0.367356
LSM4	9	3.38215	-0.468159
LYAR	9	3.02757	0.617574
MAGOHB	9	3.54697	-0.304677
MCUB	9	3.21774	-0.257736
MDH1	9	3.41561	0.852313
MED28	9	3.61025	0.0222198
MED30	9	3.24537	-0.16971
MIEN1	9	2.54778	1.79689
MLEC	9	2.52449	0.741916
MLRN	9	1.76102	2.46043
MOV10	9	1.89441	2.153
MRPL14	9	2.89241	1.73786
MRPL18	9	3.2026	0.92318
MRPL40	9	3.48142	0.314672
NDUFS7	9	2.12789	1.02133
NIFK	9	3.06115	0.915577
NLE1	9	3.37831	0.932199
NMI	9	2.18902	1.94205
NMRAL1	9	3.43556	0.787108
NOTCH4	9	1.49246	2.82336
NPB	9	3.07797	0.722642
NRBP2	9	3.07421	0.00449894
NSMCE4A	9	3.4454	-0.246705
NUDT1	9	3.34486	-0.386524
NUTF2	9	3.17199	1.21427
OST4	9	2.34798	1.99256
PA2G4	9	3.5627	-0.282371
PARK7	9	3.2706	0.855578
PCBP1	9	2.50846	2.15818
PDIA3	9	2.42415	0.825375
PEBP1	9	3.42444	0.395742
PFN1	9	1.46712	2.40482
PGK1	9	2.76588	0.638831
PHB	9	3.17481	0.805464
PIH1D1	9	3.21643	-0.234902
PKM	9	1.83525	1.18365
PMM1	9	3.59738	0.227225
PNP	9	3.13678	0.375351
POLR2G	9	3.64336	0.486309
POLR2I	9	3.66356	-0.0912619
POPDC2	9	3.35737	0.876177
PPA2	9	2.8348	0.606536
PPCS	9	3.09563	1.04342
PPDPF	9	2.30904	1.23568
PPIB	9	2.50638	0.796334
PRELID1	9	3.49618	0.841594
PSMB9	9	2.17476	1.68436
PSME1	9	1.45834	1.54648
PSMG4	9	3.75054	0.576497
PTGES3	9	2.89967	1.39277
QDPR	9	3.46797	-0.468992
RAB10	9	1.45518	2.3909
RAB11B	9	3.25042	0.0307828
RAC2	9	1.83215	2.65947
RALY	9	3.25316	-0.305306
RAN	9	3.53429	0.692472
RANBP1	9	3.44934	-0.519237
RARRES2	9	2.02894	3.10839
RBMX	9	3.12562	-0.207051
RCC2	9	2.94005	0.135796
REXO2	9	2.92963	0.871065
RGS10	9	2.40293	1.86717
RHEB	9	3.07536	-0.0318227
RHOG	9	1.28361	2.3773
RNASEH2C	9	3.34316	-0.230123
RPIA	9	2.72088	0.968268
RPN2	9	2.51791	0.766074
RUVBL1	9	3.16263	0.43379
S100A11	9	2.16984	2.92823
SAP30	9	3.2333	-0.452065
SEC11C	9	2.57922	0.731292
SEPTIN7	9	1.78072	2.48499
SERF2	9	2.57696	2.22111
SERP1	9	2.46365	1.26095
SET	9	3.78633	0.456373
SLC25A39	9	3.31073	-0.13861
SLC9B2	9	3.73365	0.139986
SMS	9	3.47664	-0.135085
SNX3	9	2.16512	1.8934
SPTSSA	9	2.46477	1.20074
SRSF7	9	3.09358	-0.154176
SS18L2	9	2.4063	1.97752
STPG4	9	3.30392	-0.0510123
TAF12	9	2.70196	1.86912
TALDO1	9	2.60293	1.82659
TECR	9	3.40365	-0.441046
TMA7	9	2.52467	1.961
TMEM14C	9	3.0844	1.8755
TMEM256	9	2.39387	1.5803
TNFRSF14	9	2.08788	2.89162
TP53	9	2.78853	1.03697
TPI1	9	3.5618	-0.0788095
TRAPPC2L	9	2.63937	0.777912
TRMT112	9	3.55882	0.592122
TUBA4A	9	3.43617	0.44083
TWF2	9	1.77607	2.62736
TXN	9	3.25478	0.397251
UBA2	9	2.99198	0.0628252
VASP	9	1.13241	2.60611
WDR1	9	1.10229	2.56214
YBX3	9	3.22591	0.706023
YWHAB	9	2.22236	2.17928
YWHAH	9	2.16149	2.10295
YWHAZ	9	2.07218	2.25254
ABHD13	10	3.70178	4.56127
ACSL3	10	4.33836	5.55816
ACTN1	10	4.09017	5.84173
ADAM19	10	3.60274	4.93662
AFF1	10	4.01552	5.50301
AFF3	10	3.56955	4.87626
AHSG	10	3.32558	5.61131
AKAP2	10	3.51165	5.29027
AMDHD1	10	4.35902	5.01536
ANAPC4	10	3.4418	5.67192
ANKRD26	10	3.35845	5.05701
ANKRD6	10	4.22572	5.64414
APBB1IP	10	3.69408	4.58499
AQP3	10	3.16845	5.45629
ARL6IP5	10	2.8278	4.97818
ARMC4	10	4.19156	5.45222
ARPP21	10	3.59438	5.32241
ASF1A	10	4.44002	4.65172
B4GALT3	10	4.21112	5.61544
BAZ2A	10	4.54968	5.36536
BCAT1	10	2.27495	4.64647
BCL11B	10	3.72047	5.51337
BCL2L1	10	4.44812	5.48788
BLNK	10	3.08919	5.15578
BMF	10	4.59702	5.42337
BTG2	10	3.35481	5.49688
BTG4	10	3.69429	5.86521
C15ORF61	10	4.14605	4.63866
C9ORF116	10	4.43716	4.86333
CAMK4	10	4.47229	5.61235
CCDC71L	10	4.53966	5.5544
CCNJL	10	4.4236	5.62731
CCNY	10	4.43255	5.54354
CCR9	10	2.73521	5.01924
CD1E	10	3.74117	5.00151
CD247	10	2.86463	5.0666
CD2AP	10	4.53281	5.55397
CD3D	10	2.78887	4.88726
CD4	10	3.4957	5.74259
CD44	10	3.18795	5.20445
CD47	10	3.92907	4.42055
CD84	10	3.53827	5.50861
CD8A	10	3.42578	5.3983
CD8B	10	3.62123	5.5387
CHD1	10	3.96298	5.66099
CHD9	10	4.00893	4.47274
CHURC1	10	4.33934	4.70311
CNGB1	10	3.72797	5.74459
COPA	10	3.42098	5.14847
CRAMP1	10	3.68006	4.63041
CSRNP1	10	4.0221	5.18981
CTPS1	10	3.68768	5.81606
CUL1	10	3.95567	5.65152
CUX1	10	3.92976	5.39832
CXCR4	10	3.52048	4.84999
CXXC5	10	4.13348	5.0263
CYP2U1	10	3.27863	5.34133
DNTT	10	3.26285	5.10081
E2F2	10	3.75604	5.50503
EDEM1	10	3.87134	5.43709
ELOVL4	10	4.32173	5.32272
FAM184A	10	3.93925	5.68877
FAM83F	10	3.34958	5.55186
FAR2	10	4.20486	5.39646
FBXL12	10	4.18072	5.1941
FHIT	10	3.67159	4.50917
FMNL2	10	3.42357	5.77554
FN1	10	3.46105	5.64902
FOXO3	10	4.4181	5.37904
FYB1	10	3.0907	5.2448
GADD45A	10	4.30501	4.80157
GK5	10	3.44413	5.5658
GLCCI1	10	3.31488	5.6387
GOLGA2	10	3.37821	5.6836
GPAM	10	4.45377	5.53359
GRASP	10	4.13261	5.12642
GYPC	10	3.84457	4.83528
HBQ1	10	4.07909	4.87633
HDAC7	10	3.9634	5.63258
HECTD2	10	4.51706	5.54292
HERC1	10	3.42213	5.67599
HMGA2	10	3.35306	5.38096
HNRNPA2B1	10	2.95777	4.75086
HNRNPR	10	2.95878	4.66057
IFT122	10	3.44282	4.97864
IGSF8	10	3.29266	5.42405
IKZF3	10	3.98008	5.71678
IL20RB	10	3.33239	5.07296
ISG20	10	3.02437	5.05972
ISOC2	10	4.19913	4.97302
ITIH4	10	4.24445	5.72106
ITM2C	10	3.44985	5.4859
ITPR2	10	4.11306	5.52287
KCNA2	10	3.99959	5.82983
KDM4C	10	3.53506	5.69502
KLHL8	10	4.38719	5.31211
KLK1	10	3.09437	5.24828
KRCC1	10	2.98842	5.02388
KREMEN1	10	3.80268	4.706
LAG3	10	4.71805	4.94157
LBR	10	3.14351	5.33714
LCK	10	3.0995	5.23272
LCP2	10	3.41944	5.29139
LDLR	10	3.57777	4.72213
LDLRAD4	10	3.51352	5.12717
LGALS3	10	3.19324	4.81328
LORF2	10	4.02101	5.23986
LRMP	10	4.48195	5.55346
LTA4H	10	3.50819	5.06011
MAP1LC3A	10	3.60514	5.68391
MAP2K3	10	3.64983	5.77289
MCAM	10	4.3042	5.29091
MED13L	10	4.52414	5.3759
METTL21A	10	4.18218	5.73101
MEX3C	10	4.49643	5.56553
MGAT4A	10	4.23262	5.41258
MPP1	10	2.91358	5.05243
MSI2	10	4.39297	5.34922
MT-ND1	10	4.18925	4.80134
MTA3	10	3.22589	5.42761
MYB	10	3.74997	4.93845
NAXE	10	4.48611	4.64997
NCK1	10	3.88659	5.31618
NDST1	10	4.10857	5.84849
NEBL	10	3.78915	5.80754
NEIL2	10	3.32042	5.28985
NENF	10	4.2974	4.73601
NLRC5	10	4.56949	5.49813
NOTCH3	10	4.04235	4.43305
NRIP1	10	3.79241	5.64434
NSA2	10	4.37445	5.0179
NTAN1	10	4.40445	4.37579
OARD1	10	4.46528	4.46909
PCMTD1	10	4.00892	5.38503
PDE2A	10	3.21132	5.40366
PDE7A	10	3.2586	5.50809
PHLDB2	10	4.56034	5.61504
PLCL1	10	3.767	5.51399
PLIN3	10	4.00953	4.51166
PLPP1	10	3.41705	5.6127
PNRC2	10	3.75405	5.30763
PPHLN1	10	4.03263	5.13356
PPP1R2	10	4.28195	4.34771
PRDX2	10	4.24797	4.84858
PREP	10	3.22665	5.54578
PRKCD	10	3.70692	5.80568
PRKCQ	10	4.51135	5.60218
PRKG1	10	4.37323	5.66802
PSIP1	10	2.93007	5.07125
PTCRA	10	4.01069	4.78465
PTMS	10	3.4603	5.62196
PTP4A2	10	3.80226	5.31163
PWWP2A	10	4.51098	5.56037
RAE1	10	4.07565	5.75051
RAG1	10	4.41439	5.59133
RAG2	10	3.37637	5.50783
RALGPS2	10	3.91613	5.08219
RAPH1	10	3.44463	5.68491
RGCC	10	4.11794	4.8213
RHOBTB3	10	4.17956	4.24953
RMND5A	10	4.44354	5.48168
RNF125	10	4.40563	5.37106
RUFY3	10	3.70559	4.84042
SAT1	10	3.28885	5.06846
SATB1	10	3.01696	5.22134
SAV1	10	3.69487	5.67332
SEPTIN6	10	3.12234	5.01523
SERPINI1	10	4.15599	5.19441
SLA	10	3.35061	5.36956
SLC16A10	10	4.43456	5.60525
SLC1A4	10	4.3882	5.59084
SLC43A1	10	3.51846	5.43592
SON	10	4.16092	5.38821
SPA17	10	3.39325	5.45357
SPON1	10	4.25656	4.72976
SPSB3	10	4.52803	4.9686
SRSF10	10	3.49056	5.42239
SSBP2	10	3.46541	5.50941
SSBP3	10	3.05002	4.66491
STIMATE	10	4.34061	5.68317
STX3	10	4.10277	5.04696
SYNE1	10	3.48034	5.75388
TBRG1	10	3.61324	4.96133
TCB1	10	3.02019	5.17725
TCF12	10	3.89262	5.37415
TCF4	10	4.49849	5.32683
TCF7	10	3.07595	5.24704
TES	10	4.55404	5.52368
TEX14	10	3.11812	5.04158
TFDP2	10	3.32494	5.59932
THY1	10	3.50085	5.39928
TIPRL	10	4.39517	4.47797
TMEM11	10	4.42697	4.68212
TMEM213	10	4.11566	4.34747
TMF1	10	3.13557	5.25643
TMIGD2	10	3.17855	5.1735
TNFAIP8	10	3.75795	5.25636
TOP1	10	3.0056	4.78811
TRB	10	2.86528	4.95253
TRIB1	10	3.5031	5.60454
TSHZ2	10	4.6394	5.4824
TSORFli2147	10	4.75633	4.87778
TSORFli2504	10	4.55932	5.49225
TUB	10	4.01137	5.54831
UBE2H	10	2.94986	5.08866
UBE4A	10	2.84924	5.01884
UCK2	10	3.66098	4.53748
UHRF2	10	3.85717	5.27698
USP45	10	3.49319	5.17842
VAMP5	10	3.08962	5.05087
VGLL4	10	3.34571	5.4134
XIAP	10	4.59229	5.36492
XYLT1	10	4.07213	4.54318
ZEB1	10	3.91524	5.04987
ZNF184	10	3.29233	5.38059
ZNF280D	10	4.03351	5.54052
ZNF326	10	4.311	4.85528
ZNF45	10	3.06299	5.31065
ZNRF1	10	3.54888	5.31335
ABLIM1	11	-0.437351	3.56783
ADGRL1	11	0.303022	3.60011
ARAP2	11	0.925073	3.9802
ARHGAP45	11	-0.419713	3.69926
ATP2B1	11	0.768945	3.73483
ATP8A1	11	-0.165234	3.77128
B3GALT5	11	-0.152097	3.80429
BACH2	11	0.731761	3.83809
BICDL1	11	-0.0377288	3.84127
BIN1	11	-0.770209	3.13151
BPNT1	11	0.272148	2.9075
BTBD11	11	-0.133373	3.79643
BTG1	11	0.722581	3.94356
BTLA	11	-0.0109995	3.80829
CARD11	11	-0.279446	3.65577
CD2	11	-0.124145	3.73344
CD28	11	0.681797	3.67473
CD38	11	-0.0721391	3.80893
CD5	11	0.713732	3.64642
CD52	11	-0.826743	3.31995
CD6	11	-0.012533	3.75965
CD69	11	0.229757	3.67161
CD82	11	1.5064	3.99055
CELF2	11	1.17142	4.01132
CLEC2D11	11	0.598305	3.79081
CORO1A	11	0.719012	2.81853
COTL1	11	-0.219624	2.96421
CSK	11	-0.393108	2.94733
CYFIP2	11	-0.377406	3.36404
CYTIP	11	0.54361	3.35844
DAP3	11	-0.678274	3.17235
DDX3X	11	0.619853	3.50509
DIAPH1	11	-0.341535	3.48839
DPP4	11	0.842977	3.82897
DUSP10	11	0.640063	3.63553
DUSP2	11	0.480676	3.56397
EGR1	11	0.322321	3.61766
EMILIN2	11	0.0474211	3.80874
ETS1	11	0.00575987	3.49028
EVL	11	-0.645868	3.27183
FAM107B	11	0.911939	3.96412
FCMR	11	-0.122702	3.6342
FKBP5	11	0.508906	3.47637
FNBP1	11	-0.407309	3.50664
FOS	11	-0.522161	2.98968
GATA3	11	1.39898	3.99323
GGT5	11	-0.767693	3.16364
GNG2	11	-0.323036	2.86511
GPR183	11	-0.115213	3.63678
GRAP	11	-0.286958	3.10117
ICOS	11	-0.403971	3.74847
ID3	11	0.627931	3.48577
IER2	11	0.040474	3.10448
IKZF1	11	0.907871	3.96439
IKZF2	11	1.17593	3.93855
IL2RG	11	0.0139174	3.49072
IL6ST	11	-0.251837	3.75164
ITGA6	11	-0.327825	3.75636
ITGAL	11	0.368337	3.83358
ITGB7	11	-0.733733	3.13562
ITK	11	-0.11875	3.77166
ITM2A	11	0.382736	3.81976
ITM2B	11	1.08665	3.30487
ITPKB	11	0.759067	3.75111
JAK1	11	-0.174605	3.21245
JARID2	11	1.12987	3.92664
JUNB	11	-0.452139	2.92655
KCNA3	11	0.89338	3.9532
KCNAB2	11	-0.573772	3.19488
LBH	11	-0.423977	3.2726
LCP1	11	-0.170667	3.20218
LEF1	11	0.754729	3.48268
LIMD2	11	0.425409	3.04808
LMO4	11	0.0567426	3.44707
LPIN2	11	-0.0414792	3.76051
LRRFIP2	11	-0.266448	3.12475
MALT1	11	-0.495311	3.54814
MBNL1	11	0.626601	3.81498
MCRIP2	11	-0.344731	3.18707
MFSD12	11	0.42285	3.77127
MSN	11	-0.411415	3.13752
MYH9	11	0.544726	3.52658
NAB2	11	0.644467	3.62244
NCALD	11	-0.68157	3.32918
NDEL1	11	-0.554861	3.6417
NFKB1	11	-0.673174	3.13068
NLRC3	11	0.568414	3.67884
NR4A2	11	-0.512666	3.09844
NTHL1	11	-0.427694	3.15522
NXPE3	11	-0.162416	3.59017
ORAI1	11	-0.335939	2.91306
OXNAD1	11	0.703134	3.12939
PDK1	11	-0.537418	3.82819
PDLIM7	11	-0.0912375	3.09087
PIP4K2A	11	-0.258529	3.24472
PLEKHA1	11	-0.614183	3.35569
PLEKHG2	11	-0.208396	2.97905
PNRC1	11	-0.279502	3.32499
PRKACA	11	0.467489	3.43288
PRKCH	11	-0.19174	3.69757
PRRT1	11	0.207488	3.8004
PTPRC	11	0.278803	3.83626
RAB8B	11	0.35869	3.19777
RABGAP1L	11	-0.287341	3.86177
RAP1A	11	0.711189	3.18345
RAP1B	11	-0.121499	2.87916
RAP2A	11	-0.475495	3.23844
RASSF5	11	0.367379	3.64463
RERE	11	0.627516	3.76853
RFTN1	11	-0.0916989	3.254
RHOF	11	-0.292208	3.06673
RHPN2	11	-0.856702	3.34721
RILPL2	11	-0.766402	3.02533
RNASET2	11	-0.162802	2.79686
RTTN	11	-0.0629471	3.78432
SERPINE2	11	-0.199413	3.61335
SESN3	11	-0.55705	3.48383
SIGIRR	11	-0.215071	3.65573
SKAP1	11	0.106031	3.01862
SLC9A3R1	11	-0.467735	3.04087
SPTAN1	11	-0.94722	3.28157
SPTBN1	11	-0.838831	3.30116
ST6GALNAC6	11	0.673331	3.41872
STIM2	11	0.434517	3.76266
STK17A	11	-0.265367	3.45687
STK17B	11	0.37866	3.60877
SUN2	11	-0.206553	3.67705
TARS1	11	-0.0988126	3.08414
TESPA1	11	1.23417	3.95657
TGFBR2	11	-0.156235	3.78562
TGIF1	11	-0.724231	3.15058
TLN1	11	0.511608	2.92133
TM4SF5	11	-0.148661	3.29114
TMC7	11	0.896715	3.81206
TMEM156	11	0.206077	3.72359
TNFAIP8L2	11	-0.708725	2.81273
TOX	11	1.22908	3.96187
TOX2	11	0.492377	3.72244
TRA	11	0.85372	3.93515
TRAF5	11	0.321637	3.72518
TRAT1	11	0.203812	3.66627
TRAV8-3	11	0.457541	3.74439
TSORFli1810	11	0.720602	3.88857
TSORFli552	11	-0.0495523	3.5853
TSORFli815	11	-0.401723	3.34571
TTC3	11	-0.358396	3.67107
TXK	11	0.110221	3.80894
TXNIP	11	-0.489925	3.37321
UBASH3A	11	-0.665921	3.16131
UBL3	11	0.410588	3.09234
UBTF	11	0.488021	3.52423
UNC119	11	-0.0890983	2.95319
VPS45	11	-0.498222	2.91384
WNK1	11	-0.32785	3.49938
XPO6	11	0.142502	3.68552
ZBTB22	11	-0.172075	3.61029
ZBTB7B	11	-0.379275	3.82088
ZFP36L1	11	0.545696	3.68396
ZMIZ1	11	0.134812	3.66787
ADRB1	12	-3.94997	3.42007
CD160	12	-4.00278	3.49939
CD244	12	-3.97381	3.43454
CHN2	12	-3.77437	3.42489
CRTAM	12	-3.96849	3.48763
CTSW	12	-3.69346	3.35229
EGFL7	12	-3.80363	2.96276
EOMES	12	-3.9436	3.49801
GZMK	12	-4.00015	3.46613
HCST	12	-3.95128	3.42474
KLRC4	12	-3.99919	3.49609
KLRD1	12	-3.96174	3.46617
KLRF1	12	-4.00634	3.49481
KLRI1	12	-3.97348	3.47426
LANCL3	12	-3.87283	3.43116
NCR1	12	-4.00317	3.48596
NKL	12	-4.01663	3.3588
RGS3	12	-3.80595	3.36963
SCG5	12	-3.94507	3.47877
SH2D1B	12	-4.00213	3.48806
TBX21	12	-3.87545	3.44588
XCL1	12	-3.9867	3.49693
ZNF683	12	-3.96411	3.47192
NUGGC	12	-4.0077	3.50864
PRDM16	12	-3.96401	3.47771
ACSL1	13	4.04509	-1.45882
AKR1B1	13	4.32305	-0.418347
AMOTL1	13	3.72002	-1.60591
ANP32B	13	4.10072	-0.0494404
ARL6IP6	13	3.80206	-1.40283
ASRGL1	13	3.93226	-1.69163
ATAD2	13	3.92206	-2.44024
ATAD5	13	4.00712	-2.01603
BARD1	13	4.00597	-2.69321
BAZ1B	13	3.43327	-1.89253
BCL7A	13	4.37093	-1.65419
BLM	13	3.6416	-1.89809
BRCA1	13	3.83639	-2.5827
BRCA2	13	3.766	-2.37271
BRD3	13	3.76695	-1.39191
BRI3BP	13	3.5368	-1.08599
BRIP1	13	3.8758	-2.68317
C1ORF21	13	4.02255	-1.85508
CASP3	13	3.53462	-0.705544
CASP8AP2	13	3.4258	-1.91517
CBX5	13	4.46374	-1.5347
CCDC82	13	3.50469	-1.88612
CCNE2	13	3.59946	-1.82881
CCP110	13	3.97059	-1.96298
CDC25A	13	3.92362	-2.03379
CDC45	13	3.6412	-1.68351
CDC7	13	3.81487	-1.62708
CDCA7	13	3.49662	-1.21761
CDCA7L	13	3.57374	-1.22951
CDK2	13	3.58878	-1.65835
CDT1	13	3.98037	-1.48588
CENPH	13	4.9144	-1.33814
CENPP	13	4.80832	-1.36678
CENPS	13	4.82847	-1.28032
CENPT	13	4.25028	-2.38718
CENPV	13	3.73259	-0.881415
CEP152	13	3.9088	-2.42469
CEP70	13	4.07724	-2.47353
CHAF1A	13	3.74218	-2.06022
CHEK1	13	3.91451	-1.18529
CNTLN	13	3.42182	-1.58416
CPXM1	13	3.19579	-1.63365
CSPP1	13	3.98263	-2.5994
DCP2	13	5.10294	-1.67935
DDX1	13	3.80261	-0.625175
DDX39B	13	3.99739	-0.987305
DEK	13	4.37178	-1.29343
DHDDS	13	5.0102	-1.57936
DNA2	13	3.81063	-2.6412
DNAAF2	13	3.94408	-1.29232
DNMT1	13	3.94394	-1.81162
DTL	13	3.83944	-2.05388
DTYMK	13	3.82336	-0.984286
DUT	13	4.45112	-1.24782
E2F3	13	3.9278	-2.11099
E2F7	13	3.9666	-2.57641
ESCO2	13	3.94459	-2.44132
EXO1	13	3.82293	-2.18427
EZH2	13	4.06264	-2.54773
FADS2	13	4.02754	-2.37826
FANCA	13	3.8251	-2.66245
FANCD2	13	3.31401	-1.5987
FANCI	13	3.56778	-1.85716
FEN1	13	3.82593	-1.35721
FSD1L	13	3.56806	-1.94817
[truncated: 714 more rows]

## Sheet: Table S4
Cluster	Key annotation markers													Cell labels
1	PTCRA	CD34	CDK6	IL7R	JCHAIN	DNTT	PXMP4	TRDV1						DN(early)
2	PTCRA	IL7R	JCHAIN	CDK6	DNTT	PXMP4	TRDC							DN(Q)1
3	PTCRA	RAG1	RAG2	ARPP21	DNTT	PXMP4								DN(Q)2
4	PCNA	KIF23	CCNB2	CD1A	GNG5	CD1B								DN(C)1
5	TRDC	PCNA												DN(C)2
6	PTCRA	ARPP21	CD8B	CD8A	CD4	RAG2	CD1E							CD3- DP(Q)
7	CD8A	RAG2	CD1E	CD8B	CD4	RAG1	ARPP21	CCR9						DP(C)
8	CD8A	CD8B	AQP3	RAG1	RAG2	CD4	ARPP21	CD3D	CCR9					DP(Q)
9	CD2	CD3D	ID3	CCR9	IKZF2	TOX	SATB1	CD5						αβT(entry)
10	CD2	CD3D	ID3	TOX2	CD69	CD28	GATA3	IKZF2	NR4A1	TOX	CD5	NR4A3		CD2+ γδT
11	CD3E	ID3	GATA3	SOX13	BLK	IKZF2	FCGRT							CD2- γδT
12	ARPP21	KIF23	KIF11	CD1A										CD8aa (Human & tree shrew)
13	CD40LG	CD2	CCR9	TOX2	CD3D	ITM2A	ID3	CD28	SATB1	CD5				CD4 SP
14	CD2	IL7R	CCR7	KLF2	ARL4C	CD7	CD5							KLF2+ CXCR3+ CD4 T
15	CD40LG	CD69	CD2	ITM2A	ID3	CCR7	NR4A2	TNFRSF18	TNFRSF9	CD28	TNFRSF4			Treg1
16	FOXP3	CD40LG	CD2	CD3E	CD69	IL7R	CCR7	TNFRSF4	TIGIT	CTLA4	TNFRSF18	IL2RA		Treg2
17	CD2	OAS2	ID3	TOX2	CD69	IL7R	CCR7	KLF2	MX2	ISG15	IRF7	CD5		ISG-CD4 T
18	ID3	IL7R	KLF2	CDK6	ARL4C	ZNF683	SOX13	BLK	TRDV1	TRGV8	TRGC2	TOX	PRKCH	ZNF683+ CD8aa
19	RAG2	CD1E	CD3G	ITM2A	KIF23	KIF11	CD1A	DNTT	CD1B					CD8 SP
20	CCR7	CST3	LYZ	CXCR3	CD44	CCL5	FCGR3A	NKG7	CD80	CD40	CD86	CLEC4A	CLEC2D	DC1
21	CST3	LYZ	FCGR3A	CLEC6A										DC2
22	CD69	KLF2	MS4A1	PAX5	CD19	CST3	LYZ	CD40	CD79B	CD79A				B naive

## Sheet: Table S5
	p_val	avg_log2FC	pct.1	pct.2	p_val_adj	cluster	gene
RAG1	9.28e-258	1.23795	0.82	0.391	1.86e-253	DP(C)	RAG1
ARPP21	1.38e-231	1.43251	0.948	0.64	2.77e-227	DP(C)	ARPP21
FAM184A	1.41e-194	1.02893	0.487	0.157	2.84e-190	DP(C)	FAM184A
CD4	1e-165	0.951221	0.806	0.445	2.01e-161	DP(C)	CD4
CD8B	1.09e-158	0.743549	0.95	0.601	2.19e-154	DP(C)	CD8B
PLCL1	1.41e-149	1.09978	0.65	0.327	2.83e-145	DP(C)	PLCL1
EDEM1	1.44e-145	0.895501	0.721	0.402	2.9e-141	DP(C)	EDEM1
HDAC7	2.09e-132	0.73253	0.805	0.52	4.21e-128	DP(C)	HDAC7
SYNE1	4.83e-131	0.919364	0.47	0.195	9.71e-127	DP(C)	SYNE1
SLA	2.09e-124	0.762604	0.786	0.471	4.19e-120	DP(C)	SLA
CHD1	5.36e-122	0.785946	0.731	0.472	1.08e-117	DP(C)	CHD1
NEBL	8.13e-122	0.809069	0.459	0.19	1.63e-117	DP(C)	NEBL
GPAM	1.87e-120	0.794942	0.473	0.195	3.75e-116	DP(C)	GPAM
CD1E	3.81e-116	0.683199	0.932	0.612	7.65e-112	DP(C)	CD1E
SRSF10	2.89e-113	0.992606	0.786	0.607	5.81e-109	DP(C)	SRSF10
ITPR2	5.77e-110	0.772652	0.598	0.333	1.16e-105	DP(C)	ITPR2
KCNA2	2.22e-109	0.355926	0.208	0.048	4.46e-105	DP(C)	KCNA2
SATB1	1.15e-106	0.591244	0.962	0.765	2.31e-102	DP(C)	SATB1
CD2AP	3.39e-103	0.708683	0.589	0.321	6.82e-99	DP(C)	CD2AP
ZNF280D	6.41e-99	0.696548	0.593	0.334	1.29e-94	DP(C)	ZNF280D
PTP4A2	8.06e-94	0.644062	0.85	0.653	1.62e-89	DP(C)	PTP4A2
CYP2U1	5.97e-93	0.814563	0.546	0.293	1.2e-88	DP(C)	CYP2U1
ARMC4	1.8e-90	0.486429	0.317	0.115	3.62e-86	DP(C)	ARMC4
SON	1.11e-88	0.520965	0.957	0.849	2.24e-84	DP(C)	SON
HECTD2	6.15e-88	0.407363	0.293	0.101	1.24e-83	DP(C)	HECTD2
SF3B1	2.27e-87	0.581374	0.77	0.562	4.56e-83	DP(C)	SF3B1
TCF12	2.7e-86	0.560618	0.596	0.353	5.41e-82	DP(C)	TCF12
CD84	3.28e-86	0.684948	0.564	0.327	6.6e-82	DP(C)	CD84
SRRM2	1.12e-82	0.54371	0.839	0.663	2.25e-78	DP(C)	SRRM2
FYB1	4.27e-82	0.623003	0.811	0.573	8.57e-78	DP(C)	FYB1
LORF2	1.5e-81	1.11381	0.568	0.368	3.02e-77	DP(C)	LORF2
ATF7IP	3.54e-80	0.610306	0.564	0.337	7.11e-76	DP(C)	ATF7IP
NIPBL	9.43e-79	0.550337	0.629	0.415	1.89e-74	DP(C)	NIPBL
TSORFli1810	1.54e-78	0.854373	0.556	0.316	3.09e-74	DP(C)	TSORFli1810
AFF1	2.11e-78	0.571502	0.425	0.207	4.24e-74	DP(C)	AFF1
MED13L	2.22e-76	0.621251	0.56	0.337	4.45e-72	DP(C)	MED13L
HERC1	1.48e-75	0.590436	0.495	0.27	2.97e-71	DP(C)	HERC1
ZNRF1	2.68e-72	0.545489	0.688	0.467	5.38e-68	DP(C)	ZNRF1
TCF7	5.14e-71	0.533996	0.93	0.823	1.03e-66	DP(C)	TCF7
CD8A	8.35e-71	0.460528	0.808	0.547	1.68e-66	DP(C)	CD8A
FMNL2	1.18e-70	0.368307	0.259	0.093	2.36e-66	DP(C)	FMNL2
TSORFli1919	2.08e-70	0.693373	0.477	0.254	4.18e-66	DP(C)	TSORFli1919
BMF	1.06e-69	0.36262	0.326	0.135	2.13e-65	DP(C)	BMF
BTG2	8.46e-69	0.81664	0.622	0.421	1.7e-64	DP(C)	BTG2
PWWP2A	5.93e-66	0.567778	0.514	0.304	1.19e-61	DP(C)	PWWP2A
PTPRC	8.31e-66	0.478508	0.893	0.744	1.67e-61	DP(C)	PTPRC
BCL2L1	4.4e-65	0.460091	0.513	0.292	8.84e-61	DP(C)	BCL2L1
GLCCI1	6.56e-65	0.475042	0.487	0.264	1.32e-60	DP(C)	GLCCI1
BTG1	1.12e-63	0.751888	0.703	0.541	2.24e-59	DP(C)	BTG1
KDM4C	2.24e-61	0.371469	0.336	0.153	4.51e-57	DP(C)	KDM4C
LBR	4.88e-60	0.493603	0.713	0.493	9.79e-56	DP(C)	LBR
ITIH4	1.19e-59	0.485851	0.374	0.173	2.38e-55	DP(C)	ITIH4
AQP3	1.47e-59	0.446779	0.641	0.408	2.96e-55	DP(C)	AQP3
PRKCD	2.22e-59	0.317981	0.273	0.11	4.46e-55	DP(C)	PRKCD
FOXO3	4.74e-59	0.606828	0.37	0.191	9.51e-55	DP(C)	FOXO3
PRKG1	6.49e-59	0.296072	0.233	0.085	1.3e-54	DP(C)	PRKG1
SEPTIN6	9.64e-59	0.442732	0.758	0.551	1.94e-54	DP(C)	SEPTIN6
USP45	7.46e-58	0.536416	0.564	0.345	1.5e-53	DP(C)	USP45
FAM107B	1.05e-57	0.636653	0.647	0.437	2.11e-53	DP(C)	FAM107B
CAMK4	1.35e-57	0.495893	0.714	0.552	2.71e-53	DP(C)	CAMK4
DDX17	5.1e-56	0.448072	0.808	0.665	1.02e-51	DP(C)	DDX17
ATRX	7.04e-55	0.467726	0.74	0.559	1.41e-50	DP(C)	ATRX
MYOM1	1.29e-54	0.453296	0.229	0.089	2.6e-50	DP(C)	MYOM1
RAG2	1.54e-54	0.447958	0.495	0.291	3.09e-50	DP(C)	RAG2
NLRC3	1.38e-53	1.05599	0.622	0.437	2.77e-49	DP(C)	NLRC3
ANAPC4	5.57e-53	0.362759	0.261	0.111	1.12e-48	DP(C)	ANAPC4
ZEB1	1.11e-51	0.521949	0.451	0.27	2.23e-47	DP(C)	ZEB1
AKAP9	1.47e-51	0.515084	0.611	0.449	2.96e-47	DP(C)	AKAP9
LIN1	5.26e-51	0.559382	0.417	0.238	1.06e-46	DP(C)	LIN1
KMT2C	4.11e-50	0.455796	0.46	0.281	8.25e-46	DP(C)	KMT2C
SLC16A10	1.59e-49	0.391969	0.327	0.162	3.19e-45	DP(C)	SLC16A10
GTF3C1	9.89e-49	0.393603	0.399	0.222	1.99e-44	DP(C)	GTF3C1
MSI2	2.38e-48	0.529796	0.537	0.372	4.78e-44	DP(C)	MSI2
COL5A2	1.44e-47	0.427388	0.17	0.059	2.89e-43	DP(C)	COL5A2
UHRF2	1.48e-47	0.438519	0.422	0.248	2.97e-43	DP(C)	UHRF2
ARAP2	1.96e-47	0.427417	0.492	0.308	3.93e-43	DP(C)	ARAP2
PCMTD1	1.21e-45	0.414539	0.417	0.246	2.44e-41	DP(C)	PCMTD1
LUC7L3	5.32e-44	0.417127	0.756	0.649	1.07e-39	DP(C)	LUC7L3
HNRNPH2	9.45e-44	0.456896	0.521	0.341	1.9e-39	DP(C)	HNRNPH2
CTPS1	2.33e-43	0.269825	0.244	0.109	4.68e-39	DP(C)	CTPS1
FAM83F	7.99e-43	0.255895	0.245	0.107	1.61e-38	DP(C)	FAM83F
TOP2B	8.17e-43	0.422861	0.577	0.419	1.64e-38	DP(C)	TOP2B
ITM2C	1.18e-42	0.469045	0.599	0.429	2.36e-38	DP(C)	ITM2C
IKZF3	2.1e-42	0.431979	0.497	0.329	4.22e-38	DP(C)	IKZF3
BAZ2A	1.36e-41	0.368873	0.421	0.257	2.74e-37	DP(C)	BAZ2A
MYB	2.55e-41	0.378265	0.497	0.317	5.13e-37	DP(C)	MYB
TASP1	1.51e-40	0.325404	0.269	0.131	3.03e-36	DP(C)	TASP1
NRIP1	2.89e-40	0.331397	0.296	0.152	5.8e-36	DP(C)	NRIP1
MAN2A1	3.66e-40	0.299302	0.332	0.177	7.35e-36	DP(C)	MAN2A1
CHD2	1.52e-39	0.397278	0.561	0.398	3.05e-35	DP(C)	CHD2
KIAA0930	2.31e-39	0.291618	0.32	0.169	4.64e-35	DP(C)	KIAA0930
LSAMP	2.39e-39	0.465532	0.261	0.126	4.81e-35	DP(C)	LSAMP
ASH1L	2.52e-39	0.366843	0.466	0.304	5.06e-35	DP(C)	ASH1L
CUL1	4.07e-39	0.407309	0.389	0.236	8.17e-35	DP(C)	CUL1
CCR9	1.03e-38	0.26491	0.649	0.432	2.06e-34	DP(C)	CCR9
MBNL1	1.48e-38	0.419422	0.728	0.591	2.98e-34	DP(C)	MBNL1
CUX1	7.69e-38	0.404316	0.416	0.263	1.55e-33	DP(C)	CUX1
CDC42EP3	2.03e-37	0.383354	0.34	0.194	4.09e-33	DP(C)	CDC42EP3
TSPAN32	2.12e-37	0.385724	0.346	0.197	4.26e-33	DP(C)	TSPAN32
EPB41	4.07e-37	0.332967	0.416	0.258	8.18e-33	DP(C)	EPB41
AFF3	1.26e-36	0.296903	0.283	0.145	2.54e-32	DP(C)	AFF3
RALGPS2	4.82e-36	0.372308	0.375	0.228	9.68e-32	DP(C)	RALGPS2
LIRE1	6.1e-36	0.329155	0.273	0.14	1.22e-31	DP(C)	LIRE1
DDX3X	9.25e-36	0.434524	0.672	0.512	1.86e-31	DP(C)	DDX3X
PDE2A	5.84e-35	0.3257	0.255	0.124	1.17e-30	DP(C)	PDE2A
ZNF705B	9.44e-35	0.349684	0.307	0.169	1.9e-30	DP(C)	ZNF705B
UTRN	2.99e-34	0.339195	0.4	0.251	6e-30	DP(C)	UTRN
MEX3C	3.22e-34	0.410837	0.346	0.207	6.46e-30	DP(C)	MEX3C
PRKCQ	9.92e-34	0.348586	0.379	0.236	1.99e-29	DP(C)	PRKCQ
DOCK10	1.99e-33	0.345012	0.394	0.248	4e-29	DP(C)	DOCK10
MANBA	2.24e-33	0.264325	0.257	0.13	4.5e-29	DP(C)	MANBA
SLC4A7	1.39e-32	0.336051	0.343	0.205	2.8e-28	DP(C)	SLC4A7
ZNF45	3.02e-32	0.398284	0.283	0.154	6.07e-28	DP(C)	ZNF45
THY1	4.55e-32	0.314631	0.319	0.177	9.14e-28	DP(C)	THY1
TRA	2.63e-31	0.404454	0.39	0.233	5.28e-27	DP(C)	TRA
CCNL1	3.18e-31	0.339682	0.537	0.406	6.39e-27	DP(C)	CCNL1
TES	5.41e-31	0.502763	0.579	0.415	1.09e-26	DP(C)	TES
ELOVL4	7.46e-31	0.344764	0.421	0.274	1.5e-26	DP(C)	ELOVL4
HNRNPU	9.96e-31	0.322251	0.725	0.621	2e-26	DP(C)	HNRNPU
ZNF184	1.12e-30	0.260904	0.276	0.149	2.25e-26	DP(C)	ZNF184
MYH9	1.3e-30	0.410208	0.442	0.309	2.62e-26	DP(C)	MYH9
ZFP36L2	1.65e-30	0.302359	0.842	0.675	3.32e-26	DP(C)	ZFP36L2
SAV1	6.64e-30	0.260112	0.258	0.137	1.33e-25	DP(C)	SAV1
CMAH	1.09e-29	0.276226	0.287	0.162	2.19e-25	DP(C)	CMAH
HBQ1	1.21e-29	0.27804	0.313	0.173	2.42e-25	DP(C)	HBQ1
GSE1	1.21e-29	0.356335	0.479	0.336	2.44e-25	DP(C)	GSE1
SETD2	1.38e-29	0.314505	0.399	0.261	2.77e-25	DP(C)	SETD2
BCL11B	2.4e-29	0.428954	0.604	0.449	4.81e-25	DP(C)	BCL11B
MGAT4A	3.07e-29	0.334517	0.427	0.295	6.17e-25	DP(C)	MGAT4A
BRWD1	1.56e-28	0.336383	0.374	0.243	3.13e-24	DP(C)	BRWD1
NBAS	1.65e-28	0.273374	0.257	0.14	3.31e-24	DP(C)	NBAS
BPTF	2.93e-28	0.358445	0.542	0.418	5.88e-24	DP(C)	BPTF
SPEN	6.22e-28	0.317113	0.39	0.258	1.25e-23	DP(C)	SPEN
MED13	6.23e-28	0.298317	0.349	0.222	1.25e-23	DP(C)	MED13
TTC36	2.23e-27	0.35623	0.341	0.213	4.47e-23	DP(C)	TTC36
HIPK1	2.66e-27	0.275621	0.303	0.18	5.34e-23	DP(C)	HIPK1
RARRES2	3.2e-27	0.289885	0.44	0.281	6.42e-23	DP(C)	RARRES2
CCNY	4.08e-27	0.335095	0.354	0.228	8.19e-23	DP(C)	CCNY
OGT	1.1e-26	0.302875	0.318	0.195	2.21e-22	DP(C)	OGT
MIA3	1.39e-26	0.327465	0.337	0.213	2.79e-22	DP(C)	MIA3
ANKRD26	1.46e-26	0.447845	0.292	0.175	2.93e-22	DP(C)	ANKRD26
TMF1	1.98e-26	0.322674	0.321	0.199	3.99e-22	DP(C)	TMF1
PUM1	3.47e-26	0.292232	0.344	0.221	6.97e-22	DP(C)	PUM1
ZZEF1	2.74e-25	0.31168	0.314	0.196	5.51e-21	DP(C)	ZZEF1
CELF2	2.96e-25	0.349376	0.563	0.437	5.94e-21	DP(C)	CELF2
SEPTIN9	3.3e-25	0.318277	0.512	0.386	6.63e-21	DP(C)	SEPTIN9
ARSG	4.57e-25	0.267282	0.198	0.101	9.18e-21	DP(C)	ARSG
PHF3	5.2e-25	0.29375	0.432	0.307	1.04e-20	DP(C)	PHF3
GLS	6.06e-25	0.296524	0.315	0.197	1.22e-20	DP(C)	GLS
TAMM41	1.1e-24	0.3308	0.364	0.242	2.21e-20	DP(C)	TAMM41
APBB1IP	1.35e-24	0.291829	0.583	0.468	2.72e-20	DP(C)	APBB1IP
TMIGD2	1.73e-24	0.320573	0.369	0.247	3.48e-20	DP(C)	TMIGD2
ZNF207	2.43e-24	0.308883	0.443	0.324	4.88e-20	DP(C)	ZNF207
PRRC2B	3.71e-24	0.259592	0.371	0.246	7.46e-20	DP(C)	PRRC2B
SCAF11	4.57e-24	0.355977	0.549	0.442	9.18e-20	DP(C)	SCAF11
SENP7	5.22e-24	0.277362	0.296	0.183	1.05e-19	DP(C)	SENP7
RAD21	7.31e-24	0.330201	0.468	0.352	1.47e-19	DP(C)	RAD21
MAP4K4	1.02e-23	0.364506	0.348	0.237	2.06e-19	DP(C)	MAP4K4
UBE4A	1.22e-23	0.254783	0.538	0.371	2.46e-19	DP(C)	UBE4A
POL	1.4e-23	0.346592	0.319	0.201	2.8e-19	DP(C)	POL
ANKRD17	1.97e-23	0.291932	0.356	0.237	3.95e-19	DP(C)	ANKRD17
RUFY3	5.95e-23	0.258725	0.311	0.196	1.2e-18	DP(C)	RUFY3
STK4	1.06e-22	0.288492	0.496	0.382	2.13e-18	DP(C)	STK4
MDM4	1.06e-22	0.302605	0.464	0.354	2.13e-18	DP(C)	MDM4
MEMO1	1.59e-22	0.2653	0.276	0.17	3.2e-18	DP(C)	MEMO1
DYRK2	2.16e-22	0.261925	0.301	0.19	4.34e-18	DP(C)	DYRK2
ZMYND8	2.87e-22	0.276354	0.302	0.194	5.77e-18	DP(C)	ZMYND8
ACSL3	6.51e-22	0.256065	0.276	0.171	1.31e-17	DP(C)	ACSL3
ARID2	8.34e-22	0.253532	0.36	0.245	1.68e-17	DP(C)	ARID2
PSIP1	1.03e-21	0.295787	0.626	0.515	2.08e-17	DP(C)	PSIP1
ZBTB7A	1.1e-21	0.270573	0.317	0.206	2.2e-17	DP(C)	ZBTB7A
CCDC69	1.81e-21	0.291111	0.363	0.251	3.65e-17	DP(C)	CCDC69
TAF1	4.39e-21	0.272045	0.294	0.189	8.82e-17	DP(C)	TAF1
LDLRAD4	5.78e-21	0.280212	0.388	0.277	1.16e-16	DP(C)	LDLRAD4
IKZF1	5.85e-21	0.272434	0.563	0.436	1.17e-16	DP(C)	IKZF1
PNRC2	4.99e-20	0.339925	0.489	0.397	1e-15	DP(C)	PNRC2
GCC2	5.09e-20	0.306379	0.422	0.318	1.02e-15	DP(C)	GCC2
ENPP1	8.34e-19	0.251426	0.156	0.081	1.68e-14	DP(C)	ENPP1
SNRNP70	1.16e-18	0.371087	0.476	0.391	2.34e-14	DP(C)	SNRNP70
PTK2B	1.68e-18	0.256812	0.27	0.174	3.38e-14	DP(C)	PTK2B
UBE2H	6.11e-18	0.277954	0.439	0.336	1.23e-13	DP(C)	UBE2H
L1RE1	1.19e-17	0.323734	0.57	0.392	2.4e-13	DP(C)	L1RE1
TCB1	1.62e-17	0.401986	0.285	0.187	3.25e-13	DP(C)	TCB1
TIAL1	2.25e-17	0.282446	0.465	0.38	4.51e-13	DP(C)	TIAL1
SLC38A2	2.35e-17	0.281295	0.395	0.295	4.73e-13	DP(C)	SLC38A2
RABGAP1L	3.02e-17	0.25333	0.319	0.218	6.06e-13	DP(C)	RABGAP1L
ZNF644	3.14e-17	0.297544	0.423	0.33	6.32e-13	DP(C)	ZNF644
ZNF638	3.24e-17	0.273724	0.356	0.261	6.5e-13	DP(C)	ZNF638
AGPAT5	4.03e-17	0.292299	0.246	0.159	8.09e-13	DP(C)	AGPAT5
RB1CC1	8.04e-17	0.264407	0.324	0.23	1.62e-12	DP(C)	RB1CC1
TSORFli2504	1.15e-16	0.327303	0.57	0.392	2.31e-12	DP(C)	TSORFli2504
SREK1	2.5e-16	0.295238	0.468	0.379	5.03e-12	DP(C)	SREK1
PRPF4B	4.55e-16	0.300801	0.478	0.398	9.14e-12	DP(C)	PRPF4B
YTHDC1	1.38e-15	0.260097	0.427	0.344	2.77e-11	DP(C)	YTHDC1
GTF2I	3.95e-15	0.258091	0.395	0.307	7.94e-11	DP(C)	GTF2I
CD1B	4.33e-15	0.664424	0.418	0.359	8.69e-11	DP(C)	CD1B
CNOT4	1.93e-14	0.269635	0.341	0.258	3.87e-10	DP(C)	CNOT4
HHIP	2.86e-14	0.296983	0.179	0.106	5.74e-10	DP(C)	HHIP
ZRANB2	8.46e-14	0.256264	0.559	0.492	1.7e-09	DP(C)	ZRANB2
CD1.1	8.11e-13	0.573132	0.333	0.261	1.63e-08	DP(C)	CD1.1
NCOR1	1.9e-12	0.3108	0.427	0.366	3.82e-08	DP(C)	NCOR1
REV1	3.18e-11	0.284579	0.236	0.17	6.39e-07	DP(C)	REV1
PNN	1.81e-09	0.293088	0.572	0.549	3.64e-05	DP(C)	PNN
ENSSSCG00000029160	1.13e-08	0.700994	0.298	0.236	0.000226576	DP(C)	ENSSSCG00000029160
MNDA	1.98e-05	0.33812	0.313	0.283	0.398061	DP(C)	MNDA
CD8B1	0	1.30709	0.945	0.49	0	DP(Q)	CD8B
ARPP211	0	1.24328	0.899	0.558	0	DP(Q)	ARPP21
CD1E1	0	1.08479	0.88	0.529	0	DP(Q)	CD1E
CD41	0	1.07188	0.736	0.355	0	DP(Q)	CD4
RAG11	0	0.951292	0.73	0.286	0	DP(Q)	RAG1
ITIH41	0	0.943062	0.414	0.093	0	DP(Q)	ITIH4
BTG21	0	0.895636	0.588	0.368	0	DP(Q)	BTG2
AQP31	0	0.794788	0.695	0.312	0	DP(Q)	AQP3
CD8A1	0	0.774605	0.822	0.457	0	DP(Q)	CD8A
CYP2U11	0	0.718675	0.487	0.234	0	DP(Q)	CYP2U1
PTP4A21	0	0.716774	0.809	0.604	0	DP(Q)	PTP4A2
SLA1	0	0.71334	0.687	0.406	0	DP(Q)	SLA
GPAM1	0	0.646047	0.393	0.135	0	DP(Q)	GPAM
HBQ11	0	0.615506	0.338	0.117	0	DP(Q)	HBQ1
GMFG	0	0.606671	0.916	0.811	0	DP(Q)	GMFG
BCL2L11	0	0.58124	0.521	0.217	0	DP(Q)	BCL2L1
NEBL1	0	0.579468	0.379	0.133	0	DP(Q)	NEBL
HDAC71	0	0.572274	0.716	0.462	0	DP(Q)	HDAC7
SYNE11	0	0.565279	0.374	0.142	0	DP(Q)	SYNE1
FAM184A1	0	0.563998	0.348	0.103	0	DP(Q)	FAM184A
PDE2A1	0	0.537715	0.268	0.076	0	DP(Q)	PDE2A
TCF71	0	0.511375	0.894	0.803	0	DP(Q)	TCF7
RAG21	0	0.510967	0.506	0.221	0	DP(Q)	RAG2
ELOVL41	0	0.5046	0.481	0.203	0	DP(Q)	ELOVL4
SATB11	0	0.42571	0.94	0.71	0	DP(Q)	SATB1
STIMATE	0	0.324011	0.234	0.056	0	DP(Q)	STIMATE
PRKG11	0	0.307513	0.206	0.048	0	DP(Q)	PRKG1
ITM2C1	1.16e-307	0.639056	0.581	0.38	2.34e-303	DP(Q)	ITM2C
FAM83F1	5.07e-305	0.308697	0.234	0.067	1.02e-300	DP(Q)	FAM83F
CD2AP1	1.1e-299	0.482599	0.497	0.27	2.21e-295	DP(Q)	CD2AP
EDEM11	8.12e-289	0.549018	0.569	0.356	1.63e-284	DP(Q)	EDEM1
FYB11	1.64e-288	0.635095	0.695	0.54	3.3e-284	DP(Q)	FYB1
FMNL21	7e-288	0.28387	0.212	0.057	1.41e-283	DP(Q)	FMNL2
TMIGD21	5.59e-283	0.439024	0.404	0.194	1.12e-278	DP(Q)	TMIGD2
HECTD21	6.89e-283	0.298625	0.224	0.065	1.38e-278	DP(Q)	HECTD2
CHD11	8.79e-279	0.521861	0.621	0.43	1.77e-274	DP(Q)	CHD1
THY11	1.08e-274	0.388027	0.324	0.13	2.16e-270	DP(Q)	THY1
BLNK	1.17e-268	0.38737	0.304	0.121	2.35e-264	DP(Q)	BLNK
ZNRF11	3.95e-268	0.502254	0.613	0.424	7.94e-264	DP(Q)	ZNRF1
KLK1	1.36e-260	0.337744	0.264	0.096	2.72e-256	DP(Q)	KLK1
GLCCI11	2.35e-243	0.408708	0.416	0.218	4.72e-239	DP(Q)	GLCCI1
PLCL11	2.87e-243	0.563869	0.485	0.285	5.76e-239	DP(Q)	PLCL1
SRSF101	7.78e-243	0.791545	0.662	0.596	1.56e-238	DP(Q)	SRSF10
PWWP2A1	4.73e-233	0.500564	0.444	0.263	9.5e-229	DP(Q)	PWWP2A
PRKCD1	7.36e-232	0.274601	0.224	0.076	1.48e-227	DP(Q)	PRKCD
ZNF280D1	7.56e-223	0.411324	0.483	0.292	1.52e-218	DP(Q)	ZNF280D
CD1B1	5.32e-217	0.830695	0.476	0.318	1.07e-212	DP(Q)	CD1B
FBXL12	1.24e-215	0.262941	0.281	0.119	2.49e-211	DP(Q)	FBXL12
ARMC41	6.01e-211	0.266227	0.228	0.084	1.21e-206	DP(Q)	ARMC4
HERC11	8.69e-211	0.405814	0.409	0.23	1.75e-206	DP(Q)	HERC1
LCK	8.38e-209	0.38987	0.714	0.577	1.68e-204	DP(Q)	LCK
SPA17	2.35e-205	0.259147	0.234	0.09	4.72e-201	DP(Q)	SPA17
ISOC2	3.02e-202	0.392737	0.333	0.167	6.07e-198	DP(Q)	ISOC2
RARRES21	1.52e-197	0.479276	0.416	0.239	3.06e-193	DP(Q)	RARRES2
MED13L1	4.68e-197	0.39502	0.474	0.297	9.4e-193	DP(Q)	MED13L
ISG20	1.12e-193	0.381692	0.409	0.23	2.24e-189	DP(Q)	ISG20
ITPR21	1.09e-180	0.41026	0.465	0.298	2.19e-176	DP(Q)	ITPR2
CCR91	3e-177	0.294994	0.581	0.388	6.03e-173	DP(Q)	CCR9
CD841	3.65e-171	0.384879	0.457	0.291	7.33e-167	DP(Q)	CD84
BTG11	2.22e-163	0.503702	0.645	0.511	4.46e-159	DP(Q)	BTG1
TSORFli18101	1.8e-161	0.398781	0.461	0.275	3.61e-157	DP(Q)	TSORFli1810
CAMK41	9.99e-155	0.339664	0.661	0.52	2.01e-150	DP(Q)	CAMK4
AFF11	8.19e-152	0.316674	0.322	0.176	1.65e-147	DP(Q)	AFF1
LSAMP1	3.8e-147	0.401076	0.218	0.099	7.64e-143	DP(Q)	LSAMP
CD3D	6.1e-147	0.332823	0.824	0.785	1.23e-142	DP(Q)	CD3D
S100A11	6.43e-146	0.311213	0.476	0.312	1.29e-141	DP(Q)	S100A11
APBB1IP1	1.3e-145	0.314521	0.578	0.432	2.61e-141	DP(Q)	APBB1IP
COL5A21	3.67e-142	0.286263	0.127	0.04	7.37e-138	DP(Q)	COL5A2
UBE4A1	5.97e-142	0.45255	0.482	0.338	1.2e-137	DP(Q)	UBE4A
TES1	2.82e-137	0.671523	0.503	0.39	5.67e-133	DP(Q)	TES
MYOM11	2.62e-135	0.324117	0.167	0.067	5.26e-131	DP(Q)	MYOM1
DNTT	6.6e-133	0.255786	0.514	0.329	1.33e-128	DP(Q)	DNTT
SON1	1.05e-128	0.264197	0.903	0.835	2.11e-124	DP(Q)	SON
TCF121	2.97e-128	0.296445	0.467	0.324	5.98e-124	DP(Q)	TCF12
PRDX2	5.53e-128	0.387233	0.612	0.51	1.11e-123	DP(Q)	PRDX2
GYPC	8.64e-127	0.361542	0.473	0.335	1.74e-122	DP(Q)	GYPC
NFKBIA	1.16e-126	0.253579	0.443	0.297	2.34e-122	DP(Q)	NFKBIA
COPA	2.36e-126	0.285347	0.325	0.191	4.74e-122	DP(Q)	COPA
NLRC5	7.17e-122	0.261199	0.269	0.146	1.44e-117	DP(Q)	NLRC5
SEPTIN61	5.46e-119	0.34453	0.632	0.532	1.1e-114	DP(Q)	SEPTIN6
CCNY1	8.01e-118	0.296176	0.324	0.199	1.61e-113	DP(Q)	CCNY
NCK1	2.15e-117	0.298578	0.504	0.371	4.31e-113	DP(Q)	NCK1
LTB	2.47e-116	0.464225	0.445	0.299	4.97e-112	DP(Q)	LTB
RAC2	1.48e-115	0.254926	0.887	0.798	2.98e-111	DP(Q)	RAC2
LORF21	3.51e-115	0.363744	0.483	0.335	7.05e-111	DP(Q)	LORF2
TSORFli25041	1.18e-114	0.581421	0.493	0.364	2.36e-110	DP(Q)	TSORFli2504
CUX11	6.95e-108	0.290926	0.359	0.235	1.4e-103	DP(Q)	CUX1
NLRC31	1.41e-104	0.5549	0.52	0.416	2.83e-100	DP(Q)	NLRC3
SIT1	6.44e-103	0.313703	0.504	0.385	1.29e-98	DP(Q)	SIT1
MSI21	8.67e-102	0.317305	0.467	0.345	1.74e-97	DP(Q)	MSI2
LBR1	7.02e-100	0.335204	0.572	0.476	1.41e-95	DP(Q)	LBR
EIF3K	2.49e-99	0.276401	0.86	0.838	5e-95	DP(Q)	EIF3K
HHIP1	8.03e-99	0.337976	0.174	0.084	1.61e-94	DP(Q)	HHIP
PCMTD11	4.99e-94	0.262077	0.336	0.222	1e-89	DP(Q)	PCMTD1
HIS3.3A	8.18e-94	0.384358	0.486	0.352	1.64e-89	DP(Q)	HIS3.3A
USP451	4.07e-93	0.33711	0.44	0.321	8.19e-89	DP(Q)	USP45
TCB11	3.58e-91	0.415861	0.268	0.162	7.2e-87	DP(Q)	TCB1
ZNF451	3.25e-86	0.267171	0.231	0.132	6.52e-82	DP(Q)	ZNF45
PNRC21	6.45e-86	0.278636	0.475	0.372	1.3e-81	DP(Q)	PNRC2
VAMP5	6.77e-83	0.280747	0.352	0.249	1.36e-78	DP(Q)	VAMP5
TSPOAP1	2.16e-81	0.279044	0.361	0.245	4.34e-77	DP(Q)	TSPOAP1
ZEB11	2.19e-79	0.257051	0.356	0.248	4.4e-75	DP(Q)	ZEB1
FAU	2.12e-77	0.316197	0.679	0.615	4.25e-73	DP(Q)	FAU
BCL11B1	9.96e-74	0.272123	0.541	0.423	2e-69	DP(Q)	BCL11B
FAM107B1	7.48e-73	0.319966	0.513	0.421	1.5e-68	DP(Q)	FAM107B
RPS11	1.14e-72	0.451262	0.978	0.974	2.3e-68	DP(Q)	RPS11
TRB	1.35e-68	0.554286	0.336	0.238	2.71e-64	DP(Q)	TRB
L1RE11	1.22e-67	0.338568	0.493	0.363	2.45e-63	DP(Q)	L1RE1
ZNF34	2.01e-66	0.347276	0.497	0.373	4.04e-62	DP(Q)	ZNF34
SMARCAL1	1.38e-65	0.262032	0.481	0.364	2.77e-61	DP(Q)	SMARCAL1
RHOA	1.66e-64	0.313661	0.687	0.68	3.34e-60	DP(Q)	RHOA
CD1.11	5.08e-64	0.72759	0.313	0.245	1.02e-59	DP(Q)	CD1.1
FABP6	1.2e-55	0.273015	0.275	0.189	2.4e-51	DP(Q)	FABP6
ENSSSCG00000016475	4.46e-05	0.403283	0.309	0.307	0.895451	DP(Q)	ENSSSCG00000016475
HLA-B	0	1.31144	0.588	0.189	0	KLF2+ CXCR3+ CD4 T	HLA-B
B2M	0	1.21344	0.997	0.958	0	KLF2+ CXCR3+ CD4 T	B2M
CCR7	0	1.09233	0.731	0.092	0	KLF2+ CXCR3+ CD4 T	CCR7
IL7R	0	1.08421	0.646	0.237	0	KLF2+ CXCR3+ CD4 T	IL7R
GIMAP7	0	0.910389	0.572	0.16	0	KLF2+ CXCR3+ CD4 T	GIMAP7
KLF2	0	0.811334	0.427	0.044	0	KLF2+ CXCR3+ CD4 T	KLF2
CCND2	0	0.732326	0.371	0.052	0	KLF2+ CXCR3+ CD4 T	CCND2
FXYD1	0	0.726552	0.267	0.041	0	KLF2+ CXCR3+ CD4 T	FXYD1
CAV2	0	0.722865	0.271	0.039	0	KLF2+ CXCR3+ CD4 T	CAV2
RPL13	0	0.712168	1	0.998	0	KLF2+ CXCR3+ CD4 T	RPL13
RPS18	0	0.682439	1	0.997	0	KLF2+ CXCR3+ CD4 T	RPS18
SELL	0	0.670572	0.439	0.052	0	KLF2+ CXCR3+ CD4 T	SELL
VIM	0	0.646366	0.672	0.282	0	KLF2+ CXCR3+ CD4 T	VIM
RPS12	0	0.642548	1	0.996	0	KLF2+ CXCR3+ CD4 T	RPS12
SARDH	0	0.638046	0.306	0.063	0	KLF2+ CXCR3+ CD4 T	SARDH
GIMAP1	0	0.630199	0.452	0.078	0	KLF2+ CXCR3+ CD4 T	GIMAP1
ARL4C	0	0.568278	0.401	0.12	0	KLF2+ CXCR3+ CD4 T	ARL4C
GZMH	0	0.565267	0.174	0.014	0	KLF2+ CXCR3+ CD4 T	GZMH
PDE6H	0	0.559407	0.227	0.025	0	KLF2+ CXCR3+ CD4 T	PDE6H
SCML4	0	0.547233	0.452	0.109	0	KLF2+ CXCR3+ CD4 T	SCML4
CD53	0	0.539572	0.587	0.224	0	KLF2+ CXCR3+ CD4 T	CD53
RPS27A	0	0.469635	1	0.999	0	KLF2+ CXCR3+ CD4 T	RPS27A
IFITM1	0	0.438749	0.31	0.054	0	KLF2+ CXCR3+ CD4 T	IFITM1
RPS27	0	0.437014	1	0.999	0	KLF2+ CXCR3+ CD4 T	RPS27
SMAD7	0	0.433619	0.205	0.017	0	KLF2+ CXCR3+ CD4 T	SMAD7
FOXO1	0	0.406109	0.286	0.028	0	KLF2+ CXCR3+ CD4 T	FOXO1
FST	0	0.367333	0.156	0.009	0	KLF2+ CXCR3+ CD4 T	FST
S1PR1	0	0.27353	0.181	0.02	0	KLF2+ CXCR3+ CD4 T	S1PR1
GVINP1	1.49e-306	0.80056	0.312	0.077	2.98e-302	KLF2+ CXCR3+ CD4 T	GVINP1
STK17A	3.86e-302	0.676859	0.761	0.404	7.75e-298	KLF2+ CXCR3+ CD4 T	STK17A
ID2	8.83e-296	0.506263	0.329	0.083	1.77e-291	KLF2+ CXCR3+ CD4 T	ID2
MAP3K1	3.36e-291	0.400288	0.294	0.069	6.75e-287	KLF2+ CXCR3+ CD4 T	MAP3K1
EVL	5.62e-286	0.625874	0.701	0.344	1.13e-281	KLF2+ CXCR3+ CD4 T	EVL
RPS2	8.65e-282	0.622807	0.994	0.951	1.74e-277	KLF2+ CXCR3+ CD4 T	RPS2
RPL32	1.01e-281	0.507012	1	0.999	2.03e-277	KLF2+ CXCR3+ CD4 T	RPL32
RCAN3	1.71e-273	0.269529	0.202	0.034	3.43e-269	KLF2+ CXCR3+ CD4 T	RCAN3
CD27	7.23e-267	0.343614	0.25	0.054	1.45e-262	KLF2+ CXCR3+ CD4 T	CD27
RPL10	4.57e-259	0.584989	0.999	0.995	9.18e-255	KLF2+ CXCR3+ CD4 T	RPL10
RPS25	7.51e-259	0.452331	1	0.996	1.51e-254	KLF2+ CXCR3+ CD4 T	RPS25
CD7	1.19e-254	0.536467	0.422	0.146	2.39e-250	KLF2+ CXCR3+ CD4 T	CD7
EMP3	2.08e-247	0.444772	0.5	0.192	4.17e-243	KLF2+ CXCR3+ CD4 T	EMP3
CHI3L2	1.85e-242	0.351767	0.203	0.039	3.72e-238	KLF2+ CXCR3+ CD4 T	CHI3L2
TGFBR2	1.16e-237	0.301881	0.255	0.061	2.34e-233	KLF2+ CXCR3+ CD4 T	TGFBR2
PIK3IP1	3e-237	0.3603	0.335	0.102	6.03e-233	KLF2+ CXCR3+ CD4 T	PIK3IP1
RPS24	3.24e-235	0.526964	0.999	0.993	6.51e-231	KLF2+ CXCR3+ CD4 T	RPS24
MYLIP	2.71e-234	0.285211	0.226	0.05	5.44e-230	KLF2+ CXCR3+ CD4 T	MYLIP
DENND2D	1.96e-226	0.39089	0.386	0.134	3.95e-222	KLF2+ CXCR3+ CD4 T	DENND2D
ERVFRD-1	9.37e-226	1.1283	0.365	0.132	1.88e-221	KLF2+ CXCR3+ CD4 T	ERVFRD-1
HLA-E	8.05e-225	0.736194	0.316	0.1	1.62e-220	KLF2+ CXCR3+ CD4 T	HLA-E
STAT1	1.08e-223	0.542413	0.452	0.18	2.18e-219	KLF2+ CXCR3+ CD4 T	STAT1
CLEC2D	7.7e-221	0.420421	0.297	0.087	1.55e-216	KLF2+ CXCR3+ CD4 T	CLEC2D
RPL34	8.8e-218	0.529963	1	0.998	1.77e-213	KLF2+ CXCR3+ CD4 T	RPL34
RPS8	6.11e-217	0.481346	1	0.994	1.23e-212	KLF2+ CXCR3+ CD4 T	RPS8
ENSSSCG00000006418	1.59e-214	0.251928	0.164	0.028	3.2e-210	KLF2+ CXCR3+ CD4 T	ENSSSCG00000006418
HLA-C	1.05e-211	0.929727	0.289	0.091	2.11e-207	KLF2+ CXCR3+ CD4 T	HLA-C
LOC100519082	1.98e-211	0.551093	0.213	0.048	3.98e-207	KLF2+ CXCR3+ CD4 T	LOC100519082
PDCD4	5.43e-207	0.382302	0.355	0.123	1.09e-202	KLF2+ CXCR3+ CD4 T	PDCD4
CORO1A	2.13e-206	0.501182	0.916	0.69	4.27e-202	KLF2+ CXCR3+ CD4 T	CORO1A
LCP1	7.96e-205	0.562523	0.624	0.326	1.6e-200	KLF2+ CXCR3+ CD4 T	LCP1
JAML	2.86e-204	0.265956	0.203	0.045	5.74e-200	KLF2+ CXCR3+ CD4 T	JAML
TESC	2.15e-203	0.255191	0.169	0.032	4.32e-199	KLF2+ CXCR3+ CD4 T	TESC
SKIL	5.83e-201	0.413764	0.345	0.119	1.17e-196	KLF2+ CXCR3+ CD4 T	SKIL
GZMM	1.23e-200	0.324284	0.285	0.086	2.47e-196	KLF2+ CXCR3+ CD4 T	GZMM
RGS10	6.17e-199	0.486294	0.694	0.391	1.24e-194	KLF2+ CXCR3+ CD4 T	RGS10
LBH	4.89e-197	0.37852	0.379	0.142	9.82e-193	KLF2+ CXCR3+ CD4 T	LBH
RPL3	3.69e-196	0.542406	0.996	0.975	7.42e-192	KLF2+ CXCR3+ CD4 T	RPL3
ABLIM1	2.43e-195	0.342908	0.494	0.208	4.88e-191	KLF2+ CXCR3+ CD4 T	ABLIM1
HLA-A	1.6e-189	0.821207	0.284	0.095	3.22e-185	KLF2+ CXCR3+ CD4 T	HLA-A
RPS4X	4.2e-185	0.482613	0.999	0.996	8.43e-181	KLF2+ CXCR3+ CD4 T	RPS4X
FXYD5	7.86e-185	0.345327	0.326	0.112	1.58e-180	KLF2+ CXCR3+ CD4 T	FXYD5
SERPINE2	1.31e-184	0.328937	0.268	0.08	2.64e-180	KLF2+ CXCR3+ CD4 T	SERPINE2
RPL35	2.95e-179	0.41046	0.999	0.99	5.93e-175	KLF2+ CXCR3+ CD4 T	RPL35
RPL18	5.46e-178	0.372248	1	0.992	1.1e-173	KLF2+ CXCR3+ CD4 T	RPL18
RPL23	3.79e-172	0.524399	0.994	0.969	7.62e-168	KLF2+ CXCR3+ CD4 T	RPL23
CD2	2.76e-169	0.49417	0.796	0.512	5.55e-165	KLF2+ CXCR3+ CD4 T	CD2
FCMR	1.72e-165	0.317697	0.297	0.103	3.46e-161	KLF2+ CXCR3+ CD4 T	FCMR
FOXP1	3.43e-165	0.498064	0.469	0.224	6.9e-161	KLF2+ CXCR3+ CD4 T	FOXP1
SP100	1.52e-163	0.300268	0.28	0.093	3.06e-159	KLF2+ CXCR3+ CD4 T	SP100
RPS3	1.95e-163	0.391963	0.999	0.994	3.92e-159	KLF2+ CXCR3+ CD4 T	RPS3
RPL30	4.03e-162	0.403679	0.998	0.991	8.1e-158	KLF2+ CXCR3+ CD4 T	RPL30
RPL14	1.15e-157	0.379135	0.999	0.989	2.31e-153	KLF2+ CXCR3+ CD4 T	RPL14
RPL35A	1e-156	0.344636	0.999	0.997	2.01e-152	KLF2+ CXCR3+ CD4 T	RPL35A
COTL1	5.55e-154	0.396973	0.305	0.114	1.11e-149	KLF2+ CXCR3+ CD4 T	COTL1
HCST	5.87e-152	0.364209	0.372	0.157	1.18e-147	KLF2+ CXCR3+ CD4 T	HCST
RPL22	1.56e-146	0.572519	0.957	0.886	3.13e-142	KLF2+ CXCR3+ CD4 T	RPL22
IL32	2.55e-144	0.283063	0.214	0.064	5.13e-140	KLF2+ CXCR3+ CD4 T	IL32
TSC22D3	6.75e-142	0.352953	0.385	0.173	1.36e-137	KLF2+ CXCR3+ CD4 T	TSC22D3
RPL23A	2.1e-140	0.535912	0.951	0.88	4.21e-136	KLF2+ CXCR3+ CD4 T	RPL23A
LNPEP	2.78e-139	0.393334	0.439	0.217	5.58e-135	KLF2+ CXCR3+ CD4 T	LNPEP
UBASH3A	8.43e-138	0.369803	0.352	0.153	1.69e-133	KLF2+ CXCR3+ CD4 T	UBASH3A
RPS19	1.34e-137	0.308438	1	0.997	2.69e-133	KLF2+ CXCR3+ CD4 T	RPS19
CD52	1.78e-136	0.269384	0.462	0.209	3.57e-132	KLF2+ CXCR3+ CD4 T	CD52
ATP8A1	9.06e-136	0.340779	0.38	0.17	1.82e-131	KLF2+ CXCR3+ CD4 T	ATP8A1
RPL11	5.06e-135	0.283814	1	0.999	1.02e-130	KLF2+ CXCR3+ CD4 T	RPL11
LTB1	3.95e-134	0.52091	0.548	0.317	7.94e-130	KLF2+ CXCR3+ CD4 T	LTB
LSP1	4.6e-134	0.306267	0.547	0.287	9.25e-130	KLF2+ CXCR3+ CD4 T	LSP1
JUNB	6.55e-133	0.40768	0.257	0.093	1.32e-128	KLF2+ CXCR3+ CD4 T	JUNB
RPS6	1.43e-131	0.454219	0.994	0.987	2.86e-127	KLF2+ CXCR3+ CD4 T	RPS6
CYTIP	7.83e-130	0.283321	0.461	0.225	1.57e-125	KLF2+ CXCR3+ CD4 T	CYTIP
OXNAD1	6.39e-129	0.377642	0.355	0.16	1.28e-124	KLF2+ CXCR3+ CD4 T	OXNAD1
PSMB8	2.95e-128	0.418784	0.646	0.419	5.93e-124	KLF2+ CXCR3+ CD4 T	PSMB8
SHISA5	3.18e-128	0.366743	0.405	0.199	6.39e-124	KLF2+ CXCR3+ CD4 T	SHISA5
MFNG	3.15e-127	0.261472	0.261	0.098	6.33e-123	KLF2+ CXCR3+ CD4 T	MFNG
RPLP2	5.54e-127	0.392646	1	0.998	1.11e-122	KLF2+ CXCR3+ CD4 T	RPLP2
RPL19	2.52e-126	0.300496	1	0.998	5.06e-122	KLF2+ CXCR3+ CD4 T	RPL19
STK17B	1.19e-125	0.503474	0.652	0.407	2.4e-121	KLF2+ CXCR3+ CD4 T	STK17B
RPS15	1.04e-124	0.492892	0.99	0.964	2.08e-120	KLF2+ CXCR3+ CD4 T	RPS15
RPSA	4.49e-121	0.352044	0.994	0.986	9.02e-117	KLF2+ CXCR3+ CD4 T	RPSA
CD5	3.18e-120	0.308491	0.463	0.237	6.38e-116	KLF2+ CXCR3+ CD4 T	CD5
RPL9	2.41e-119	0.631791	0.687	0.631	4.85e-115	KLF2+ CXCR3+ CD4 T	RPL9
SIGIRR	4.39e-119	0.267538	0.335	0.148	8.82e-115	KLF2+ CXCR3+ CD4 T	SIGIRR
MCL1	6.47e-118	0.311982	0.279	0.114	1.3e-113	KLF2+ CXCR3+ CD4 T	MCL1
IER2	1.87e-116	0.322022	0.338	0.151	3.76e-112	KLF2+ CXCR3+ CD4 T	IER2
SPTBN1	7.01e-116	0.30013	0.372	0.175	1.41e-111	KLF2+ CXCR3+ CD4 T	SPTBN1
PDK1	9.46e-114	0.297031	0.263	0.105	1.9e-109	KLF2+ CXCR3+ CD4 T	PDK1
CD6	8.78e-110	0.276525	0.336	0.155	1.76e-105	KLF2+ CXCR3+ CD4 T	CD6
RAP1B	3.46e-109	0.314263	0.535	0.315	6.94e-105	KLF2+ CXCR3+ CD4 T	RAP1B
RPL29	3.92e-109	0.313369	1	0.994	7.88e-105	KLF2+ CXCR3+ CD4 T	RPL29
LIMD2	2.91e-106	0.314213	0.649	0.413	5.86e-102	KLF2+ CXCR3+ CD4 T	LIMD2
RPS5	1.87e-105	0.346884	0.998	0.98	3.75e-101	KLF2+ CXCR3+ CD4 T	RPS5
RPL7A	2.89e-104	0.329393	1	0.993	5.81e-100	KLF2+ CXCR3+ CD4 T	RPL7A
PTPRC1	1.05e-101	0.446019	0.906	0.735	2.11e-97	KLF2+ CXCR3+ CD4 T	PTPRC
SESN3	1.89e-101	0.267241	0.319	0.148	3.81e-97	KLF2+ CXCR3+ CD4 T	SESN3
RPS21	7.66e-100	0.285999	0.998	0.988	1.54e-95	KLF2+ CXCR3+ CD4 T	RPS21
PLAC8	2.58e-99	0.636685	0.29	0.132	5.18e-95	KLF2+ CXCR3+ CD4 T	PLAC8
RPL27	7.78e-99	0.30263	0.994	0.99	1.56e-94	KLF2+ CXCR3+ CD4 T	RPL27
STK38	9.73e-99	0.302314	0.34	0.167	1.96e-94	KLF2+ CXCR3+ CD4 T	STK38
MSN	2.64e-96	0.264098	0.423	0.228	5.31e-92	KLF2+ CXCR3+ CD4 T	MSN
ADD3	8.19e-94	0.313479	0.432	0.242	1.65e-89	KLF2+ CXCR3+ CD4 T	ADD3
SARAF	1.05e-93	0.535652	0.346	0.188	2.11e-89	KLF2+ CXCR3+ CD4 T	SARAF
RPS13	2.01e-91	0.444078	0.974	0.938	4.05e-87	KLF2+ CXCR3+ CD4 T	RPS13
TRAT1	1.24e-87	0.295581	0.479	0.284	2.48e-83	KLF2+ CXCR3+ CD4 T	TRAT1
RIPOR2	8.6e-87	0.307329	0.306	0.152	1.73e-82	KLF2+ CXCR3+ CD4 T	RIPOR2
1A01	1.24e-86	0.92672	0.377	0.246	2.48e-82	KLF2+ CXCR3+ CD4 T	1A01
RPS23	2.34e-86	0.294057	1	0.999	4.7e-82	KLF2+ CXCR3+ CD4 T	RPS23
TPT1	1.73e-85	0.405909	1	0.994	3.49e-81	KLF2+ CXCR3+ CD4 T	TPT1
PSMB9	6.33e-85	0.268272	0.485	0.29	1.27e-80	KLF2+ CXCR3+ CD4 T	PSMB9
TRAC	1.21e-84	0.527108	0.28	0.131	2.44e-80	KLF2+ CXCR3+ CD4 T	TRAC
SLA-3	3.15e-83	0.903532	0.29	0.155	6.34e-79	KLF2+ CXCR3+ CD4 T	SLA-3
EEF1A1	8.97e-82	0.418483	1	0.998	1.8e-77	KLF2+ CXCR3+ CD4 T	EEF1A1
GNG2	2.27e-81	0.253284	0.421	0.239	4.56e-77	KLF2+ CXCR3+ CD4 T	GNG2
RPL21	3.11e-79	0.565137	0.988	0.98	6.26e-75	KLF2+ CXCR3+ CD4 T	RPL21
CAP1	6.05e-79	0.251283	0.504	0.312	1.22e-74	KLF2+ CXCR3+ CD4 T	CAP1
RPS3A	1.18e-78	0.321626	0.998	0.997	2.38e-74	KLF2+ CXCR3+ CD4 T	RPS3A
RPS29	5.03e-76	0.543787	0.611	0.6	1.01e-71	KLF2+ CXCR3+ CD4 T	RPS29
RPS15A	2.78e-75	0.54059	0.611	0.6	5.59e-71	KLF2+ CXCR3+ CD4 T	RPS15A
ACTB	9.71e-75	0.382888	0.893	0.789	1.95e-70	KLF2+ CXCR3+ CD4 T	ACTB
RPL10A	8.64e-73	0.508936	0.718	0.633	1.74e-68	KLF2+ CXCR3+ CD4 T	RPL10A
RNASET2	2.87e-69	0.323695	0.419	0.26	5.77e-65	KLF2+ CXCR3+ CD4 T	RNASET2
RPS7	3.01e-69	0.295074	0.998	0.998	6.05e-65	KLF2+ CXCR3+ CD4 T	RPS7
ENSSSCG00000033734	3.1e-69	0.666793	0.173	0.071	6.23e-65	KLF2+ CXCR3+ CD4 T	ENSSSCG00000033734
ICOS	3.34e-69	0.304318	0.253	0.123	6.72e-65	KLF2+ CXCR3+ CD4 T	ICOS
TMSB10	2.92e-68	0.696932	0.61	0.584	5.86e-64	KLF2+ CXCR3+ CD4 T	TMSB10
TMSB4X	4.32e-68	0.652361	0.611	0.594	8.68e-64	KLF2+ CXCR3+ CD4 T	TMSB4X
RPS10	2.95e-67	0.493517	0.685	0.624	5.93e-63	KLF2+ CXCR3+ CD4 T	RPS10
ZFP36L1	3.16e-66	0.281288	0.624	0.432	6.34e-62	KLF2+ CXCR3+ CD4 T	ZFP36L1
ATP6V1G1	7.48e-64	0.261235	0.678	0.513	1.5e-59	KLF2+ CXCR3+ CD4 T	ATP6V1G1
RPL12	2.98e-61	0.56145	0.624	0.594	5.98e-57	KLF2+ CXCR3+ CD4 T	RPL12
TSORFli815	6.72e-61	0.341851	0.3	0.173	1.35e-56	KLF2+ CXCR3+ CD4 T	TSORFli815
RPL39	1.93e-60	0.501651	0.866	0.785	3.87e-56	KLF2+ CXCR3+ CD4 T	RPL39
RPL17	2.1e-59	0.376805	0.642	0.532	4.21e-55	KLF2+ CXCR3+ CD4 T	RPL17
PABPC1	5.17e-58	0.3504	0.664	0.55	1.04e-53	KLF2+ CXCR3+ CD4 T	PABPC1
PFN1	1.21e-57	0.286034	0.904	0.808	2.42e-53	KLF2+ CXCR3+ CD4 T	PFN1
TOMM7	1.63e-57	0.33307	0.394	0.256	3.28e-53	KLF2+ CXCR3+ CD4 T	TOMM7
JAK1	9.3e-56	0.259475	0.642	0.483	1.87e-51	KLF2+ CXCR3+ CD4 T	JAK1
RABGAP1L1	2.05e-55	0.31353	0.344	0.21	4.13e-51	KLF2+ CXCR3+ CD4 T	RABGAP1L
RPS17	7.15e-54	0.427635	0.848	0.749	1.44e-49	KLF2+ CXCR3+ CD4 T	RPS17
RPL36	1.4e-53	0.4071	0.685	0.625	2.82e-49	KLF2+ CXCR3+ CD4 T	RPL36
RPS28	7.48e-51	0.497418	0.631	0.604	1.5e-46	KLF2+ CXCR3+ CD4 T	RPS28
ENSSSCG00000001341	1.18e-48	0.366267	0.261	0.155	2.37e-44	KLF2+ CXCR3+ CD4 T	ENSSSCG00000001341
RPS9	8.41e-48	0.431779	0.671	0.635	1.69e-43	KLF2+ CXCR3+ CD4 T	RPS9
RPL26	2.75e-46	0.317255	0.957	0.918	5.52e-42	KLF2+ CXCR3+ CD4 T	RPL26
PFDN5	7.11e-45	0.339237	0.272	0.167	1.43e-40	KLF2+ CXCR3+ CD4 T	PFDN5
RPS14	9.99e-45	0.485107	0.687	0.633	2.01e-40	KLF2+ CXCR3+ CD4 T	RPS14
NBEAL1	7.51e-43	0.279198	0.256	0.154	1.51e-38	KLF2+ CXCR3+ CD4 T	NBEAL1
CTSW	4.45e-41	0.386017	0.448	0.328	8.95e-37	KLF2+ CXCR3+ CD4 T	CTSW
EEF1B2	2.2e-40	0.26719	0.8	0.707	4.41e-36	KLF2+ CXCR3+ CD4 T	EEF1B2
RPL5	3.23e-39	0.270426	0.975	0.941	6.49e-35	KLF2+ CXCR3+ CD4 T	RPL5
EEF1D	5.14e-39	0.312081	0.542	0.425	1.03e-34	KLF2+ CXCR3+ CD4 T	EEF1D
GNAS	5.97e-36	0.451739	0.463	0.379	1.2e-31	KLF2+ CXCR3+ CD4 T	GNAS
RPL37A	2.6e-34	0.37176	0.62	0.602	5.22e-30	KLF2+ CXCR3+ CD4 T	RPL37A
MT-CYB	2.01e-31	0.504392	0.29	0.206	4.03e-27	KLF2+ CXCR3+ CD4 T	MT-CYB
RPL41	3.65e-29	0.771033	0.298	0.234	7.34e-25	KLF2+ CXCR3+ CD4 T	RPL41
RPL36A	8.64e-28	0.402527	0.612	0.538	1.74e-23	KLF2+ CXCR3+ CD4 T	RPL36A
FAU1	1.04e-27	0.250693	0.684	0.627	2.09e-23	KLF2+ CXCR3+ CD4 T	FAU
RPL6	4.73e-27	0.266407	0.967	0.943	9.5e-23	KLF2+ CXCR3+ CD4 T	RPL6
RPS4Y1	3.83e-26	0.307094	0.279	0.197	7.69e-22	KLF2+ CXCR3+ CD4 T	RPS4Y1
RPL13A	4.34e-26	0.786315	0.49	0.426	8.72e-22	KLF2+ CXCR3+ CD4 T	RPL13A
RPL4	6.89e-25	0.262768	0.508	0.409	1.38e-20	KLF2+ CXCR3+ CD4 T	RPL4
RPL37	2.54e-19	0.265165	0.966	0.939	5.1e-15	KLF2+ CXCR3+ CD4 T	RPL37
UBA52	2.17e-18	0.362877	0.294	0.23	4.36e-14	KLF2+ CXCR3+ CD4 T	UBA52
DSTN	8.24e-17	0.319053	0.444	0.396	1.65e-12	KLF2+ CXCR3+ CD4 T	DSTN
MT-CO3	3.76e-14	0.265617	0.297	0.231	7.55e-10	KLF2+ CXCR3+ CD4 T	MT-CO3
MT-CO1	5.04e-14	0.33373	0.298	0.234	1.01e-09	KLF2+ CXCR3+ CD4 T	MT-CO1
MALAT1	5.56e-14	0.436521	0.298	0.234	1.12e-09	KLF2+ CXCR3+ CD4 T	MALAT1
MT-ATP6	7.87e-13	0.269566	0.353	0.297	1.58e-08	KLF2+ CXCR3+ CD4 T	MT-ATP6
RPL31	1.93e-12	0.509211	0.757	0.761	3.88e-08	KLF2+ CXCR3+ CD4 T	RPL31
RPL8	2.3e-12	0.262335	0.608	0.589	4.62e-08	KLF2+ CXCR3+ CD4 T	RPL8
ENSSSCG00000036224	0	6.07921	0.285	0.002	0	B naive	ENSSSCG00000036224
HLA-DRA	0	3.51424	0.52	0.012	0	B naive	HLA-DRA
SLA-DQB1	0	2.82912	0.291	0.007	0	B naive	SLA-DQB1
HLA-DPB1	0	2.36326	0.648	0.029	0	B naive	HLA-DPB1
SLA-DRB1	0	2.31933	0.291	0.004	0	B naive	SLA-DRB1
MAMU-DRA	0	2.28067	0.419	0.014	0	B naive	MAMU-DRA
H2-EB1	0	2.16994	0.436	0.01	0	B naive	H2-EB1
HLA-DPA1	0	2.16236	0.631	0.019	0	B naive	HLA-DPA1
MS4A1	0	1.57035	0.698	0	0	B naive	MS4A1
HLA-DQB1	0	1.52764	0.525	0.02	0	B naive	HLA-DQB1
MEF2C	0	1.39619	0.743	0.005	0	B naive	MEF2C
VPREB3	0	1.27129	0.38	0.001	0	B naive	VPREB3
CD79B	0	1.20715	0.453	0.008	0	B naive	CD79B
TNFRSF13C	0	1.15068	0.508	0.013	0	B naive	TNFRSF13C
IRF8	0	1.08948	0.508	0.006	0	B naive	IRF8
CD40	0	1.0379	0.497	0.003	0	B naive	CD40
HLA-DOB	0	1.03405	0.503	0.008	0	B naive	HLA-DOB
CTSZ	0	0.99871	0.458	0.012	0	B naive	CTSZ
HLA-DMA	0	0.925216	0.475	0.022	0	B naive	HLA-DMA
HLA-DMB	0	0.836645	0.425	0.006	0	B naive	HLA-DMB
PAX5	0	0.77775	0.43	0	0	B naive	PAX5
SPIB	0	0.750772	0.436	0.002	0	B naive	SPIB
HLA-DRB1	0	0.742301	0.196	0.001	0	B naive	HLA-DRB1
TNFRSF13B	0	0.729175	0.385	0.007	0	B naive	TNFRSF13B
HLA-DQA1	0	0.704305	0.19	0.001	0	B naive	HLA-DQA1
CTSH	0	0.702009	0.458	0.018	0	B naive	CTSH
CD19	0	0.657436	0.43	0.002	0	B naive	CD19
LY86	0	0.625465	0.346	0.003	0	B naive	LY86
PHACTR1	0	0.617516	0.302	0.007	0	B naive	PHACTR1
CD22	0	0.610972	0.346	0.005	0	B naive	CD22
IRF5	0	0.598658	0.346	0.002	0	B naive	IRF5
BANK1	0	0.583537	0.374	0.003	0	B naive	BANK1
SLA-DMB	0	0.58213	0.24	0.004	0	B naive	SLA-DMB
CFD	0	0.570174	0.14	0	0	B naive	CFD
EBF1	0	0.525825	0.212	0.001	0	B naive	EBF1
HHEX	0	0.507308	0.296	0.002	0	B naive	HHEX
HLA-DQA2	0	0.5034	0.179	0.001	0	B naive	HLA-DQA2
FCER2	0	0.497885	0.235	0.001	0	B naive	FCER2
SCIMP	0	0.496887	0.307	0.001	0	B naive	SCIMP
AICDA	0	0.486259	0.179	0.001	0	B naive	AICDA
LYN	0	0.476775	0.291	0.006	0	B naive	LYN
SELENOM	0	0.451647	0.156	0.001	0	B naive	SELENOM
PLCG2	0	0.443621	0.291	0.006	0	B naive	PLCG2
FCRLA	0	0.434754	0.24	0	0	B naive	FCRLA
ENSSSCG00000036983	0	0.416992	0.168	0	0	B naive	ENSSSCG00000036983
FCRL3	0	0.415758	0.223	0.001	0	B naive	FCRL3
BHLHE41	0	0.409592	0.229	0.001	0	B naive	BHLHE41
SP140	0	0.409311	0.263	0.005	0	B naive	SP140
CIITA	0	0.401639	0.218	0.002	0	B naive	CIITA
PLD4	0	0.379195	0.19	0	0	B naive	PLD4
ARHGAP24	0	0.345258	0.218	0.002	0	B naive	ARHGAP24
NEK6	0	0.340107	0.251	0.005	0	B naive	NEK6
TNFRSF17	0	0.32832	0.162	0.001	0	B naive	TNFRSF17
CD180	0	0.314265	0.212	0.002	0	B naive	CD180
RASGRP3	0	0.281197	0.179	0.002	0	B naive	RASGRP3
SLA-DOA	0	0.256006	0.134	0.001	0	B naive	SLA-DOA
TFEB	3.09e-287	0.27856	0.201	0.004	6.21e-283	B naive	TFEB
ZNF70	6.99e-279	0.805055	0.196	0.004	1.4e-274	B naive	ZNF70
BTK	3.37e-269	0.446323	0.318	0.012	6.78e-265	B naive	BTK
LAT2	3.53e-259	0.681175	0.497	0.031	7.09e-255	B naive	LAT2
POU2AF1	8.82e-251	0.81459	0.492	0.031	1.77e-246	B naive	POU2AF1
SPI1	1.82e-237	0.322146	0.229	0.007	3.66e-233	B naive	SPI1
DERL3	6.69e-232	0.763581	0.397	0.022	1.34e-227	B naive	DERL3
FCRL5	3.48e-224	0.285924	0.162	0.003	6.99e-220	B naive	FCRL5
IGHM	1.52e-221	2.44316	0.413	0.026	3.05e-217	B naive	IGHM
SLA-DMA	5.74e-216	0.481811	0.229	0.007	1.15e-211	B naive	SLA-DMA
CD83	4.23e-215	0.590889	0.318	0.015	8.5e-211	B naive	CD83
POU2F2	4.82e-208	0.768682	0.385	0.023	9.68e-204	B naive	POU2F2
BASP1	1.99e-204	0.738301	0.425	0.029	4.01e-200	B naive	BASP1
MUCM	8.3e-199	1.99611	0.324	0.017	1.67e-194	B naive	MUCM
PDE4B	5.94e-176	0.676864	0.363	0.024	1.19e-171	B naive	PDE4B
FGD2	1.03e-169	0.304848	0.201	0.007	2.07e-165	B naive	FGD2
CLEC4A	1.23e-142	0.301749	0.151	0.005	2.46e-138	B naive	CLEC4A
SNX10	5.17e-141	0.432859	0.302	0.021	1.04e-136	B naive	SNX10
PRDM1	7.3e-133	0.355865	0.123	0.003	1.47e-128	B naive	PRDM1
RGS1	1.49e-129	0.825119	0.402	0.04	3e-125	B naive	RGS1
IGKC	1.09e-126	4.72393	0.168	0.007	2.2e-122	B naive	IGKC
IGLL5	1.35e-125	7.12709	0.425	0.048	2.71e-121	B naive	IGLL5
CD74	8.02e-123	2.88381	0.994	0.407	1.61e-118	B naive	CD74
ELL3	1.66e-113	0.480269	0.235	0.016	3.34e-109	B naive	ELL3
EAF2	7.02e-110	0.393189	0.291	0.024	1.41e-105	B naive	EAF2
BCL2A1	3.48e-99	0.495052	0.341	0.036	7e-95	B naive	BCL2A1
NCF4	1.64e-97	0.428592	0.307	0.03	3.3e-93	B naive	NCF4
NCF1	2.4e-96	0.432547	0.268	0.024	4.82e-92	B naive	NCF1
JCHAIN	6.54e-96	4.43962	0.408	0.055	1.31e-91	B naive	JCHAIN
TCF4	3.9e-94	1.01264	0.564	0.104	7.83e-90	B naive	TCF4
STAP1	3.35e-91	0.324969	0.179	0.011	6.72e-87	B naive	STAP1
STX7	2.04e-89	0.570435	0.33	0.038	4.09e-85	B naive	STX7
CHCHD10	4.87e-87	0.441098	0.33	0.038	9.79e-83	B naive	CHCHD10
CYB561A3	3.2e-85	0.507325	0.358	0.046	6.42e-81	B naive	CYB561A3
SLA-DQA1	2.05e-84	0.649938	0.24	0.022	4.11e-80	B naive	SLA-DQA1
SEPTIN11	8.64e-78	0.663305	0.402	0.063	1.74e-73	B naive	SEPTIN11
IFI6	1.71e-76	1.57708	0.615	0.145	3.44e-72	B naive	IFI6
HVCN1	2.18e-76	0.385585	0.24	0.024	4.38e-72	B naive	HVCN1
PIK3R2	3.08e-76	0.454664	0.223	0.021	6.18e-72	B naive	PIK3R2
SMC6	2.11e-74	1.13693	0.575	0.141	4.23e-70	B naive	SMC6
BLK	3.55e-71	0.384504	0.324	0.043	7.12e-67	B naive	BLK
B2M1	1.33e-70	1.41648	1	0.961	2.66e-66	B naive	B2M
IFI30	1.06e-69	0.514299	0.184	0.016	2.12e-65	B naive	IFI30
CYBA	1.26e-69	1.07875	0.743	0.246	2.52e-65	B naive	CYBA
SP1001	3.04e-67	0.787857	0.497	0.108	6.1e-63	B naive	SP100
SPINT2	2.67e-66	0.479028	0.341	0.052	5.36e-62	B naive	SPINT2
LYL1	3.16e-65	0.38174	0.218	0.023	6.36e-61	B naive	LYL1
ICOSLG	6.34e-64	0.578971	0.296	0.042	1.27e-59	B naive	ICOSLG
IRF7	2.62e-63	0.616633	0.302	0.043	5.27e-59	B naive	IRF7
SIGLEC10	5.53e-62	0.264458	0.14	0.01	1.11e-57	B naive	SIGLEC10
PMAIP1	3.51e-58	0.591963	0.279	0.041	7.05e-54	B naive	PMAIP1
SAMHD1	1.19e-57	0.273488	0.179	0.017	2.4e-53	B naive	SAMHD1
CTSS	1.58e-57	0.450147	0.346	0.06	3.18e-53	B naive	CTSS
KLF21	5.25e-56	0.658804	0.402	0.078	1.06e-51	B naive	KLF2
UGCG	2.18e-55	0.677729	0.38	0.076	4.38e-51	B naive	UGCG
SWAP70	4.06e-53	0.616649	0.475	0.117	8.15e-49	B naive	SWAP70
HLA-B1	4.39e-53	1.73259	0.637	0.223	8.83e-49	B naive	HLA-B
CHD7	4.78e-52	0.319941	0.223	0.029	9.6e-48	B naive	CHD7
SMIM14	1.29e-51	0.686895	0.475	0.12	2.59e-47	B naive	SMIM14
SAMSN1	1.12e-50	0.673533	0.43	0.1	2.24e-46	B naive	SAMSN1
BCL11A	1.27e-50	0.713652	0.391	0.085	2.54e-46	B naive	BCL11A
IFNGR2	4.07e-50	0.276962	0.207	0.026	8.18e-46	B naive	IFNGR2
SUSD1	8.4e-50	0.490227	0.307	0.055	1.69e-45	B naive	SUSD1
EPSTI1	4.05e-49	0.584476	0.408	0.092	8.13e-45	B naive	EPSTI1
CCDC50	6.69e-49	0.797651	0.492	0.133	1.34e-44	B naive	CCDC50
MX2	5.01e-48	0.867048	0.352	0.072	1.01e-43	B naive	MX2
FAM3C	6.45e-48	0.422093	0.335	0.065	1.3e-43	B naive	FAM3C
IGKV1-39	1.21e-46	4.50816	0.128	0.011	2.44e-42	B naive	IGKV1-39
BST2	2.99e-45	0.558491	0.307	0.059	6e-41	B naive	BST2
SMAD71	1.39e-43	0.340524	0.223	0.033	2.8e-39	B naive	SMAD7
CD79A	8.13e-43	1.17406	0.458	0.144	1.63e-38	B naive	CD79A
IFIT3	4.51e-42	0.564601	0.207	0.03	9.07e-38	B naive	IFIT3
LYZ	6.09e-42	0.345477	0.229	0.036	1.22e-37	B naive	LYZ
UBD	1.38e-41	0.321971	0.145	0.016	2.78e-37	B naive	UBD
CD531	4.98e-41	0.818315	0.654	0.255	1e-36	B naive	CD53
EIF2AK2	5.9e-41	0.449235	0.38	0.09	1.18e-36	B naive	EIF2AK2
GPX1	2.83e-40	1.00075	0.363	0.091	5.68e-36	B naive	GPX1
CD48	5.76e-40	0.493441	0.447	0.124	1.16e-35	B naive	CD48
SELL1	8.47e-37	0.609308	0.346	0.086	1.7e-32	B naive	SELL
SYK	5.89e-36	0.35995	0.318	0.073	1.18e-31	B naive	SYK
PSMB81	6.76e-36	0.911019	0.782	0.437	1.36e-31	B naive	PSMB8
RGS2	1.01e-35	0.264714	0.184	0.028	2.02e-31	B naive	RGS2
CST3	4.31e-35	0.470956	0.274	0.058	8.66e-31	B naive	CST3
CR1	1.06e-34	0.350976	0.184	0.029	2.14e-30	B naive	CR1
CD37	5.72e-32	0.95348	0.721	0.406	1.15e-27	B naive	CD37
SKIL1	5.28e-31	0.569808	0.43	0.138	1.06e-26	B naive	SKIL
XAF1	8.89e-31	0.303154	0.218	0.042	1.79e-26	B naive	XAF1
FCHSD2	9.76e-31	0.36879	0.318	0.082	1.96e-26	B naive	FCHSD2
HERPUD1	7.11e-30	0.622269	0.313	0.084	1.43e-25	B naive	HERPUD1
HIF1A	8.15e-30	0.463476	0.352	0.102	1.64e-25	B naive	HIF1A
PSMB91	1.51e-29	0.666943	0.642	0.306	3.03e-25	B naive	PSMB9
GSN	1.61e-29	0.279635	0.196	0.036	3.23e-25	B naive	GSN
RUNX3	1.58e-28	0.36932	0.296	0.076	3.18e-24	B naive	RUNX3
LOC1005190821	1.62e-28	0.607403	0.263	0.062	3.26e-24	B naive	LOC100519082
RGS19	3.29e-28	0.351781	0.279	0.069	6.6e-24	B naive	RGS19
VIM1	3.38e-28	1.1015	0.665	0.316	6.79e-24	B naive	VIM
TMEM243	6.95e-28	0.294687	0.268	0.065	1.4e-23	B naive	TMEM243
IL6R	2.44e-26	0.432617	0.291	0.078	4.9e-22	B naive	IL6R
FKBP11	7.39e-26	0.409132	0.134	0.021	1.48e-21	B naive	FKBP11
RASA3	1.29e-25	0.271106	0.201	0.042	2.6e-21	B naive	RASA3
REL	2.34e-25	0.498564	0.425	0.152	4.71e-21	B naive	REL
RNASET21	1.09e-24	0.829704	0.564	0.273	2.19e-20	B naive	RNASET2
VPS45	7e-24	0.392269	0.307	0.092	1.41e-19	B naive	VPS45
SMAP2	8.47e-24	0.564521	0.413	0.157	1.7e-19	B naive	SMAP2
OSTF1	1.48e-23	0.537658	0.514	0.228	2.98e-19	B naive	OSTF1
PATR-A	1.89e-23	0.339876	0.223	0.054	3.79e-19	B naive	PATR-A
IL4R	2.04e-23	0.416734	0.274	0.078	4.11e-19	B naive	IL4R
CD69	2.23e-23	0.495361	0.363	0.121	4.48e-19	B naive	CD69
FXYD11	2.36e-23	0.271575	0.246	0.061	4.74e-19	B naive	FXYD1
S1PR4	4.91e-23	0.312151	0.212	0.05	9.87e-19	B naive	S1PR4
TSC22D31	5.32e-23	0.519487	0.469	0.191	1.07e-18	B naive	TSC22D3
TXNDC5	5.4e-23	1.00208	0.196	0.046	1.09e-18	B naive	TXNDC5
SNX2	6e-23	0.403123	0.397	0.147	1.21e-18	B naive	SNX2
ARRDC2	1.05e-22	0.274542	0.207	0.048	2.1e-18	B naive	ARRDC2
CLIC4	2e-22	0.279856	0.196	0.045	4.02e-18	B naive	CLIC4
GPR183	7.57e-22	0.417282	0.285	0.087	1.52e-17	B naive	GPR183
QSOX1	8.54e-22	0.342351	0.196	0.046	1.72e-17	B naive	QSOX1
INPP5D	1.28e-21	0.308462	0.291	0.089	2.57e-17	B naive	INPP5D
WIPF1	1.19e-20	0.382145	0.385	0.145	2.4e-16	B naive	WIPF1
CCR6	1.6e-20	0.251381	0.201	0.049	3.21e-16	B naive	CCR6
XBP1	3.71e-20	0.743771	0.257	0.078	7.45e-16	B naive	XBP1
GLA	6e-20	0.301143	0.229	0.063	1.21e-15	B naive	GLA
JUNB1	6.11e-20	0.421529	0.318	0.107	1.23e-15	B naive	JUNB
MYLIP1	7.16e-20	0.285051	0.235	0.065	1.44e-15	B naive	MYLIP
SEMA4A	2.11e-19	0.319453	0.246	0.072	4.23e-15	B naive	SEMA4A
P2RY10	2.28e-19	0.277127	0.268	0.083	4.58e-15	B naive	P2RY10
MYCBP2	2.34e-19	0.555138	0.581	0.295	4.7e-15	B naive	MYCBP2
RASSF2	2.91e-19	0.318762	0.285	0.092	5.84e-15	B naive	RASSF2
UVRAG	5.76e-19	0.293224	0.274	0.086	1.16e-14	B naive	UVRAG
IFITM2	9.62e-19	0.290899	0.196	0.051	1.93e-14	B naive	IFITM2
PDIA6	9.67e-19	0.471589	0.313	0.113	1.94e-14	B naive	PDIA6
SEC11C	1.06e-18	0.729918	0.352	0.141	2.12e-14	B naive	SEC11C
DDX60	1.65e-18	0.279467	0.156	0.035	3.32e-14	B naive	DDX60
CCND21	5.58e-18	0.262463	0.263	0.081	1.12e-13	B naive	CCND2
CAPG	7.83e-18	0.333034	0.279	0.094	1.57e-13	B naive	CAPG
1A011	8.87e-18	1.69885	0.464	0.257	1.78e-13	B naive	1A01
FXYD51	9.8e-18	0.412563	0.341	0.131	1.97e-13	B naive	FXYD5
LSP11	2.23e-17	0.507097	0.598	0.309	4.47e-13	B naive	LSP1
STAT11	2.76e-17	0.451024	0.458	0.204	5.55e-13	B naive	STAT1
APOBEC3F	3.65e-17	0.26375	0.196	0.054	7.33e-13	B naive	APOBEC3F
ISG15	6.53e-17	0.711989	0.302	0.11	1.31e-12	B naive	ISG15
TAGLN2	7.11e-17	0.436322	0.447	0.208	1.43e-12	B naive	TAGLN2
PTPN1	9.3e-17	0.267833	0.274	0.093	1.87e-12	B naive	PTPN1
EVI2B	9.79e-17	0.26379	0.229	0.07	1.97e-12	B naive	EVI2B
GVINP11	2.27e-16	0.504829	0.279	0.098	4.56e-12	B naive	GVINP1
SP110	2.36e-16	0.338995	0.358	0.147	4.75e-12	B naive	SP110
NME2	4.63e-16	0.599165	0.659	0.403	9.31e-12	B naive	NME2
MX1	7.64e-16	0.438879	0.246	0.082	1.54e-11	B naive	MX1
IRF1	1.23e-15	0.334173	0.279	0.101	2.47e-11	B naive	IRF1
ERO1B	2e-15	0.347193	0.218	0.069	4.01e-11	B naive	ERO1B
EML4	2.47e-15	0.3583	0.341	0.141	4.96e-11	B naive	EML4
IFI44	9.82e-15	0.329376	0.263	0.094	1.97e-10	B naive	IFI44
IER21	1.19e-14	0.439298	0.374	0.167	2.39e-10	B naive	IER2
BMP2K	2.04e-14	0.274468	0.212	0.069	4.09e-10	B naive	BMP2K
GIMAP11	2.64e-14	0.523506	0.279	0.111	5.3e-10	B naive	GIMAP1
SESN31	5.33e-14	0.348244	0.363	0.163	1.07e-09	B naive	SESN3
PTPN6	1.67e-13	0.31618	0.246	0.091	3.36e-09	B naive	PTPN6
MACF1	2.37e-13	0.317756	0.324	0.138	4.77e-09	B naive	MACF1
MARCKS	3.48e-13	0.315432	0.24	0.088	6.99e-09	B naive	MARCKS
LCP11	8.61e-13	0.447915	0.598	0.352	1.73e-08	B naive	LCP1
UNC119	1.05e-12	0.284479	0.274	0.109	2.1e-08	B naive	UNC119
LTB2	1.32e-12	1.15803	0.508	0.338	2.66e-08	B naive	LTB
TENT5C	1.45e-12	0.368636	0.173	0.054	2.92e-08	B naive	TENT5C
UBE2J1	1.62e-12	0.272614	0.352	0.159	3.25e-08	B naive	UBE2J1
ERP29	1.67e-12	0.398834	0.469	0.257	3.36e-08	B naive	ERP29
S100A6	1.69e-12	0.511222	0.229	0.084	3.4e-08	B naive	S100A6
ITSN2	1.84e-12	0.309979	0.419	0.21	3.7e-08	B naive	ITSN2
PRDX4	1.87e-12	0.412104	0.285	0.123	3.76e-08	B naive	PRDX4
MZB1	2.88e-12	0.652932	0.335	0.146	5.78e-08	B naive	MZB1
CD38	3.36e-12	0.302707	0.291	0.121	6.76e-08	B naive	CD38
LOC110258364	3.78e-12	0.607865	0.251	0.104	7.58e-08	B naive	LOC110258364
MCL11	5.59e-12	0.306515	0.296	0.128	1.12e-07	B naive	MCL1
CRELD2	6.26e-12	0.572153	0.184	0.064	1.26e-07	B naive	CRELD2
CDV3	6.59e-12	0.289802	0.397	0.194	1.32e-07	B naive	CDV3
ENV	6.77e-12	0.874371	0.257	0.109	1.36e-07	B naive	ENV
HSP90B1	7.1e-12	1.4337	0.564	0.367	1.43e-07	B naive	HSP90B1
SAMD9	1.79e-11	0.311582	0.268	0.112	3.6e-07	B naive	SAMD9
RNF213	1.89e-11	0.27051	0.257	0.105	3.79e-07	B naive	RNF213
SERP1	2.22e-11	0.378749	0.497	0.284	4.46e-07	B naive	SERP1
SHISA51	3.28e-11	0.366844	0.408	0.216	6.58e-07	B naive	SHISA5
PRDX1	4.93e-11	0.400991	0.464	0.258	9.9e-07	B naive	PRDX1
SAMD9L	6.18e-11	0.250797	0.179	0.062	1.24e-06	B naive	SAMD9L
PTPN18	7.68e-11	0.451417	0.251	0.109	1.54e-06	B naive	PTPN18
S100A10	9e-11	0.303905	0.19	0.069	1.81e-06	B naive	S100A10
MAN1A1	1.12e-10	0.330429	0.291	0.131	2.25e-06	B naive	MAN1A1
FCMR1	1.31e-10	0.359772	0.268	0.12	2.63e-06	B naive	FCMR
SLA-7	1.93e-10	0.516079	0.246	0.11	3.89e-06	B naive	SLA-7
IFI44L	2.22e-10	0.458463	0.235	0.099	4.45e-06	B naive	IFI44L
PDCD41	3.14e-10	0.300339	0.302	0.144	6.31e-06	B naive	PDCD4
POLD4	3.46e-10	0.372826	0.324	0.164	6.94e-06	B naive	POLD4
DNAJB9	4.17e-10	0.322474	0.14	0.045	8.37e-06	B naive	DNAJB9
FAM214A	4.18e-10	0.290604	0.302	0.144	8.39e-06	B naive	FAM214A
TARS1	5.98e-10	0.356496	0.207	0.083	1.2e-05	B naive	TARS1
HLA-C1	6.16e-10	0.840318	0.24	0.109	1.24e-05	B naive	HLA-C
CXXC5	7.25e-10	0.296287	0.302	0.142	1.46e-05	B naive	CXXC5
RALGPS21	1.31e-09	0.374278	0.408	0.233	2.64e-05	B naive	RALGPS2
EMP31	1.44e-09	0.295859	0.408	0.219	2.9e-05	B naive	EMP3
ENSSSCG000000013411	3.12e-09	1.41364	0.291	0.164	6.27e-05	B naive	ENSSSCG00000001341
ITGB1	3.12e-09	0.537102	0.38	0.22	6.28e-05	B naive	ITGB1
FOS	4.24e-09	0.284771	0.218	0.092	8.52e-05	B naive	FOS
DNAJC3	4.26e-09	0.483378	0.251	0.117	8.56e-05	B naive	DNAJC3
RPN1	5.54e-09	0.292023	0.268	0.128	0.000111261	B naive	RPN1
HLA-E1	5.87e-09	0.495746	0.257	0.12	0.000117894	B naive	HLA-E
SLA-31	5.89e-09	1.72092	0.291	0.167	0.000118272	B naive	SLA-3
RPIA	1.28e-08	0.631825	0.257	0.126	0.000257445	B naive	RPIA
CALR	1.3e-08	0.60036	0.469	0.296	0.000260968	B naive	CALR
PSME1	1.48e-08	0.386808	0.536	0.373	0.000297447	B naive	PSME1
VASP	1.57e-08	0.349452	0.402	0.24	0.000316202	B naive	VASP
TRAPPC5	9.9e-08	0.262161	0.352	0.198	0.00198973	B naive	TRAPPC5
EZR	3.22e-07	0.266846	0.57	0.388	0.00647539	B naive	EZR
BAZ1A	3.55e-07	0.253329	0.341	0.194	0.00713108	B naive	BAZ1A
BIRC2	3.89e-07	0.269409	0.279	0.148	0.00780986	B naive	BIRC2
CNPY3	4.27e-07	0.279073	0.33	0.192	0.00857365	B naive	CNPY3
PUS10	4.34e-07	0.303683	0.212	0.102	0.0087182	B naive	PUS10
JUN	1.42e-06	0.416443	0.24	0.126	0.0284308	B naive	JUN
ATP6V0E1	1.55e-06	0.294366	0.492	0.351	0.0311468	B naive	ATP6V0E1
ARPC1B	1.7e-06	0.290074	0.363	0.223	0.0341148	B naive	ARPC1B
SRGN	1.75e-06	0.382047	0.369	0.234	0.0351935	B naive	SRGN
HLA-A1	2.39e-06	0.672385	0.212	0.112	0.0479666	B naive	HLA-A
TMEM131	3.14e-06	0.261339	0.318	0.188	0.0630334	B naive	TMEM131
SSR3	3.55e-06	0.403544	0.38	0.248	0.0713383	B naive	SSR3
PKM	4.1e-06	0.276101	0.453	0.309	0.0823071	B naive	PKM
SPCS1	4.24e-06	0.431133	0.514	0.385	0.0851195	B naive	SPCS1
LAPTM5	4.27e-06	0.366133	0.693	0.589	0.0857632	B naive	LAPTM5
CXCR4	4.67e-06	0.567954	0.553	0.465	0.0938868	B naive	CXCR4
PLP2	9.5e-06	0.271363	0.218	0.119	0.190931	B naive	PLP2
ZFP36L11	1.56e-05	0.25186	0.609	0.448	0.313885	B naive	ZFP36L1
MNDA1	1.88e-05	0.493897	0.413	0.283	0.37723	B naive	MNDA
REXO2	1.91e-05	0.415462	0.24	0.14	0.383453	B naive	REXO2
SELENOS	1.97e-05	0.257629	0.24	0.136	0.396451	B naive	SELENOS
PPDPF	3.7e-05	0.277687	0.52	0.401	0.743544	B naive	PPDPF
HSPA5	3.8e-05	0.649929	0.335	0.229	0.762866	B naive	HSPA5
GNAS1	4.17e-05	0.352579	0.503	0.386	0.838662	B naive	GNAS
LY6E	4.87e-05	0.303066	0.291	0.186	0.978771	B naive	LY6E
FABP5	0.000112233	0.435159	0.156	0.08	1	B naive	FABP5
TMED2	0.000121184	0.269292	0.38	0.268	1	B naive	TMED2
STK17B1	0.000131903	0.305735	0.559	0.429	1	B naive	STK17B
ARPC2	0.000179704	0.31	0.788	0.741	1	B naive	ARPC2
PPIB	0.000186684	0.47873	0.553	0.433	1	B naive	PPIB
PLAC81	0.000191038	0.274609	0.251	0.146	1	B naive	PLAC8
PDIA4	0.000337487	0.357546	0.251	0.162	1	B naive	PDIA4
AHI1	0.000643409	0.265436	0.24	0.157	1	B naive	AHI1
SUB1	0.00149457	0.503956	0.514	0.428	1	B naive	SUB1
SH3BGRL3	0.00221242	0.280853	0.43	0.341	1	B naive	SH3BGRL3
PDIA3	0.00236945	0.319357	0.453	0.363	1	B naive	PDIA3
DDOST	0.00727564	0.256088	0.274	0.207	1	B naive	DDOST
RPL361	0.00797504	0.296896	0.648	0.63	1	B naive	RPL36
TSORFli25042	0.00862407	0.509146	0.469	0.399	1	B naive	TSORFli2504
UBE2C	0	3.31311	0.981	0.085	0	CD8 SP	UBE2C
HMGB2	0	3.18493	0.998	0.308	0	CD8 SP	HMGB2
TOP2A	0	3.05058	0.981	0.111	0	CD8 SP	TOP2A
CENPF	0	2.95239	0.985	0.119	0	CD8 SP	CENPF
TUBB4B	0	2.85657	0.985	0.188	0	CD8 SP	TUBB4B
NUSAP1	0	2.42109	0.981	0.101	0	CD8 SP	NUSAP1
CKS2	0	2.08198	0.979	0.172	0	CD8 SP	CKS2
UBE2S	0	2.06404	0.96	0.245	0	CD8 SP	UBE2S
TPX2	0	1.99994	0.954	0.085	0	CD8 SP	TPX2
CCNB2	0	1.93404	0.931	0.061	0	CD8 SP	CCNB2
CDC20	0	1.92475	0.702	0.04	0	CD8 SP	CDC20
KPNA2	0	1.9229	0.937	0.093	0	CD8 SP	KPNA2
BIRC5	0	1.87948	0.969	0.086	0	CD8 SP	BIRC5
CENPE	0	1.80971	0.922	0.078	0	CD8 SP	CENPE
PTTG1	0	1.78008	0.698	0.065	0	CD8 SP	PTTG1
MKI67	0	1.68228	0.7	0.07	0	CD8 SP	MKI67
DLGAP5	0	1.57786	0.899	0.05	0	CD8 SP	DLGAP5
CCNB1	0	1.54546	0.866	0.031	0	CD8 SP	CCNB1
MXD3	0	1.53688	0.834	0.058	0	CD8 SP	MXD3
AURKB	0	1.52056	0.893	0.065	0	CD8 SP	AURKB
ASPM	0	1.48809	0.693	0.033	0	CD8 SP	ASPM
KIF11	0	1.4548	0.765	0.059	0	CD8 SP	KIF11
MAD2L1	0	1.42461	0.899	0.11	0	CD8 SP	MAD2L1
CDCA3	0	1.42145	0.807	0.053	0	CD8 SP	CDCA3
KIF20B	0	1.41744	0.87	0.138	0	CD8 SP	KIF20B
PLK1	0	1.40325	0.876	0.044	0	CD8 SP	PLK1
CDCA8	0	1.38072	0.865	0.046	0	CD8 SP	CDCA8
CENPA	0	1.3763	0.847	0.039	0	CD8 SP	CENPA
CDK1	0	1.31077	0.8	0.058	0	CD8 SP	CDK1
MIS18BP1	0	1.28266	0.74	0.136	0	CD8 SP	MIS18BP1
CKS1B	0	1.25443	0.615	0.061	0	CD8 SP	CKS1B
BUB3	0	1.25399	0.927	0.231	0	CD8 SP	BUB3
CKAP2	0	1.25214	0.758	0.058	0	CD8 SP	CKAP2
KIF23	0	1.21859	0.754	0.044	0	CD8 SP	KIF23
CDKN3	0	1.21716	0.826	0.087	0	CD8 SP	CDKN3
SGO2	0	1.21514	0.561	0.031	0	CD8 SP	SGO2
NUF2	0	1.20629	0.794	0.063	0	CD8 SP	NUF2
TUBA1C	0	1.18681	0.58	0.055	0	CD8 SP	TUBA1C
INCENP	0	1.14186	0.597	0.064	0	CD8 SP	INCENP
HMMR	0	1.123	0.645	0.037	0	CD8 SP	HMMR
LMNB1	0	1.11785	0.687	0.119	0	CD8 SP	LMNB1
GTSE1	0	1.04471	0.706	0.047	0	CD8 SP	GTSE1
HMGB3	0	1.03647	0.779	0.065	0	CD8 SP	HMGB3
SKA2	0	1.0041	0.788	0.113	0	CD8 SP	SKA2
SGO1	0	0.955853	0.502	0.036	0	CD8 SP	SGO1
NCAPG	0	0.949503	0.683	0.056	0	CD8 SP	NCAPG
AURKA	0	0.941155	0.664	0.032	0	CD8 SP	AURKA
DEPDC1	0	0.936865	0.658	0.035	0	CD8 SP	DEPDC1
PRC1	0	0.927237	0.607	0.049	0	CD8 SP	PRC1
TACC3	0	0.910997	0.731	0.092	0	CD8 SP	TACC3
KIF22	0	0.874939	0.573	0.072	0	CD8 SP	KIF22
NDC80	0	0.87213	0.655	0.049	0	CD8 SP	NDC80
SPC24	0	0.86677	0.523	0.058	0	CD8 SP	SPC24
SGOL2	0	0.845906	0.357	0.028	0	CD8 SP	SGOL2
KIF15	0	0.844803	0.639	0.053	0	CD8 SP	KIF15
ARHGAP11A	0	0.844421	0.613	0.042	0	CD8 SP	ARHGAP11A
KIFC1	0	0.821619	0.615	0.042	0	CD8 SP	KIFC1
PBK	0	0.820614	0.628	0.053	0	CD8 SP	PBK
HJURP	0	0.819506	0.582	0.034	0	CD8 SP	HJURP
ECT2	0	0.8119	0.574	0.031	0	CD8 SP	ECT2
DBF4	0	0.790577	0.63	0.086	0	CD8 SP	DBF4
BUB1	0	0.785876	0.569	0.026	0	CD8 SP	BUB1
CKAP2L	0	0.783859	0.582	0.036	0	CD8 SP	CKAP2L
CKAP5	0	0.756834	0.574	0.084	0	CD8 SP	CKAP5
UBE2T	0	0.750604	0.588	0.057	0	CD8 SP	UBE2T
RACGAP1	0	0.749885	0.546	0.05	0	CD8 SP	RACGAP1
KIF2C	0	0.744691	0.574	0.031	0	CD8 SP	KIF2C
NEK2	0	0.735863	0.542	0.02	0	CD8 SP	NEK2
PIMREG	0	0.734655	0.45	0.01	0	CD8 SP	PIMREG
TROAP	0	0.734009	0.538	0.016	0	CD8 SP	TROAP
CCNF	0	0.733566	0.559	0.027	0	CD8 SP	CCNF
BUB1B	0	0.727501	0.54	0.038	0	CD8 SP	BUB1B
CENPW	0	0.708201	0.54	0.064	0	CD8 SP	CENPW
KIF20A	0	0.69386	0.54	0.02	0	CD8 SP	KIF20A
CCNA2	0	0.681077	0.336	0.028	0	CD8 SP	CCNA2
CEP55	0	0.66672	0.502	0.026	0	CD8 SP	CEP55
CDCA2	0	0.662275	0.471	0.029	0	CD8 SP	CDCA2
KIF14	0	0.652618	0.475	0.019	0	CD8 SP	KIF14
GPSM2	0	0.642614	0.502	0.021	0	CD8 SP	GPSM2
KIF4A	0	0.640013	0.508	0.029	0	CD8 SP	KIF4A
DEPDC1B	0	0.625202	0.49	0.018	0	CD8 SP	DEPDC1B
SPC25	0	0.613949	0.492	0.056	0	CD8 SP	SPC25
KIF18A	0	0.592941	0.452	0.019	0	CD8 SP	KIF18A
PARPBP	0	0.590203	0.471	0.028	0	CD8 SP	PARPBP
PRR11	0	0.578289	0.456	0.022	0	CD8 SP	PRR11
CIT	0	0.550062	0.389	0.025	0	CD8 SP	CIT
SGOL1	0	0.549861	0.309	0.024	0	CD8 SP	SGOL1
TNFAIP8L1	0	0.525857	0.365	0.025	0	CD8 SP	TNFAIP8L1
BBS7	0	0.520367	0.302	0.022	0	CD8 SP	BBS7
PSRC1	0	0.50789	0.401	0.015	0	CD8 SP	PSRC1
ARHGAP19	0	0.500835	0.387	0.024	0	CD8 SP	ARHGAP19
KIF18B	0	0.498936	0.384	0.017	0	CD8 SP	KIF18B
SHCBP1	0	0.477614	0.365	0.024	0	CD8 SP	SHCBP1
FAM72A	0	0.443183	0.323	0.011	0	CD8 SP	FAM72A
KNSTRN	0	0.44171	0.261	0.014	0	CD8 SP	KNSTRN
BORA	0	0.416903	0.33	0.02	0	CD8 SP	BORA
CCNB3	0	0.416203	0.298	0.006	0	CD8 SP	CCNB3
ANLN	0	0.39761	0.307	0.019	0	CD8 SP	ANLN
PIF1	0	0.382359	0.286	0.005	0	CD8 SP	PIF1
CENPL	0	0.379598	0.305	0.023	0	CD8 SP	CENPL
MELK	0	0.378084	0.317	0.024	0	CD8 SP	MELK
SAPCD2	0	0.373854	0.242	0.006	0	CD8 SP	SAPCD2
FAM64A	0	0.307196	0.206	0.008	0	CD8 SP	FAM64A
LOC100127131	0	0.299497	0.179	0.006	0	CD8 SP	LOC100127131
SMTN	0	0.257024	0.197	0.007	0	CD8 SP	SMTN
RNF26	7.4e-308	0.402948	0.336	0.029	1.49e-303	CD8 SP	RNF26
ANP32E	7.38e-307	1.33351	0.876	0.248	1.48e-302	CD8 SP	ANP32E
DIAPH3	1.75e-300	0.358313	0.284	0.021	3.52e-296	CD8 SP	DIAPH3
SKA1	3.11e-283	0.369328	0.292	0.024	6.26e-279	CD8 SP	SKA1
NUCKS1	2.18e-282	1.76612	0.931	0.369	4.38e-278	CD8 SP	NUCKS1
NCAPH	2.64e-276	0.363711	0.294	0.025	5.3e-272	CD8 SP	NCAPH
SMC4	1.19e-273	1.44415	0.985	0.433	2.4e-269	CD8 SP	SMC4
CASC5	1.46e-272	0.34513	0.24	0.016	2.92e-268	CD8 SP	CASC5
MIS18A	1.47e-269	0.480007	0.403	0.048	2.95e-265	CD8 SP	MIS18A
KNL1	2.21e-269	0.86956	0.326	0.032	4.44e-265	CD8 SP	KNL1
ODF2	2.02e-268	0.568644	0.517	0.08	4.07e-264	CD8 SP	ODF2
CENPI	9.19e-262	0.333648	0.26	0.02	1.85e-257	CD8 SP	CENPI
RAD211	4.45e-261	1.25021	0.926	0.344	8.93e-257	CD8 SP	RAD21
REEP4	5.02e-261	0.339841	0.273	0.022	1.01e-256	CD8 SP	REEP4
MZT1	2.74e-260	0.581145	0.414	0.054	5.51e-256	CD8 SP	MZT1
CENPN	4.96e-257	0.505085	0.441	0.06	9.96e-253	CD8 SP	CENPN
SMC2	8.59e-257	0.898213	0.719	0.162	1.73e-252	CD8 SP	SMC2
OIP5	2.26e-254	0.406588	0.332	0.035	4.54e-250	CD8 SP	OIP5
CDKN2C	5.82e-251	0.73769	0.565	0.104	1.17e-246	CD8 SP	CDKN2C
G2E3	5.27e-248	0.515304	0.387	0.049	1.06e-243	CD8 SP	G2E3
TTK	6.76e-248	0.954874	0.666	0.144	1.36e-243	CD8 SP	TTK
DDX39A	4.27e-244	0.933846	0.773	0.211	8.58e-240	CD8 SP	DDX39A
PLK4	2.54e-239	0.383626	0.33	0.036	5.11e-235	CD8 SP	PLK4
ARHGAP11B	1.7e-236	0.446636	0.254	0.022	3.42e-232	CD8 SP	ARHGAP11B
ARL6IP1	8.89e-234	1.4935	0.971	0.487	1.79e-229	CD8 SP	ARL6IP1
KMT5A	1.62e-233	0.558219	0.506	0.086	3.26e-229	CD8 SP	KMT5A
HMGB1	8.16e-233	1.72904	0.998	0.736	1.64e-228	CD8 SP	HMGB1
GEN1	2.73e-232	0.32315	0.252	0.022	5.48e-228	CD8 SP	GEN1
APOLD1	4.94e-224	0.618954	0.303	0.034	9.93e-220	CD8 SP	APOLD1
SPDL1	4.78e-223	0.344708	0.263	0.025	9.6e-219	CD8 SP	SPDL1
STMN1	1.64e-222	1.73199	0.969	0.493	3.29e-218	CD8 SP	STMN1
POLQ	2.25e-218	0.251342	0.189	0.013	4.53e-214	CD8 SP	POLQ
NDE1	3.5e-217	0.391479	0.317	0.037	7.04e-213	CD8 SP	NDE1
CDC25B	3.31e-211	0.684309	0.582	0.127	6.64e-207	CD8 SP	CDC25B
CCDC18	9.64e-210	0.419647	0.363	0.049	1.94e-205	CD8 SP	CCDC18
POC1A	1.32e-208	0.39261	0.365	0.05	2.65e-204	CD8 SP	POC1A
IVD	6.13e-207	1.14613	0.595	0.148	1.23e-202	CD8 SP	IVD
ENSSSCG00000033550	5.42e-202	0.797689	0.242	0.023	1.09e-197	CD8 SP	ENSSSCG00000033550
HP1BP3	4.62e-196	1.12832	0.863	0.374	9.29e-192	CD8 SP	HP1BP3
HNRNPA2B1	3.78e-193	1.11531	0.998	0.889	7.6e-189	CD8 SP	HNRNPA2B1
DYNLL1	4.27e-193	1.03714	0.845	0.346	8.57e-189	CD8 SP	DYNLL1
CCDC34	1.34e-190	0.730205	0.58	0.136	2.7e-186	CD8 SP	CCDC34
ARHGEF39	1.77e-185	0.47983	0.431	0.076	3.56e-181	CD8 SP	ARHGEF39
TMPO	1.23e-181	0.674998	0.529	0.118	2.47e-177	CD8 SP	TMPO
UBALD2	5.87e-178	0.670999	0.609	0.158	1.18e-173	CD8 SP	UBALD2
CENPM	4.32e-175	0.408967	0.342	0.052	8.68e-171	CD8 SP	CENPM
CCSAP	1.33e-174	0.437285	0.372	0.061	2.68e-170	CD8 SP	CCSAP
LSM5	2.36e-173	0.937945	0.926	0.478	4.73e-169	CD8 SP	LSM5
TUBA1B	2.75e-172	2.54583	0.727	0.322	5.53e-168	CD8 SP	TUBA1B
STIL	1.67e-170	0.27886	0.231	0.025	3.36e-166	CD8 SP	STIL
RCCD1	8.81e-170	0.279729	0.227	0.024	1.77e-165	CD8 SP	RCCD1
TUBB	1.94e-169	1.98768	0.723	0.306	3.89e-165	CD8 SP	TUBB
FAM111A	2.1e-169	0.4832	0.345	0.055	4.22e-165	CD8 SP	FAM111A
MYEF2	5.76e-166	0.34017	0.286	0.039	1.16e-161	CD8 SP	MYEF2
HMGN2	6.7e-166	1.83419	0.697	0.232	1.35e-161	CD8 SP	HMGN2
CENPK	9.76e-164	0.329696	0.263	0.033	1.96e-159	CD8 SP	CENPK
HN1	4.79e-161	1.04146	0.355	0.065	9.62e-157	CD8 SP	HN1
CDKN2D	3.35e-158	0.678366	0.317	0.051	6.72e-154	CD8 SP	CDKN2D
HMGN5	1.55e-155	0.553682	0.37	0.067	3.11e-151	CD8 SP	HMGN5
RTKN2	6.35e-153	0.380438	0.284	0.041	1.28e-148	CD8 SP	RTKN2
PTMA	9.47e-153	0.764501	1	0.998	1.9e-148	CD8 SP	PTMA
RAN	2.26e-152	0.980787	0.844	0.379	4.54e-148	CD8 SP	RAN
CALM3	2.67e-151	0.971657	0.689	0.252	5.36e-147	CD8 SP	CALM3
H2AC14	2.55e-150	0.278792	0.174	0.016	5.11e-146	CD8 SP	H2AC14
TUBA1A	1.73e-149	1.07215	0.492	0.13	3.48e-145	CD8 SP	TUBA1A
H2AFX	6.83e-146	0.273425	0.2	0.022	1.37e-141	CD8 SP	H2AFX
EZH2	1.74e-145	0.794624	0.649	0.205	3.5e-141	CD8 SP	EZH2
RHNO1	3.98e-142	0.392947	0.351	0.065	8e-138	CD8 SP	RHNO1
CIP2A	5.43e-139	0.338483	0.267	0.04	1.09e-134	CD8 SP	CIP2A
HIST1H3E	4.73e-138	0.250367	0.164	0.015	9.5e-134	CD8 SP	HIST1H3E
H2AFZ	1.2e-137	1.81634	0.723	0.358	2.4e-133	CD8 SP	H2AFZ
FAM110A	3.67e-137	0.32235	0.307	0.051	7.38e-133	CD8 SP	FAM110A
TRIM59	8.76e-137	0.522158	0.498	0.126	1.76e-132	CD8 SP	TRIM59
FLAD1	1.37e-135	0.917171	0.353	0.075	2.75e-131	CD8 SP	FLAD1
MDH1	1.98e-134	0.674645	0.739	0.283	3.98e-130	CD8 SP	MDH1
ENSSSCG00000034871	1.77e-133	0.267958	0.109	0.007	3.55e-129	CD8 SP	ENSSSCG00000034871
HIST2H2AC	2.96e-133	1.02167	0.397	0.09	5.94e-129	CD8 SP	HIST2H2AC
TMEM71	3.86e-132	0.347655	0.258	0.039	7.76e-128	CD8 SP	TMEM71
CEP44	6.7e-131	0.316923	0.282	0.046	1.35e-126	CD8 SP	CEP44
CEP70	2.18e-130	0.406889	0.405	0.089	4.39e-126	CD8 SP	CEP70
NCAPD3	2.68e-130	0.385847	0.347	0.068	5.39e-126	CD8 SP	NCAPD3
MARCKS1	1.63e-129	0.492638	0.384	0.083	3.27e-125	CD8 SP	MARCKS
DLEU2	1.59e-128	0.302199	0.214	0.028	3.19e-124	CD8 SP	DLEU2
RBMX	1.15e-124	0.806072	0.878	0.491	2.31e-120	CD8 SP	RBMX
ILF2	3.65e-122	0.662432	0.824	0.371	7.32e-118	CD8 SP	ILF2
H1-5	3.35e-121	0.563053	0.198	0.026	6.73e-117	CD8 SP	H1-5
ASF1B	2.17e-119	0.35559	0.286	0.051	4.36e-115	CD8 SP	ASF1B
RANGAP1	9.29e-117	0.376772	0.366	0.081	1.87e-112	CD8 SP	RANGAP1
JPT1	3.68e-116	1.65526	0.605	0.295	7.39e-112	CD8 SP	JPT1
MND1	3.82e-116	0.381749	0.368	0.082	7.67e-112	CD8 SP	MND1
CDK5RAP2	1.63e-115	0.372682	0.382	0.087	3.27e-111	CD8 SP	CDK5RAP2
USP1	6.73e-114	0.632489	0.578	0.193	1.35e-109	CD8 SP	USP1
H2AC11	1.17e-113	0.784195	0.24	0.04	2.36e-109	CD8 SP	H2AC11
H2AFV	2.41e-113	1.4202	0.718	0.413	4.84e-109	CD8 SP	H2AFV
PCLAF	2.64e-113	0.735729	0.427	0.108	5.29e-109	CD8 SP	PCLAF
HSP90B11	2.92e-110	0.860752	0.763	0.36	5.87e-106	CD8 SP	HSP90B1
DCXR	4.05e-109	0.378313	0.273	0.051	8.14e-105	CD8 SP	DCXR
CMC2	1.91e-108	0.420189	0.321	0.069	3.83e-104	CD8 SP	CMC2
CENPC	1.41e-103	0.553033	0.494	0.155	2.83e-99	CD8 SP	CENPC
HIST1H2BN	1.59e-103	0.251663	0.17	0.022	3.19e-99	CD8 SP	HIST1H2BN
H1-10	1.03e-101	0.454628	0.233	0.041	2.07e-97	CD8 SP	H1-10
HAUS4	9.86e-101	0.298328	0.254	0.047	1.98e-96	CD8 SP	HAUS4
UBB	6.34e-99	0.72503	0.998	0.894	1.27e-94	CD8 SP	UBB
TERF1	2.15e-98	0.471216	0.496	0.158	4.33e-94	CD8 SP	TERF1
MNS1	3.36e-96	0.415496	0.321	0.074	6.75e-92	CD8 SP	MNS1
SYNE2	8.02e-95	0.481587	0.397	0.109	1.61e-90	CD8 SP	SYNE2
VRK1	6.58e-94	0.40155	0.405	0.114	1.32e-89	CD8 SP	VRK1
UHRF1	2.39e-93	0.521987	0.536	0.18	4.8e-89	CD8 SP	UHRF1
CNTRL	2.45e-93	0.47821	0.475	0.152	4.92e-89	CD8 SP	CNTRL
NSD2	3.72e-93	0.417503	0.321	0.076	7.48e-89	CD8 SP	NSD2
HDGF	3.81e-91	0.78814	0.706	0.345	7.65e-87	CD8 SP	HDGF
CEP78	2.73e-90	0.302484	0.286	0.063	5.49e-86	CD8 SP	CEP78
TSORFli2329	2.03e-89	0.342151	0.2	0.034	4.07e-85	CD8 SP	TSORFli2329
RP11-160E2.6	2.38e-89	0.324719	0.183	0.029	4.78e-85	CD8 SP	RP11-160E2.6
ENSSSCG00000036469	4.25e-89	0.345488	0.208	0.036	8.55e-85	CD8 SP	ENSSSCG00000036469
LOC100622246	1.37e-87	0.319938	0.225	0.043	2.76e-83	CD8 SP	LOC100622246
MED30	1.42e-86	0.412643	0.485	0.163	2.86e-82	CD8 SP	MED30
FBXO5	3.65e-86	0.296354	0.231	0.045	7.33e-82	CD8 SP	FBXO5
DEK	7.19e-86	0.687396	0.803	0.434	1.44e-81	CD8 SP	DEK
RNASEH2B	1.31e-84	0.654749	0.674	0.301	2.63e-80	CD8 SP	RNASEH2B
CCNG2	8.93e-84	0.452201	0.477	0.163	1.79e-79	CD8 SP	CCNG2
NCAPG2	3.27e-83	0.256161	0.248	0.052	6.57e-79	CD8 SP	NCAPG2
BARD1	6.31e-83	0.415446	0.317	0.081	1.27e-78	CD8 SP	BARD1
TYMS	5.4e-82	0.456247	0.363	0.098	1.08e-77	CD8 SP	TYMS
PLGRKT	7.17e-81	0.40919	0.464	0.157	1.44e-76	CD8 SP	PLGRKT
NET1	3.31e-80	0.263376	0.252	0.054	6.65e-76	CD8 SP	NET1
CLIC1	4.43e-80	0.620613	0.594	0.259	8.91e-76	CD8 SP	CLIC1
NUDCD2	7.52e-80	0.32985	0.317	0.083	1.51e-75	CD8 SP	NUDCD2
HIST1H2AH	8.11e-80	0.395789	0.233	0.048	1.63e-75	CD8 SP	HIST1H2AH
SH2D3C	8.93e-80	0.35515	0.361	0.103	1.79e-75	CD8 SP	SH2D3C
HIST1H1D	6.13e-79	0.497576	0.336	0.093	1.23e-74	CD8 SP	HIST1H1D
PLP21	2.93e-78	0.401221	0.378	0.114	5.89e-74	CD8 SP	PLP2
HMGN1	2.33e-76	0.604568	0.836	0.483	4.68e-72	CD8 SP	HMGN1
ENSSSCG00000051689	3.18e-76	0.556032	0.227	0.049	6.39e-72	CD8 SP	ENSSSCG00000051689
ADA	5.19e-76	0.586922	0.62	0.265	1.04e-71	CD8 SP	ADA
NAA38	1.27e-75	0.387529	0.504	0.184	2.54e-71	CD8 SP	NAA38
DCTN3	2.98e-75	0.56868	0.59	0.274	5.99e-71	CD8 SP	DCTN3
ENSSSCG00000025631	3.33e-75	0.543256	0.269	0.067	6.69e-71	CD8 SP	ENSSSCG00000025631
RPA3	1.42e-73	0.898186	0.67	0.324	2.85e-69	CD8 SP	RPA3
RNASEH2C	3.01e-72	0.460268	0.59	0.254	6.04e-68	CD8 SP	RNASEH2C
SRSF3	1.26e-71	0.575546	0.935	0.677	2.54e-67	CD8 SP	SRSF3
SUN2	1.41e-70	0.342522	0.384	0.122	2.83e-66	CD8 SP	SUN2
RP11-144L1.4	2.24e-69	0.513929	0.313	0.089	4.51e-65	CD8 SP	RP11-144L1.4
LRRFIP1	7.58e-69	0.441517	0.412	0.144	1.52e-64	CD8 SP	LRRFIP1
COX8A	1.84e-68	0.751444	0.687	0.409	3.7e-64	CD8 SP	COX8A
SFPQ	6.17e-68	0.547381	0.666	0.325	1.24e-63	CD8 SP	SFPQ
KLF6	9.18e-68	0.346813	0.391	0.128	1.84e-63	CD8 SP	KLF6
ZWINT	3.36e-67	0.288903	0.294	0.081	6.76e-63	CD8 SP	ZWINT
MZT2B	2.29e-66	0.482414	0.431	0.163	4.61e-62	CD8 SP	MZT2B
ENSSSCG00000035473	1.66e-65	0.254207	0.176	0.034	3.34e-61	CD8 SP	ENSSSCG00000035473
MORF4L2	3.05e-65	0.346842	0.408	0.143	6.13e-61	CD8 SP	MORF4L2
ADD31	3.79e-65	0.462568	0.573	0.253	7.61e-61	CD8 SP	ADD3
SNRPG	1.11e-64	0.710366	0.676	0.366	2.24e-60	CD8 SP	SNRPG
HIST1H1E	5.8e-64	0.610736	0.288	0.084	1.17e-59	CD8 SP	HIST1H1E
MRPL51	2.69e-62	0.45775	0.447	0.178	5.4e-58	CD8 SP	MRPL51
CD1A	2.14e-61	0.597382	0.323	0.103	4.3e-57	CD8 SP	CD1A
SNRPD1	4.93e-61	0.462911	0.668	0.333	9.91e-57	CD8 SP	SNRPD1
HIST1H4C	9.53e-61	2.46657	0.366	0.14	1.92e-56	CD8 SP	HIST1H4C
DUT	1.37e-60	0.42985	0.613	0.279	2.75e-56	CD8 SP	DUT
CALM2	1.73e-60	1.40703	0.385	0.166	3.48e-56	CD8 SP	CALM2
STPG4	4.1e-60	1.24221	0.605	0.476	8.23e-56	CD8 SP	STPG4
PIH1D1	6.39e-60	0.360695	0.399	0.146	1.28e-55	CD8 SP	PIH1D1
YWHAQ	8.75e-60	0.453825	0.624	0.309	1.76e-55	CD8 SP	YWHAQ
ZSCAN16-AS1	3.58e-59	0.301734	0.231	0.059	7.19e-55	CD8 SP	ZSCAN16-AS1
KIF5B	4.81e-59	0.432866	0.431	0.17	9.66e-55	CD8 SP	KIF5B
YBX1	5.58e-59	0.757376	0.683	0.424	1.12e-54	CD8 SP	YBX1
TXN	6.7e-59	0.537288	0.771	0.439	1.35e-54	CD8 SP	TXN
HNRNPA0	8.17e-59	0.550604	0.702	0.404	1.64e-54	CD8 SP	HNRNPA0
UBC	8.3e-59	0.580107	0.622	0.315	1.67e-54	CD8 SP	UBC
HNRNPA3	9.14e-59	0.551425	0.844	0.586	1.84e-54	CD8 SP	HNRNPA3
CBX3	1.55e-58	0.442989	0.613	0.299	3.12e-54	CD8 SP	CBX3
H31	3.7e-58	0.540623	0.191	0.044	7.44e-54	CD8 SP	H31
COX7A2	5.17e-58	0.633672	0.687	0.414	1.04e-53	CD8 SP	COX7A2
HINT1	1.25e-57	0.443317	0.75	0.414	2.52e-53	CD8 SP	HINT1
COX7B	1.32e-56	0.697677	0.798	0.549	2.66e-52	CD8 SP	COX7B
CBX5	2.52e-56	0.350671	0.469	0.19	5.07e-52	CD8 SP	CBX5
CTCF	4.87e-56	0.80156	0.586	0.302	9.79e-52	CD8 SP	CTCF
SH2D1A	5.98e-56	0.585923	0.647	0.341	1.2e-51	CD8 SP	SH2D1A
ANP32A	7.53e-56	0.473916	0.763	0.452	1.51e-51	CD8 SP	ANP32A
DCP2	9.13e-56	0.361362	0.477	0.198	1.83e-51	CD8 SP	DCP2
C12orf75	2.11e-55	0.358291	0.366	0.131	4.24e-51	CD8 SP	C12orf75
DCAF7	2.1e-54	0.320689	0.344	0.12	4.23e-50	CD8 SP	DCAF7
HNRNPUL1	3.91e-54	0.311919	0.355	0.126	7.85e-50	CD8 SP	HNRNPUL1
KIAA0101	1.56e-53	0.304073	0.24	0.064	3.13e-49	CD8 SP	KIAA0101
PSMD14	8.88e-53	0.261413	0.284	0.089	1.78e-48	CD8 SP	PSMD14
ATP5B	2.19e-52	0.510199	0.345	0.129	4.4e-48	CD8 SP	ATP5B
CDCA4	1.28e-51	0.25085	0.244	0.07	2.56e-47	CD8 SP	CDCA4
PHGDH	6.28e-51	0.263455	0.26	0.078	1.26e-46	CD8 SP	PHGDH
TPRKB	8.15e-51	0.275902	0.286	0.093	1.64e-46	CD8 SP	TPRKB
CDC27	1.38e-50	0.2798	0.336	0.118	2.77e-46	CD8 SP	CDC27
RP11-620J15.3	1.19e-49	0.509493	0.361	0.135	2.39e-45	CD8 SP	RP11-620J15.3
SH3TC1	1.12e-48	0.306881	0.239	0.07	2.25e-44	CD8 SP	SH3TC1
SEPHS1	1.13e-48	0.264366	0.307	0.106	2.27e-44	CD8 SP	SEPHS1
CDK19	1.73e-48	0.274745	0.303	0.104	3.48e-44	CD8 SP	CDK19
PET100	4.38e-48	0.397925	0.559	0.284	8.79e-44	CD8 SP	PET100
FKBP2	2.13e-47	0.316235	0.391	0.159	4.27e-43	CD8 SP	FKBP2
ERH	2.19e-47	0.41156	0.8	0.509	4.41e-43	CD8 SP	ERH
SNRPC	8.41e-47	0.346505	0.544	0.268	1.69e-42	CD8 SP	SNRPC
SMPD3	2.39e-46	0.356023	0.267	0.087	4.79e-42	CD8 SP	SMPD3
HNRNPA1	1.19e-45	0.557365	0.95	0.855	2.4e-41	CD8 SP	HNRNPA1
RAG22	8.34e-45	0.473205	0.573	0.293	1.68e-40	CD8 SP	RAG2
ANP32B	9.12e-45	0.841001	0.641	0.455	1.83e-40	CD8 SP	ANP32B
H3F3A	2.5e-44	0.946118	0.624	0.365	5.02e-40	CD8 SP	H3F3A
SAMD1	4.74e-44	0.259496	0.25	0.08	9.53e-40	CD8 SP	SAMD1
CCDC88A	6.15e-44	0.273925	0.336	0.126	1.24e-39	CD8 SP	CCDC88A
ATAD2	1.69e-43	0.368972	0.387	0.16	3.39e-39	CD8 SP	ATAD2
VPS29	1.79e-43	0.283839	0.345	0.135	3.6e-39	CD8 SP	VPS29
ACYP1	2.08e-43	0.253883	0.326	0.122	4.18e-39	CD8 SP	ACYP1
RHEB	2.08e-43	0.394475	0.521	0.266	4.18e-39	CD8 SP	RHEB
GLCCI12	4.22e-43	0.367983	0.546	0.267	8.48e-39	CD8 SP	GLCCI1
SRP9	1.29e-42	0.380384	0.496	0.246	2.59e-38	CD8 SP	SRP9
SAP30	1.8e-42	0.308223	0.305	0.114	3.61e-38	CD8 SP	SAP30
NONO	2.58e-42	0.340193	0.502	0.243	5.19e-38	CD8 SP	NONO
PSMB3	3.72e-42	0.356777	0.525	0.268	7.48e-38	CD8 SP	PSMB3
UCP2	1.22e-41	0.41765	0.38	0.163	2.44e-37	CD8 SP	UCP2
TFDP2	2.63e-41	0.447407	0.691	0.405	5.28e-37	CD8 SP	TFDP2
RBM8A	6.33e-41	0.359885	0.674	0.402	1.27e-36	CD8 SP	RBM8A
HSD17B11	8.75e-41	0.251708	0.206	0.062	1.76e-36	CD8 SP	HSD17B11
NDUFB7	2.1e-40	0.350843	0.592	0.327	4.22e-36	CD8 SP	NDUFB7
AKIRIN2	4.59e-40	0.27327	0.403	0.175	9.22e-36	CD8 SP	AKIRIN2
HMG20B	5.66e-40	0.289413	0.338	0.138	1.14e-35	CD8 SP	HMG20B
NDUFB4	1.65e-39	0.356184	0.666	0.389	3.32e-35	CD8 SP	NDUFB4
CALR1	2.59e-39	0.441333	0.54	0.292	5.21e-35	CD8 SP	CALR
SEPT7	2.81e-39	0.382116	0.323	0.131	5.65e-35	CD8 SP	SEPT7
CYB5B	4.59e-39	0.258855	0.315	0.124	9.22e-35	CD8 SP	CYB5B
RBM3	7.06e-39	0.369789	0.624	0.357	1.42e-34	CD8 SP	RBM3
CEP89	2.42e-38	0.261231	0.261	0.094	4.85e-34	CD8 SP	CEP89
CFL1	4.16e-38	0.350425	0.987	0.861	8.36e-34	CD8 SP	CFL1
NDUFC2	1.69e-37	0.321586	0.471	0.233	3.39e-33	CD8 SP	NDUFC2
PPP1R35	1.69e-37	0.283784	0.33	0.136	3.4e-33	CD8 SP	PPP1R35
CFAP36	2.15e-37	0.260348	0.317	0.127	4.31e-33	CD8 SP	CFAP36
TRAPPC1	4.3e-37	0.293169	0.271	0.102	8.64e-33	CD8 SP	TRAPPC1
CCAR1	6.97e-37	0.325258	0.527	0.274	1.4e-32	CD8 SP	CCAR1
CHCHD2	7.79e-37	0.395827	0.91	0.726	1.56e-32	CD8 SP	CHCHD2
SNRPF	9.22e-37	0.425403	0.674	0.425	1.85e-32	CD8 SP	SNRPF
LSM4	1.95e-36	0.30312	0.492	0.246	3.91e-32	CD8 SP	LSM4
LSM3	2.12e-36	0.313492	0.563	0.305	4.26e-32	CD8 SP	LSM3
HMGN3	4.58e-36	0.45849	0.664	0.408	9.21e-32	CD8 SP	HMGN3
COX6A1	4.94e-36	0.360837	0.84	0.61	9.92e-32	CD8 SP	COX6A1
TPI1	2.01e-35	0.34879	0.529	0.288	4.03e-31	CD8 SP	TPI1
SMARCB1	2.13e-35	0.254684	0.34	0.144	4.27e-31	CD8 SP	SMARCB1
ATPIF1	2.31e-35	0.370324	0.284	0.115	4.64e-31	CD8 SP	ATPIF1
GLRX5	3.09e-35	0.284383	0.313	0.131	6.21e-31	CD8 SP	GLRX5
NUDT1	3.31e-35	0.261425	0.334	0.143	6.64e-31	CD8 SP	NUDT1
ATP5F1	9.76e-35	0.293041	0.254	0.095	1.96e-30	CD8 SP	ATP5F1
H2AFJ	1.26e-34	0.258577	0.252	0.094	2.53e-30	CD8 SP	H2AFJ
PPIA	2.15e-34	0.559857	0.954	0.907	4.32e-30	CD8 SP	PPIA
UXT	4.16e-34	0.273007	0.376	0.17	8.36e-30	CD8 SP	UXT
BANF1	4.33e-34	0.461619	0.511	0.285	8.69e-30	CD8 SP	BANF1
CD1B2	4.5e-34	0.316764	0.641	0.355	9.04e-30	CD8 SP	CD1B
CDK2AP2	5.75e-34	0.298689	0.523	0.277	1.16e-29	CD8 SP	CDK2AP2
TCEB2	7.21e-34	0.401077	0.338	0.152	1.45e-29	CD8 SP	TCEB2
DNTT1	7.42e-34	0.491497	0.611	0.375	1.49e-29	CD8 SP	DNTT
LSM2	9.96e-34	0.308391	0.374	0.175	2e-29	CD8 SP	LSM2
CEP295	1.09e-33	0.257643	0.302	0.124	2.2e-29	CD8 SP	CEP295
CD99	1.47e-33	0.692226	0.399	0.201	2.95e-29	CD8 SP	CD99
TK1	3.17e-33	0.27021	0.244	0.089	6.37e-29	CD8 SP	TK1
RALY	3.81e-33	0.313471	0.597	0.35	7.66e-29	CD8 SP	RALY
MYL12A	4.17e-33	0.512723	0.683	0.478	8.38e-29	CD8 SP	MYL12A
CLTA	6.99e-32	0.310804	0.632	0.386	1.4e-27	CD8 SP	CLTA
NDUFB3	7.53e-32	0.270432	0.552	0.304	1.51e-27	CD8 SP	NDUFB3
ANAPC15	1.46e-31	0.273044	0.456	0.236	2.94e-27	CD8 SP	ANAPC15
MAZ	3.77e-31	0.320519	0.332	0.152	7.57e-27	CD8 SP	MAZ
PIN1	9.19e-31	0.366277	0.59	0.362	1.85e-26	CD8 SP	PIN1
PSMB7	9.27e-31	0.292066	0.531	0.301	1.86e-26	CD8 SP	PSMB7
MZB11	9.3e-31	0.325881	0.328	0.143	1.87e-26	CD8 SP	MZB1
LBR2	9.94e-31	0.46653	0.735	0.497	2e-26	CD8 SP	LBR
ENSSSCG00000039894	3.07e-30	0.339545	0.248	0.1	6.18e-26	CD8 SP	ENSSSCG00000039894
UMAD1	7.18e-30	0.257118	0.334	0.151	1.44e-25	CD8 SP	UMAD1
CXCR41	7.94e-30	0.30482	0.735	0.46	1.59e-25	CD8 SP	CXCR4
UBL5	8.38e-30	0.41474	0.67	0.466	1.68e-25	CD8 SP	UBL5
COX5B	1.06e-29	0.329248	0.756	0.535	2.12e-25	CD8 SP	COX5B
COX17	1.23e-29	0.279904	0.393	0.195	2.47e-25	CD8 SP	COX17
TUBA4A	1.41e-29	0.382188	0.349	0.172	2.83e-25	CD8 SP	TUBA4A
PCBP1	1.87e-29	0.30427	0.796	0.544	3.76e-25	CD8 SP	PCBP1
HNRNPM	2.15e-29	0.337521	0.803	0.585	4.31e-25	CD8 SP	HNRNPM
ENY2	2.32e-29	0.291656	0.46	0.251	4.66e-25	CD8 SP	ENY2
DHDDS	2.38e-29	1.42725	0.357	0.197	4.79e-25	CD8 SP	DHDDS
ELOVL42	2.42e-29	0.288193	0.511	0.275	4.86e-25	CD8 SP	ELOVL4
MALAT11	2.49e-29	1.3747	0.389	0.237	5.01e-25	CD8 SP	MALAT1
FXR1	2.77e-29	0.266977	0.542	0.305	5.56e-25	CD8 SP	FXR1
COX6C	2.94e-29	0.511982	0.349	0.178	5.91e-25	CD8 SP	COX6C
PSMA4	3.19e-29	0.312942	0.576	0.348	6.41e-25	CD8 SP	PSMA4
GGNBP2	5.44e-29	0.280811	0.429	0.228	1.09e-24	CD8 SP	GGNBP2
ST6GALNAC4	7.48e-29	0.445183	0.275	0.123	1.5e-24	CD8 SP	ST6GALNAC4
TAF15	8.84e-29	0.263853	0.408	0.208	1.78e-24	CD8 SP	TAF15
ATP5MD	1.14e-28	0.689761	0.334	0.184	2.29e-24	CD8 SP	ATP5MD
H2AFY	1.18e-28	0.30574	0.406	0.205	2.37e-24	CD8 SP	H2AFY
SEC61B	2.22e-28	0.293841	0.534	0.306	4.47e-24	CD8 SP	SEC61B
NUCB2	3.07e-28	0.472924	0.361	0.184	6.17e-24	CD8 SP	NUCB2
CARHSP1	3.57e-28	0.267591	0.366	0.181	7.18e-24	CD8 SP	CARHSP1
DCK	3.95e-28	0.269662	0.315	0.144	7.93e-24	CD8 SP	DCK
PSMB2	7.64e-28	0.27643	0.635	0.398	1.53e-23	CD8 SP	PSMB2
CMTM7	8.49e-28	0.281819	0.418	0.212	1.71e-23	CD8 SP	CMTM7
ATP5J2	8.67e-28	0.2807	0.294	0.132	1.74e-23	CD8 SP	ATP5J2
CWC15	9.7e-28	0.266076	0.494	0.276	1.95e-23	CD8 SP	CWC15
HNRNPD	1.26e-27	0.318993	0.464	0.255	2.53e-23	CD8 SP	HNRNPD
ATP5IF1	3.35e-27	0.391632	0.492	0.304	6.73e-23	CD8 SP	ATP5IF1
MYL12B	3.39e-27	0.351382	0.323	0.157	6.82e-23	CD8 SP	MYL12B
ANAPC16	3.47e-27	0.351896	0.321	0.155	6.98e-23	CD8 SP	ANAPC16
TUBB5	3.73e-27	0.827118	0.261	0.125	7.49e-23	CD8 SP	TUBB5
COX20	3.16e-26	0.292058	0.464	0.262	6.35e-22	CD8 SP	COX20
SNRPB	3.97e-26	0.343634	0.634	0.432	7.97e-22	CD8 SP	SNRPB
TOP1	5.44e-26	0.440588	0.765	0.578	1.09e-21	CD8 SP	TOP1
SUMO2	7.75e-26	0.335999	0.95	0.85	1.56e-21	CD8 SP	SUMO2
POMP	8.09e-26	0.275599	0.626	0.399	1.63e-21	CD8 SP	POMP
PSMB1	1.29e-25	0.2845	0.649	0.433	2.59e-21	CD8 SP	PSMB1
TMBIM6	2.15e-25	0.342194	0.626	0.419	4.31e-21	CD8 SP	TMBIM6
AQP32	3.77e-25	0.26483	0.681	0.412	7.57e-21	CD8 SP	AQP3
PCBP2	4.34e-25	0.28923	0.502	0.293	8.73e-21	CD8 SP	PCBP2
NDUFB11	1.62e-24	0.250284	0.363	0.188	3.26e-20	CD8 SP	NDUFB11
CCT5	2.39e-24	0.260254	0.574	0.355	4.8e-20	CD8 SP	CCT5
USMG5	5.3e-24	0.277875	0.279	0.131	1.06e-19	CD8 SP	USMG5
HSPA8	2.98e-23	0.57862	0.872	0.745	5.98e-19	CD8 SP	HSPA8
SRSF2	7.45e-23	0.281206	0.731	0.503	1.5e-18	CD8 SP	SRSF2
NAP1L1	1.5e-22	0.286048	0.588	0.373	3.02e-18	CD8 SP	NAP1L1
NDUFA4	1.5e-22	0.271677	0.492	0.295	3.02e-18	CD8 SP	NDUFA4
NDUFS6	1.72e-22	0.291728	0.483	0.295	3.45e-18	CD8 SP	NDUFS6
CCND3	4.57e-22	0.360368	0.559	0.375	9.19e-18	CD8 SP	CCND3
CALM1	7.09e-22	0.58688	0.851	0.734	1.43e-17	CD8 SP	CALM1
FABP61	1.05e-21	1.26081	0.336	0.21	2.11e-17	CD8 SP	FABP6
PSMD8	4.87e-21	0.259999	0.601	0.4	9.78e-17	CD8 SP	PSMD8
FYB	5.44e-21	0.28558	0.303	0.153	1.09e-16	CD8 SP	FYB
NANS	2.66e-20	0.566436	0.395	0.253	5.34e-16	CD8 SP	NANS
C19orf43	2.72e-20	0.253767	0.26	0.127	5.47e-16	CD8 SP	C19orf43
SOX4	5.2e-20	0.320176	0.336	0.177	1.04e-15	CD8 SP	SOX4
TMX2	2.23e-19	0.616795	0.385	0.248	4.47e-15	CD8 SP	TMX2
HNRNPK	2.71e-19	0.258996	0.906	0.765	5.45e-15	CD8 SP	HNRNPK
MT-CO2	8.59e-19	0.630804	0.389	0.236	1.73e-14	CD8 SP	MT-CO2
ATP5L	1.19e-18	0.318432	0.382	0.216	2.39e-14	CD8 SP	ATP5L
CD3G	3.57e-18	0.269559	0.328	0.18	7.18e-14	CD8 SP	CD3G
ACTG1	5.09e-18	0.273109	0.987	0.962	1.02e-13	CD8 SP	ACTG1
ACTB1	1.44e-17	0.450059	0.912	0.796	2.89e-13	CD8 SP	ACTB
GAPDH	1.47e-17	0.407671	0.693	0.575	2.95e-13	CD8 SP	GAPDH
TRBC1	8.82e-17	0.857288	0.302	0.173	1.77e-12	CD8 SP	TRBC1
CENPV	8.93e-17	0.312833	0.235	0.121	1.79e-12	CD8 SP	CENPV
MT-CYB1	3.53e-16	0.281297	0.365	0.211	7.1e-12	CD8 SP	MT-CYB
HNRNPC	3.63e-16	0.258095	0.809	0.635	7.3e-12	CD8 SP	HNRNPC
MT-ATP61	2.4e-15	0.313679	0.46	0.299	4.83e-11	CD8 SP	MT-ATP6
MT-CO31	3.29e-15	0.406608	0.387	0.234	6.61e-11	CD8 SP	MT-CO3
TBA1B	1.27e-14	1.60078	0.271	0.182	2.56e-10	CD8 SP	TBA1B
MT-CO11	3.87e-14	0.435062	0.389	0.236	7.77e-10	CD8 SP	MT-CO1
VIM2	5.74e-14	0.487298	0.429	0.316	1.15e-09	CD8 SP	VIM
THOC2	3.1e-13	0.257421	0.466	0.327	6.22e-09	CD8 SP	THOC2
C12orf57	4.26e-13	0.360391	0.376	0.262	8.56e-09	CD8 SP	C12orf57
ATP5MF	2.66e-12	0.313446	0.584	0.518	5.34e-08	CD8 SP	ATP5MF
TRBC2	2.91e-12	0.581087	0.267	0.161	5.85e-08	CD8 SP	TRBC2
SIT11	4.6e-12	0.28286	0.548	0.415	9.25e-08	CD8 SP	SIT1
CD521	9.95e-12	0.305458	0.351	0.23	2e-07	CD8 SP	CD52
H2AC7	2.13e-11	0.573719	0.221	0.138	4.27e-07	CD8 SP	H2AC7
ARL4A	8.5e-11	0.277061	0.374	0.263	1.71e-06	CD8 SP	ARL4A
H2AZ2	2.33e-10	1.19299	0.271	0.209	4.69e-06	CD8 SP	H2AZ2
ELOB	3.3e-10	0.396744	0.5	0.41	6.62e-06	CD8 SP	ELOB
CD1E2	1.12e-09	0.535754	0.668	0.625	2.25e-05	CD8 SP	CD1E
ANKRD261	3.49e-09	0.380396	0.265	0.178	7.02e-05	CD8 SP	ANKRD26
TMSB4X1	1.05e-08	0.386451	0.723	0.593	0.000211944	CD8 SP	TMSB4X
RGCC	2.96e-08	0.280817	0.643	0.554	0.000594938	CD8 SP	RGCC
MACROH2A1	3.02e-07	0.268083	0.235	0.164	0.00607089	CD8 SP	MACROH2A1
HSP90AA1	5.95e-07	0.321595	0.905	0.849	0.0119561	CD8 SP	HSP90AA1
THY12	2.16e-06	0.298122	0.25	0.182	0.0433608	CD8 SP	THY1
H2BC21	3.58e-05	0.56578	0.216	0.17	0.719827	CD8 SP	H2BC21
TRB1	0.00124139	0.411064	0.177	0.267	1	CD8 SP	TRB
MGST3	0.00192415	0.313346	0.397	0.379	1	CD8 SP	MGST3
MNDA2	0.00310163	0.34411	0.309	0.283	1	CD8 SP	MNDA
TUBA1B1	0	2.73528	0.74	0.313	0	DN(C)1	TUBA1B
HMGB21	0	2.70655	0.999	0.293	0	DN(C)1	HMGB2
TUBB1	0	2.2706	0.738	0.297	0	DN(C)1	TUBB
H2AFZ1	0	2.20028	0.74	0.35	0	DN(C)1	H2AFZ
HMGN21	0	2.19818	0.702	0.222	0	DN(C)1	HMGN2
DUT1	0	2.1407	0.986	0.257	0	DN(C)1	DUT
STMN11	0	2.11343	0.994	0.482	0	DN(C)1	STMN1
HMGB11	0	1.90396	0.991	0.731	0	DN(C)1	HMGB1
TOP2A1	0	1.83555	0.877	0.097	0	DN(C)1	TOP2A
PCLAF1	0	1.80655	0.557	0.096	0	DN(C)1	PCLAF
NUSAP11	0	1.68099	0.847	0.089	0	DN(C)1	NUSAP1
DEK1	0	1.64355	0.993	0.418	0	DN(C)1	DEK
TYMS1	0	1.51297	0.709	0.078	0	DN(C)1	TYMS
PCNA	0	1.48895	0.657	0.115	0	DN(C)1	PCNA
PTMA1	0	1.41317	1	0.998	0	DN(C)1	PTMA
SIVA1	0	1.33864	0.853	0.224	0	DN(C)1	SIVA1
TK11	0	1.30964	0.717	0.065	0	DN(C)1	TK1
UBE2C1	0	1.30564	0.754	0.076	0	DN(C)1	UBE2C
TUBB4B1	0	1.30438	0.803	0.179	0	DN(C)1	TUBB4B
ATAD21	0	1.30305	0.822	0.137	0	DN(C)1	ATAD2
PPIA1	0	1.28128	0.996	0.905	0	DN(C)1	PPIA
SMC21	0	1.26872	0.877	0.144	0	DN(C)1	SMC2
RANBP1	0	1.26406	0.914	0.26	0	DN(C)1	RANBP1
KIAA01011	0	1.25362	0.434	0.052	0	DN(C)1	KIAA0101
ANP32E1	0	1.24222	0.839	0.236	0	DN(C)1	ANP32E
RRM2	0	1.22611	0.648	0.046	0	DN(C)1	RRM2
MKI671	0	1.19222	0.631	0.06	0	DN(C)1	MKI67
HIST2H2AC1	0	1.15175	0.494	0.079	0	DN(C)1	HIST2H2AC
TXN1	0	1.1461	0.949	0.424	0	DN(C)1	TXN
EZH21	0	1.12783	0.837	0.188	0	DN(C)1	EZH2
DNMT1	0	1.09916	0.839	0.273	0	DN(C)1	DNMT1
MCM7	0	1.08644	0.819	0.205	0	DN(C)1	MCM7
CKS21	0	1.06731	0.77	0.164	0	DN(C)1	CKS2
NUCKS11	0	1.05611	0.869	0.36	0	DN(C)1	NUCKS1
BIRC51	0	1.03982	0.717	0.078	0	DN(C)1	BIRC5
AURKB1	0	1.02484	0.699	0.056	0	DN(C)1	AURKB
SMC41	0	1.01981	0.93	0.424	0	DN(C)1	SMC4
HMGN11	0	1.00409	0.936	0.471	0	DN(C)1	HMGN1
LMNB11	0	0.994064	0.674	0.108	0	DN(C)1	LMNB1
USP11	0	0.988547	0.798	0.176	0	DN(C)1	USP1
HMGA1	0	0.984991	0.814	0.287	0	DN(C)1	HMGA1
TPX21	0	0.97968	0.684	0.079	0	DN(C)1	TPX2
SMC3	0	0.978391	0.888	0.426	0	DN(C)1	SMC3
CENPF1	0	0.967733	0.708	0.113	0	DN(C)1	CENPF
UBE2S1	0	0.951728	0.742	0.24	0	DN(C)1	UBE2S
MAD2L11	0	0.948966	0.715	0.101	0	DN(C)1	MAD2L1
KIF111	0	0.916239	0.562	0.053	0	DN(C)1	KIF11
SNRPD11	0	0.907311	0.85	0.319	0	DN(C)1	SNRPD1
UHRF11	0	0.903424	0.678	0.167	0	DN(C)1	UHRF1
H1-51	0	0.893765	0.228	0.021	0	DN(C)1	H1-5
ENSSSCG000000335501	0	0.857601	0.239	0.019	0	DN(C)1	ENSSSCG00000033550
LSM41	0	0.832309	0.775	0.229	0	DN(C)1	LSM4
CDK11	0	0.829945	0.604	0.051	0	DN(C)1	CDK1
PA2G4	0	0.814265	0.817	0.311	0	DN(C)1	PA2G4
SPC251	0	0.805264	0.616	0.042	0	DN(C)1	SPC25
CCDC341	0	0.804863	0.646	0.124	0	DN(C)1	CCDC34
KIF221	0	0.795864	0.548	0.063	0	DN(C)1	KIF22
SPC241	0	0.792939	0.491	0.05	0	DN(C)1	SPC24
BARD11	0	0.788742	0.558	0.066	0	DN(C)1	BARD1
UBE2T1	0	0.772426	0.581	0.046	0	DN(C)1	UBE2T
DHFR	0	0.758347	0.545	0.109	0	DN(C)1	DHFR
NCAPG1	0	0.754039	0.551	0.049	0	DN(C)1	NCAPG
SYNE21	0	0.753514	0.571	0.095	0	DN(C)1	SYNE2
CRIP1	0	0.753408	0.33	0.044	0	DN(C)1	CRIP1
HIST1H1D1	0	0.749664	0.474	0.082	0	DN(C)1	HIST1H1D
DDX39A1	0	0.748347	0.686	0.203	0	DN(C)1	DDX39A
CDCA31	0	0.731431	0.513	0.049	0	DN(C)1	CDCA3
CKS1B1	0	0.725537	0.497	0.055	0	DN(C)1	CKS1B
ASF1B1	0	0.723855	0.516	0.036	0	DN(C)1	ASF1B
MIS18BP11	0	0.719747	0.581	0.131	0	DN(C)1	MIS18BP1
MXD31	0	0.713604	0.54	0.055	0	DN(C)1	MXD3
CDKN2C1	0	0.711664	0.58	0.094	0	DN(C)1	CDKN2C
TMPO1	0	0.703241	0.562	0.108	0	DN(C)1	TMPO
PBK1	0	0.702048	0.534	0.045	0	DN(C)1	PBK
CENPE1	0	0.701051	0.483	0.079	0	DN(C)1	CENPE
TACC31	0	0.693781	0.586	0.085	0	DN(C)1	TACC3
CLSPN	0	0.685568	0.484	0.043	0	DN(C)1	CLSPN
KIF151	0	0.682705	0.512	0.046	0	DN(C)1	KIF15
MCM3	0	0.664231	0.542	0.104	0	DN(C)1	MCM3
GINS1	0	0.644783	0.433	0.051	0	DN(C)1	GINS1
NDC801	0	0.640183	0.509	0.043	0	DN(C)1	NDC80
ATAD5	0	0.635863	0.582	0.135	0	DN(C)1	ATAD5
CENPM1	0	0.631254	0.505	0.039	0	DN(C)1	CENPM
DLGAP51	0	0.630458	0.465	0.051	0	DN(C)1	DLGAP5
CCNB21	0	0.630392	0.495	0.061	0	DN(C)1	CCNB2
RFC4	0	0.629387	0.573	0.12	0	DN(C)1	RFC4
CENPW1	0	0.624386	0.521	0.055	0	DN(C)1	CENPW
FBXO51	0	0.614969	0.447	0.032	0	DN(C)1	FBXO5
ESCO2	0	0.611498	0.471	0.023	0	DN(C)1	ESCO2
DTYMK	0	0.60892	0.512	0.112	0	DN(C)1	DTYMK
HELLS	0	0.608456	0.527	0.112	0	DN(C)1	HELLS
SKA21	0	0.607288	0.558	0.109	0	DN(C)1	SKA2
GTSE11	0	0.59421	0.465	0.043	0	DN(C)1	GTSE1
WDR34	0	0.583065	0.43	0.043	0	DN(C)1	WDR34
MCM4	0	0.578101	0.447	0.07	0	DN(C)1	MCM4
FAM111A1	0	0.576158	0.411	0.046	0	DN(C)1	FAM111A
KIF231	0	0.573971	0.412	0.044	0	DN(C)1	KIF23
TCF19	0	0.572706	0.468	0.031	0	DN(C)1	TCF19
CDCA81	0	0.568092	0.447	0.047	0	DN(C)1	CDCA8
INCENP1	0	0.567122	0.389	0.062	0	DN(C)1	INCENP
CDCA41	0	0.56381	0.453	0.058	0	DN(C)1	CDCA4
KIFC11	0	0.563117	0.445	0.037	0	DN(C)1	KIFC1
GMNN	0	0.562494	0.514	0.095	0	DN(C)1	GMNN
FEN1	0	0.560039	0.432	0.055	0	DN(C)1	FEN1
SGO11	0	0.559472	0.348	0.033	0	DN(C)1	SGO1
ZWINT1	0	0.554084	0.465	0.069	0	DN(C)1	ZWINT
MYBL2	0	0.552237	0.437	0.027	0	DN(C)1	MYBL2
RFC3	0	0.548746	0.492	0.095	0	DN(C)1	RFC3
RRM1	0	0.547071	0.472	0.081	0	DN(C)1	RRM1
HJURP1	0	0.54107	0.396	0.031	0	DN(C)1	HJURP
HMGB31	0	0.539601	0.437	0.065	0	DN(C)1	HMGB3
CDK2	0	0.535566	0.461	0.076	0	DN(C)1	CDK2
CDC45	0	0.531151	0.426	0.035	0	DN(C)1	CDC45
CENPU	0	0.525816	0.407	0.041	0	DN(C)1	CENPU
HMGN51	0	0.518341	0.389	0.06	0	DN(C)1	HMGN5
E2F8	0	0.518127	0.386	0.02	0	DN(C)1	E2F8
PRC11	0	0.513187	0.411	0.046	0	DN(C)1	PRC1
CKAP21	0	0.512832	0.425	0.058	0	DN(C)1	CKAP2
DNAJC9	0	0.499925	0.397	0.061	0	DN(C)1	DNAJC9
NCAPD31	0	0.497831	0.436	0.058	0	DN(C)1	NCAPD3
NCAPH2	0	0.489007	0.425	0.058	0	DN(C)1	NCAPH2
CKAP2L1	0	0.488609	0.391	0.033	0	DN(C)1	CKAP2L
BUB1B1	0	0.484597	0.386	0.034	0	DN(C)1	BUB1B
CENPN1	0	0.478261	0.421	0.053	0	DN(C)1	CENPN
SLC29A1	0	0.475349	0.41	0.07	0	DN(C)1	SLC29A1
CDCA5	0	0.467501	0.349	0.019	0	DN(C)1	CDCA5
NUF21	0	0.467176	0.425	0.063	0	DN(C)1	NUF2
CCNA21	0	0.463154	0.294	0.023	0	DN(C)1	CCNA2
RHNO11	0	0.458396	0.417	0.056	0	DN(C)1	RHNO1
MIS18A1	0	0.455025	0.371	0.042	0	DN(C)1	MIS18A
RACGAP11	0	0.454535	0.361	0.047	0	DN(C)1	RACGAP1
WDR76	0	0.449758	0.377	0.048	0	DN(C)1	WDR76
SLC20A1	0	0.448499	0.363	0.049	0	DN(C)1	SLC20A1
CEP781	0	0.444944	0.384	0.054	0	DN(C)1	CEP78
ARHGAP11A1	0	0.444102	0.367	0.041	0	DN(C)1	ARHGAP11A
CCNE2	0	0.442323	0.332	0.037	0	DN(C)1	CCNE2
LIG1	0	0.426092	0.333	0.036	0	DN(C)1	LIG1
CDT1	0	0.418621	0.319	0.036	0	DN(C)1	CDT1
CDC201	0	0.41696	0.329	0.043	0	DN(C)1	CDC20
RAD51AP1	0	0.409118	0.307	0.022	0	DN(C)1	RAD51AP1
BRCA1	0	0.408279	0.345	0.042	0	DN(C)1	BRCA1
NCAPG21	0	0.405245	0.34	0.044	0	DN(C)1	NCAPG2
GGH	0	0.401441	0.338	0.034	0	DN(C)1	GGH
PKMYT1	0	0.400631	0.314	0.02	0	DN(C)1	PKMYT1
CHAF1A	0	0.399606	0.339	0.048	0	DN(C)1	CHAF1A
RBBP8	0	0.397558	0.355	0.048	0	DN(C)1	RBBP8
TEX30	0	0.395754	0.333	0.043	0	DN(C)1	TEX30
POC1A1	0	0.39392	0.355	0.044	0	DN(C)1	POC1A
RAD51	0	0.383765	0.308	0.023	0	DN(C)1	RAD51
MCM10	0	0.377478	0.304	0.027	0	DN(C)1	MCM10
SHCBP11	0	0.36927	0.29	0.02	0	DN(C)1	SHCBP1
CENPK1	0	0.363595	0.3	0.027	0	DN(C)1	CENPK
CDCA21	0	0.35866	0.286	0.028	0	DN(C)1	CDCA2
KIF2C1	0	0.349001	0.299	0.031	0	DN(C)1	KIF2C
SGOL11	0	0.338073	0.239	0.021	0	DN(C)1	SGOL1
NEIL3	0	0.333765	0.271	0.019	0	DN(C)1	NEIL3
CCNF1	0	0.331671	0.284	0.028	0	DN(C)1	CCNF
H2AC141	0	0.329101	0.182	0.012	0	DN(C)1	H2AC14
NCAPH1	0	0.323382	0.261	0.021	0	DN(C)1	NCAPH
E2F7	0	0.323325	0.251	0.012	0	DN(C)1	E2F7
KIF4A1	0	0.322103	0.27	0.029	0	DN(C)1	KIF4A
FANCI	0	0.321271	0.267	0.028	0	DN(C)1	FANCI
MELK1	0	0.319125	0.258	0.02	0	DN(C)1	MELK
H2AFX1	0	0.316519	0.229	0.017	0	DN(C)1	H2AFX
SKA11	0	0.30709	0.248	0.02	0	DN(C)1	SKA1
RAD54L	0	0.298183	0.249	0.024	0	DN(C)1	RAD54L
DIAPH31	0	0.276491	0.221	0.018	0	DN(C)1	DIAPH3
C21orf58	0	0.266946	0.201	0.016	0	DN(C)1	C21orf58
CTNNAL1	0	0.260325	0.194	0.013	0	DN(C)1	CTNNAL1
YWHAQ1	4.59e-308	0.827238	0.785	0.296	9.23e-304	DN(C)1	YWHAQ
TIMELESS	3.7e-307	0.271327	0.223	0.021	7.42e-303	DN(C)1	TIMELESS
MAD2L2	4.75e-306	0.522199	0.479	0.1	9.54e-302	DN(C)1	MAD2L2
SRSF21	2.69e-305	0.944129	0.918	0.49	5.41e-301	DN(C)1	SRSF2
CEP152	8.3e-301	0.269184	0.228	0.022	1.67e-296	DN(C)1	CEP152
SKA3	3.23e-299	0.255506	0.203	0.018	6.49e-295	DN(C)1	SKA3
POLD1	1.97e-297	0.302549	0.247	0.027	3.96e-293	DN(C)1	POLD1
CIT1	1.99e-297	0.299363	0.233	0.024	4e-293	DN(C)1	CIT
HMMR1	9.28e-295	0.35696	0.3	0.04	1.86e-290	DN(C)1	HMMR
DEPDC11	9.12e-294	0.355821	0.292	0.038	1.83e-289	DN(C)1	DEPDC1
ORC6	3.09e-291	0.40998	0.367	0.061	6.22e-287	DN(C)1	ORC6
CHEK1	1.04e-289	0.389098	0.303	0.042	2.1e-285	DN(C)1	CHEK1
TUBG1	1.34e-289	0.342167	0.299	0.041	2.7e-285	DN(C)1	TUBG1
PARPBP1	1.17e-287	0.314057	0.25	0.029	2.34e-283	DN(C)1	PARPBP
CENPH	1.96e-285	0.412655	0.354	0.058	3.94e-281	DN(C)1	CENPH
PHGDH1	1.83e-284	0.443357	0.384	0.069	3.68e-280	DN(C)1	PHGDH
ASRGL1	6.69e-284	0.33985	0.296	0.041	1.34e-279	DN(C)1	ASRGL1
ASPM1	1.29e-283	0.332161	0.284	0.036	2.59e-279	DN(C)1	ASPM
SLBP	1.81e-281	0.787484	0.448	0.1	3.64e-277	DN(C)1	SLBP
HIST1H1E1	1.79e-280	0.868172	0.393	0.076	3.6e-276	DN(C)1	HIST1H1E
VRK11	4.89e-280	0.501526	0.473	0.105	9.83e-276	DN(C)1	VRK1
KIF20B1	2.09e-279	0.602052	0.549	0.136	4.21e-275	DN(C)1	KIF20B
MND11	2.46e-274	0.424206	0.396	0.075	4.94e-270	DN(C)1	MND1
BRCA2	5.15e-273	0.291442	0.241	0.028	1.03e-268	DN(C)1	BRCA2
RPA31	1.04e-272	1.72223	0.796	0.311	2.09e-268	DN(C)1	RPA3
IDH2	4.79e-272	0.840355	0.742	0.287	9.62e-268	DN(C)1	IDH2
SAMD11	2.48e-270	0.538107	0.377	0.071	4.99e-266	DN(C)1	SAMD1
HINT11	5.97e-270	0.805015	0.868	0.402	1.2e-265	DN(C)1	HINT1
HNRNPA2B11	2.59e-269	0.852986	0.995	0.887	5.2e-265	DN(C)1	HNRNPA2B1
HPRT1	6.74e-269	0.51676	0.509	0.125	1.35e-264	DN(C)1	HPRT1
ITGB3BP	7.39e-269	0.32642	0.269	0.036	1.48e-264	DN(C)1	ITGB3BP
SRSF31	7.08e-267	0.854383	0.971	0.67	1.42e-262	DN(C)1	SRSF3
NRM	1.44e-265	0.376939	0.255	0.033	2.89e-261	DN(C)1	NRM
SUMO21	2.51e-265	0.812233	0.986	0.846	5.04e-261	DN(C)1	SUMO2
HNRNPAB	6.25e-265	0.944278	0.797	0.341	1.26e-260	DN(C)1	HNRNPAB
PRIM1	4.2e-264	0.346656	0.299	0.045	8.44e-260	DN(C)1	PRIM1
ARHGAP11B1	2.72e-262	0.2757	0.198	0.019	5.47e-258	DN(C)1	ARHGAP11B
H2AC111	6.97e-262	0.876723	0.257	0.035	1.4e-257	DN(C)1	H2AC11
OIP51	1.43e-261	0.294352	0.251	0.032	2.86e-257	DN(C)1	OIP5
CDCA7	7.6e-261	0.45547	0.422	0.088	1.53e-256	DN(C)1	CDCA7
RALY1	6.87e-258	0.743487	0.794	0.336	1.38e-253	DN(C)1	RALY
SGOL21	1.03e-256	0.338885	0.23	0.027	2.06e-252	DN(C)1	SGOL2
NASP	4.66e-256	0.687548	0.634	0.203	9.37e-252	DN(C)1	NASP
RHEB1	4.17e-254	0.6912	0.697	0.254	8.38e-250	DN(C)1	RHEB
CEP551	7.97e-254	0.279024	0.232	0.028	1.6e-249	DN(C)1	CEP55
MCM5	1.3e-252	0.47488	0.387	0.077	2.61e-248	DN(C)1	MCM5
NSD21	3.67e-251	0.558797	0.36	0.069	7.37e-247	DN(C)1	NSD2
SKP2	2.9e-250	0.281691	0.24	0.031	5.83e-246	DN(C)1	SKP2
PDLIM1	5.59e-247	0.254746	0.199	0.021	1.12e-242	DN(C)1	PDLIM1
CBX51	1.31e-245	0.572695	0.594	0.179	2.64e-241	DN(C)1	CBX5
YEATS4	5.91e-245	0.469087	0.471	0.115	1.19e-240	DN(C)1	YEATS4
SNRPB1	1.1e-244	0.816156	0.843	0.419	2.2e-240	DN(C)1	SNRPB
HIRIP3	1.65e-242	0.436043	0.401	0.086	3.31e-238	DN(C)1	HIRIP3
TOPBP1	4.29e-242	0.526829	0.468	0.116	8.62e-238	DN(C)1	TOPBP1
CENPA1	7.11e-242	0.317726	0.295	0.046	1.43e-237	DN(C)1	CENPA
CENPS	2.95e-241	0.3753	0.274	0.041	5.93e-237	DN(C)1	CENPS
PLK11	2.03e-240	0.37024	0.31	0.051	4.07e-236	DN(C)1	PLK1
BUB11	3.5e-240	0.264628	0.232	0.029	7.02e-236	DN(C)1	BUB1
CARHSP11	3.8e-236	0.651283	0.557	0.169	7.64e-232	DN(C)1	CARHSP1
SSRP1	5.43e-236	0.546825	0.577	0.176	1.09e-231	DN(C)1	SSRP1
SGO21	5.84e-236	0.358765	0.247	0.034	1.17e-231	DN(C)1	SGO2
PLK41	6.05e-236	0.29794	0.245	0.034	1.22e-231	DN(C)1	PLK4
ERH1	2.68e-235	0.744954	0.893	0.499	5.38e-231	DN(C)1	ERH
RMI2	1.48e-233	0.274693	0.238	0.032	2.97e-229	DN(C)1	RMI2
LRR1	2.06e-232	0.289587	0.25	0.036	4.15e-228	DN(C)1	LRR1
CMC21	1.17e-230	0.399411	0.334	0.063	2.36e-226	DN(C)1	CMC2
HNRNPA31	9.9e-230	0.803299	0.927	0.577	1.99e-225	DN(C)1	HNRNPA3
TTK1	7.7e-229	0.588689	0.512	0.14	1.55e-224	DN(C)1	TTK
NUDT11	3.1e-228	0.489459	0.492	0.132	6.22e-224	DN(C)1	NUDT1
RFC5	1.27e-226	0.323967	0.303	0.053	2.54e-222	DN(C)1	RFC5
RNASEH2A	6e-225	0.279895	0.223	0.029	1.2e-220	DN(C)1	RNASEH2A
CDKN31	1.54e-222	0.404495	0.404	0.09	3.1e-218	DN(C)1	CDKN3
BBS71	2.35e-220	0.268243	0.188	0.021	4.71e-216	DN(C)1	BBS7
DBF41	1.35e-219	0.42347	0.385	0.085	2.72e-215	DN(C)1	DBF4
CCDC167	1.44e-219	0.42344	0.383	0.085	2.88e-215	DN(C)1	CCDC167
MTHFD1	2.03e-219	0.323161	0.3	0.053	4.09e-215	DN(C)1	MTHFD1
MZT2B1	5.47e-217	0.621852	0.512	0.154	1.1e-212	DN(C)1	MZT2B
TRIP13	4.99e-215	0.27238	0.232	0.033	1e-210	DN(C)1	TRIP13
BTG3	8.72e-215	0.299325	0.279	0.047	1.75e-210	DN(C)1	BTG3
RBBP7	4.53e-213	0.506235	0.507	0.148	9.1e-209	DN(C)1	RBBP7
SASS6	5.97e-213	0.319709	0.3	0.055	1.2e-208	DN(C)1	SASS6
SNRPG1	1.34e-211	0.750706	0.778	0.355	2.68e-207	DN(C)1	SNRPG
RAN1	1.72e-211	0.808764	0.776	0.372	3.45e-207	DN(C)1	RAN
MCM6	8.31e-211	0.555905	0.498	0.144	1.67e-206	DN(C)1	MCM6
AURKA1	3.07e-208	0.284233	0.243	0.037	6.17e-204	DN(C)1	AURKA
HIST1H4C1	4.25e-207	3.23934	0.434	0.133	8.53e-203	DN(C)1	HIST1H4C
NUP62	1.91e-206	0.263664	0.202	0.026	3.83e-202	DN(C)1	NUP62
RNASEH2C1	2.11e-206	0.569079	0.655	0.244	4.23e-202	DN(C)1	RNASEH2C
POLD3	1.86e-204	0.360981	0.333	0.069	3.73e-200	DN(C)1	POLD3
KPNA21	6.63e-204	0.404934	0.41	0.099	1.33e-199	DN(C)1	KPNA2
PTTG11	3.98e-202	0.48975	0.332	0.068	7.99e-198	DN(C)1	PTTG1
RTKN21	2.77e-199	0.303857	0.24	0.038	5.57e-195	DN(C)1	RTKN2
SMC1A	3.7e-198	0.548004	0.604	0.212	7.43e-194	DN(C)1	SMC1A
RBBP4	3.69e-197	0.660836	0.739	0.337	7.41e-193	DN(C)1	RBBP4
RPA2	3.55e-196	0.525282	0.454	0.129	7.14e-192	DN(C)1	RPA2
PSMA7	5.11e-196	0.788963	0.894	0.566	1.03e-191	DN(C)1	PSMA7
CCP110	1.29e-195	0.384749	0.409	0.102	2.59e-191	DN(C)1	CCP110
HNRNPF	5.79e-193	0.705334	0.801	0.403	1.16e-188	DN(C)1	HNRNPF
FABP51	9.9e-193	0.391156	0.328	0.07	1.99e-188	DN(C)1	FABP5
HADH	4.45e-192	0.456097	0.345	0.079	8.94e-188	DN(C)1	HADH
APOLD11	2.25e-191	0.339967	0.215	0.032	4.53e-187	DN(C)1	APOLD1
TFDP1	8.53e-190	0.328487	0.327	0.07	1.71e-185	DN(C)1	TFDP1
GKAP1	2.12e-189	0.393881	0.381	0.093	4.26e-185	DN(C)1	GKAP1
RCC1	6.18e-186	0.310231	0.296	0.059	1.24e-181	DN(C)1	RCC1
PRIM2	1.67e-185	0.314592	0.296	0.06	3.35e-181	DN(C)1	PRIM2
ECT21	5.15e-185	0.260725	0.225	0.035	1.03e-180	DN(C)1	ECT2
H2AFY1	9.72e-185	0.814638	0.529	0.196	1.95e-180	DN(C)1	H2AFY
ALYREF	1.97e-184	0.893859	0.596	0.261	3.96e-180	DN(C)1	ALYREF
CBX31	4.65e-184	0.600775	0.687	0.289	9.35e-180	DN(C)1	CBX3
MCM2	6.05e-184	0.313934	0.269	0.05	1.22e-179	DN(C)1	MCM2
BRI3BP	7.72e-184	0.278132	0.246	0.043	1.55e-179	DN(C)1	BRI3BP
ENSSSCG000000364691	5.38e-183	0.376055	0.212	0.032	1.08e-178	DN(C)1	ENSSSCG00000036469
POLD2	2.17e-182	0.332144	0.316	0.068	4.36e-178	DN(C)1	POLD2
NAP1L11	1.91e-181	0.791806	0.746	0.362	3.84e-177	DN(C)1	NAP1L1
HSP90AA11	3.4e-181	0.792555	0.983	0.845	6.83e-177	DN(C)1	HSP90AA1
H2AFV1	3.42e-180	1.03091	0.73	0.406	6.88e-176	DN(C)1	H2AFV
IGFBP2	8.48e-180	0.460973	0.251	0.046	1.7e-175	DN(C)1	IGFBP2
SRSF7	3.84e-179	0.763522	0.865	0.532	7.71e-175	DN(C)1	SRSF7
ADA1	8.58e-179	0.564201	0.673	0.256	1.72e-174	DN(C)1	ADA
PLP22	2.65e-178	0.450908	0.398	0.107	5.32e-174	DN(C)1	PLP2
TPI11	2.89e-178	0.647429	0.657	0.278	5.8e-174	DN(C)1	TPI1
ANP32B1	1.21e-177	1.21059	0.697	0.449	2.43e-173	DN(C)1	ANP32B
GAPDH1	4.48e-176	1.35104	0.745	0.571	9.01e-172	DN(C)1	GAPDH
CALM31	3.21e-175	0.757183	0.601	0.247	6.44e-171	DN(C)1	CALM3
RBL1	4.02e-175	0.287587	0.266	0.051	8.07e-171	DN(C)1	RBL1
HNRNPA01	5.96e-175	0.681026	0.767	0.395	1.2e-170	DN(C)1	HNRNPA0
KNL11	1.79e-174	0.383293	0.205	0.032	3.59e-170	DN(C)1	KNL1
BUB31	1.01e-173	0.53675	0.603	0.23	2.03e-169	DN(C)1	BUB3
HIST1H1C	1.09e-173	0.387464	0.279	0.057	2.19e-169	DN(C)1	HIST1H1C
SNRPF1	2.7e-173	0.659777	0.793	0.415	5.43e-169	DN(C)1	SNRPF
PTGES3	7.98e-172	0.597095	0.732	0.354	1.6e-167	DN(C)1	PTGES3
HAT1	2.47e-171	0.432984	0.451	0.137	4.97e-167	DN(C)1	HAT1
ANP32A1	1.07e-170	0.634118	0.822	0.443	2.14e-166	DN(C)1	ANP32A
SAE1	1.23e-168	0.338534	0.323	0.076	2.48e-164	DN(C)1	SAE1
SMS	4.09e-168	0.420135	0.463	0.144	8.22e-164	DN(C)1	SMS
MAGOHB	9.47e-168	0.391035	0.434	0.128	1.9e-163	DN(C)1	MAGOHB
CDKN2D1	3.65e-167	0.37108	0.251	0.048	7.34e-163	DN(C)1	CDKN2D
ACOT7	1.42e-166	0.268318	0.251	0.048	2.86e-162	DN(C)1	ACOT7
RBMX1	2.62e-166	0.635571	0.846	0.485	5.26e-162	DN(C)1	RBMX
MZT11	3.38e-165	0.277594	0.264	0.053	6.78e-161	DN(C)1	MZT1
ANAPC11	1.11e-160	0.505929	0.483	0.164	2.22e-156	DN(C)1	ANAPC11
H311	1.64e-160	0.765479	0.218	0.04	3.29e-156	DN(C)1	H31
HAUS41	4.96e-160	0.275556	0.233	0.044	9.96e-156	DN(C)1	HAUS4
E2F2	1.21e-158	0.400352	0.481	0.154	2.43e-154	DN(C)1	E2F2
HNRNPD1	1.9e-158	0.664601	0.585	0.246	3.82e-154	DN(C)1	HNRNPD
YBX11	1.6e-157	0.926824	0.729	0.417	3.21e-153	DN(C)1	YBX1
HAUS1	3.72e-157	0.324239	0.331	0.083	7.48e-153	DN(C)1	HAUS1
CKLF	7.15e-154	0.439576	0.332	0.088	1.44e-149	DN(C)1	CKLF
RNASEH2B1	2.04e-153	0.566519	0.684	0.293	4.1e-149	DN(C)1	RNASEH2B
TPGS2	2.05e-153	0.345474	0.293	0.069	4.11e-149	DN(C)1	TPGS2
PFKP	1.91e-151	0.289556	0.272	0.06	3.84e-147	DN(C)1	PFKP
H2AC20	5.61e-150	0.319051	0.167	0.025	1.13e-145	DN(C)1	H2AC20
NDUFA41	1.57e-149	0.569257	0.647	0.285	3.15e-145	DN(C)1	NDUFA4
LSM31	1.47e-148	0.513402	0.655	0.296	2.95e-144	DN(C)1	LSM3
CFL11	6.51e-148	0.61775	0.983	0.858	1.31e-143	DN(C)1	CFL1
SMC61	1.43e-146	0.357698	0.428	0.132	2.88e-142	DN(C)1	SMC6
TUBA1C1	2.67e-145	0.286539	0.263	0.058	5.36e-141	DN(C)1	TUBA1C
CALM21	1.2e-144	0.982332	0.433	0.16	2.42e-140	DN(C)1	CALM2
UBE2I	3.47e-144	0.582078	0.806	0.476	6.98e-140	DN(C)1	UBE2I
HSPB11	6.83e-144	0.405211	0.34	0.095	1.37e-139	DN(C)1	HSPB11
ILF21	3.13e-142	0.511978	0.731	0.365	6.28e-138	DN(C)1	ILF2
TMEM106C	9.67e-140	0.410151	0.373	0.113	1.94e-135	DN(C)1	TMEM106C
SLC25A5	1.02e-134	0.741609	0.784	0.498	2.06e-130	DN(C)1	SLC25A5
FTH1	1.06e-133	0.429154	0.987	0.903	2.13e-129	DN(C)1	FTH1
LSM6	1.82e-132	0.382192	0.44	0.152	3.65e-128	DN(C)1	LSM6
SNRPD3	8.68e-132	0.58262	0.749	0.396	1.74e-127	DN(C)1	SNRPD3
NUCB21	1.49e-131	0.867104	0.449	0.177	3e-127	DN(C)1	NUCB2
NOP56	1.86e-131	0.432506	0.526	0.208	3.73e-127	DN(C)1	NOP56
MDH11	3.26e-131	0.477706	0.613	0.279	6.54e-127	DN(C)1	MDH1
HN11	1.24e-130	0.387281	0.262	0.063	2.49e-126	DN(C)1	HN1
DYNLL11	5.26e-130	0.589305	0.676	0.343	1.06e-125	DN(C)1	DYNLL1
PSMG2	1.03e-129	0.322553	0.345	0.102	2.08e-125	DN(C)1	PSMG2
HMGXB4	3.71e-129	0.282625	0.295	0.077	7.45e-125	DN(C)1	HMGXB4
CDK4	4.39e-128	0.576827	0.582	0.267	8.81e-124	DN(C)1	CDK4
LDHA	1.81e-127	0.541177	0.704	0.364	3.64e-123	DN(C)1	LDHA
IDI1	4.01e-127	0.281188	0.273	0.068	8.05e-123	DN(C)1	IDI1
COX8A1	4.78e-127	0.718944	0.696	0.403	9.61e-123	DN(C)1	COX8A
MT3	3.83e-126	0.425967	0.169	0.03	7.69e-122	DN(C)1	MT3
MARCKSL1	2.99e-125	0.484642	0.426	0.153	6.01e-121	DN(C)1	MARCKSL1
NCL	3.04e-125	0.580294	0.749	0.428	6.11e-121	DN(C)1	NCL
UCP21	4.55e-125	0.45598	0.439	0.156	9.15e-121	DN(C)1	UCP2
UBA2	7.84e-125	0.44299	0.561	0.243	1.57e-120	DN(C)1	UBA2
UBR7	7.26e-124	0.252939	0.248	0.059	1.46e-119	DN(C)1	UBR7
PPM1G	8.73e-124	0.325232	0.3	0.083	1.75e-119	DN(C)1	PPM1G
ENSSSCG000000516891	5e-121	0.478688	0.211	0.046	1e-116	DN(C)1	ENSSSCG00000051689
PRDX3	5.78e-121	0.389399	0.495	0.194	1.16e-116	DN(C)1	PRDX3
H3F3A1	6.32e-121	1.45049	0.633	0.359	1.27e-116	DN(C)1	H3F3A
EIF4A3	6.02e-120	0.414503	0.529	0.222	1.21e-115	DN(C)1	EIF4A3
LSM51	8.15e-120	0.531094	0.806	0.474	1.64e-115	DN(C)1	LSM5
HNRNPDL	4.78e-118	0.569492	0.895	0.639	9.6e-114	DN(C)1	HNRNPDL
ARL6IP6	1.47e-117	0.451264	0.418	0.154	2.94e-113	DN(C)1	ARL6IP6
CHCHD21	3.53e-117	0.491331	0.941	0.721	7.09e-113	DN(C)1	CHCHD2
RFC2	8.13e-116	0.379846	0.415	0.148	1.63e-111	DN(C)1	RFC2
EXOSC8	7.59e-115	0.30604	0.348	0.111	1.52e-110	DN(C)1	EXOSC8
HNRNPU1	9.57e-115	0.687516	0.878	0.615	1.92e-110	DN(C)1	HNRNPU
HNRNPR	3.49e-114	0.551919	0.825	0.523	7.01e-110	DN(C)1	HNRNPR
RCC2	1.21e-113	0.447145	0.518	0.225	2.43e-109	DN(C)1	RCC2
GGCT	2.42e-113	0.269199	0.271	0.073	4.86e-109	DN(C)1	GGCT
RAD51C	1.18e-111	0.253695	0.26	0.069	2.36e-107	DN(C)1	RAD51C
LSM21	1.36e-111	0.381551	0.439	0.168	2.74e-107	DN(C)1	LSM2
SRSF4	1.46e-110	0.42147	0.558	0.254	2.93e-106	DN(C)1	SRSF4
ATP1B3	1.48e-110	0.384123	0.495	0.204	2.98e-106	DN(C)1	ATP1B3
MNS11	1.01e-109	0.337558	0.262	0.071	2.04e-105	DN(C)1	MNS1
TRA2B	1.69e-109	0.532122	0.604	0.3	3.39e-105	DN(C)1	TRA2B
BANF11	3.75e-109	0.592179	0.575	0.277	7.54e-105	DN(C)1	BANF1
NDUFB111	2.19e-108	0.438242	0.447	0.181	4.4e-104	DN(C)1	NDUFB11
NFYB	8.72e-108	0.325548	0.382	0.135	1.75e-103	DN(C)1	NFYB
BAZ1B	6.21e-107	0.390399	0.435	0.169	1.25e-102	DN(C)1	BAZ1B
CDK5RAP21	6.44e-106	0.266595	0.29	0.085	1.29e-101	DN(C)1	CDK5RAP2
RPA1	1.75e-105	0.28384	0.318	0.101	3.51e-101	DN(C)1	RPA1
RAD212	6.66e-105	0.487798	0.665	0.343	1.34e-100	DN(C)1	RAD21
TMEM129	6.98e-105	0.756632	0.288	0.094	1.4e-100	DN(C)1	TMEM129
JADE1	9.52e-105	0.280833	0.316	0.099	1.91e-100	DN(C)1	JADE1
DCK1	1.4e-104	0.452469	0.372	0.138	2.82e-100	DN(C)1	DCK
TCEAL9	1.01e-102	0.255475	0.159	0.031	2.04e-98	DN(C)1	TCEAL9
PXMP2	3.8e-101	0.336112	0.334	0.113	7.63e-97	DN(C)1	PXMP2
KPNB1	4.88e-101	0.414741	0.582	0.281	9.8e-97	DN(C)1	KPNB1
GNG5	4.83e-100	0.327089	0.28	0.085	9.71e-96	DN(C)1	GNG5
PIM1	9.65e-100	0.254311	0.277	0.082	1.94e-95	DN(C)1	PIM1
LSM7	1.26e-99	0.349796	0.446	0.181	2.54e-95	DN(C)1	LSM7
MRPL511	2.08e-98	0.380228	0.426	0.173	4.19e-94	DN(C)1	MRPL51
CD991	4e-98	0.600914	0.472	0.193	8.04e-94	DN(C)1	CD99
SRRM1	5.34e-98	0.474361	0.758	0.474	1.07e-93	DN(C)1	SRRM1
LYAR	6.86e-98	0.29308	0.316	0.104	1.38e-93	DN(C)1	LYAR
FUS	7.25e-98	0.444225	0.686	0.38	1.46e-93	DN(C)1	FUS
POLR2L	1.11e-97	0.310332	0.28	0.086	2.23e-93	DN(C)1	POLR2L
ACYP11	1.95e-97	0.315682	0.338	0.117	3.92e-93	DN(C)1	ACYP1
TCEB21	7.85e-97	0.501457	0.377	0.146	1.58e-92	DN(C)1	TCEB2
YWHAE	1.31e-96	0.34142	0.279	0.087	2.63e-92	DN(C)1	YWHAE
CCND31	1.16e-94	0.591411	0.634	0.368	2.33e-90	DN(C)1	CCND3
SAP18	1.85e-94	0.427882	0.708	0.404	3.72e-90	DN(C)1	SAP18
PDS5B	7.2e-94	0.258223	0.276	0.085	1.45e-89	DN(C)1	PDS5B
MZT2A	8.3e-94	0.286025	0.246	0.071	1.67e-89	DN(C)1	MZT2A
SET	3.57e-93	0.846583	0.803	0.631	7.18e-89	DN(C)1	SET
HLTF	1.08e-92	0.291001	0.3	0.098	2.16e-88	DN(C)1	HLTF
HIST1H2AH1	1.87e-92	0.261885	0.191	0.046	3.76e-88	DN(C)1	HIST1H2AH
ATP5G3	2.36e-92	0.442624	0.369	0.142	4.75e-88	DN(C)1	ATP5G3
NAA50	6.85e-92	0.359433	0.356	0.134	1.38e-87	DN(C)1	NAA50
NGFRAP1	1.75e-91	0.291571	0.244	0.072	3.52e-87	DN(C)1	NGFRAP1
NDUFS61	5.16e-91	0.407505	0.567	0.287	1.04e-86	DN(C)1	NDUFS6
CEP57	8.28e-91	0.2994	0.339	0.122	1.66e-86	DN(C)1	CEP57
CENPV1	6.66e-90	0.799814	0.305	0.116	1.34e-85	DN(C)1	CENPV
SNRNP40	1.14e-89	0.282306	0.363	0.136	2.29e-85	DN(C)1	SNRNP40
PLIN2	2.46e-89	0.2786	0.255	0.078	4.95e-85	DN(C)1	PLIN2
COX7A21	4.2e-89	0.496564	0.687	0.409	8.44e-85	DN(C)1	COX7A2
TALDO1	8.14e-89	0.40219	0.737	0.448	1.64e-84	DN(C)1	TALDO1
MED301	1.07e-88	0.290629	0.401	0.16	2.14e-84	DN(C)1	MED30
POLR2I	1.45e-88	0.314441	0.422	0.174	2.91e-84	DN(C)1	POLR2I
SMCHD1	9.52e-88	0.461597	0.46	0.212	1.91e-83	DN(C)1	SMCHD1
NAA381	1.06e-87	0.327298	0.428	0.181	2.13e-83	DN(C)1	NAA38
MSH2	2.14e-87	0.295944	0.356	0.134	4.3e-83	DN(C)1	MSH2
SNRPA1	4.63e-87	0.329216	0.443	0.193	9.31e-83	DN(C)1	SNRPA1
SEPT71	9.44e-86	0.412716	0.335	0.126	1.9e-81	DN(C)1	SEPT7
CNTRL1	1.61e-85	0.28863	0.381	0.149	3.23e-81	DN(C)1	CNTRL
PPIG	2.52e-85	0.414183	0.623	0.339	5.06e-81	DN(C)1	PPIG
CKAP51	3.09e-85	0.256902	0.271	0.087	6.22e-81	DN(C)1	CKAP5
PCBP11	6.8e-85	0.426598	0.799	0.538	1.37e-80	DN(C)1	PCBP1
PTBP1	1.25e-84	0.36977	0.549	0.276	2.52e-80	DN(C)1	PTBP1
CASP8AP2	3.98e-84	0.325381	0.381	0.153	7.99e-80	DN(C)1	CASP8AP2
C19orf431	4.19e-84	0.374803	0.326	0.122	8.41e-80	DN(C)1	C19orf43
PSMB21	7.95e-84	0.376461	0.678	0.391	1.6e-79	DN(C)1	PSMB2
MGMT	2.57e-83	0.313182	0.324	0.121	5.15e-79	DN(C)1	MGMT
C12orf751	3.5e-83	0.297634	0.34	0.127	7.04e-79	DN(C)1	C12orf75
NDUFB2	5.01e-83	0.388323	0.432	0.194	1.01e-78	DN(C)1	NDUFB2
NDUFB71	9.28e-83	0.391547	0.595	0.321	1.86e-78	DN(C)1	NDUFB7
ACADM	1.57e-82	0.291749	0.363	0.142	3.16e-78	DN(C)1	ACADM
COPS3	2.25e-82	0.305376	0.417	0.178	4.52e-78	DN(C)1	COPS3
NELFE	2.7e-82	0.276218	0.333	0.125	5.42e-78	DN(C)1	NELFE
PRDX21	4.26e-82	0.387767	0.841	0.525	8.57e-78	DN(C)1	PRDX2
GSTP1	4.64e-82	0.313205	0.284	0.097	9.31e-78	DN(C)1	GSTP1
POLR2K	6.02e-82	0.278631	0.353	0.136	1.21e-77	DN(C)1	POLR2K
ACTL6A	7.16e-82	0.283823	0.386	0.157	1.44e-77	DN(C)1	ACTL6A
PARP1	1.1e-81	0.350889	0.458	0.21	2.21e-77	DN(C)1	PARP1
ATPIF11	1.29e-81	0.345825	0.305	0.111	2.59e-77	DN(C)1	ATPIF1
ALDOA	3.02e-81	0.3481	0.317	0.118	6.07e-77	DN(C)1	ALDOA
PRDX41	1.28e-80	0.291593	0.314	0.116	2.56e-76	DN(C)1	PRDX4
SNRPC1	1.67e-80	0.355633	0.523	0.263	3.36e-76	DN(C)1	SNRPC
FLAD11	1.8e-80	0.322475	0.236	0.074	3.61e-76	DN(C)1	FLAD1
SNRPA	2.71e-80	0.264111	0.324	0.121	5.45e-76	DN(C)1	SNRPA
PSMC3	9.5e-80	0.33054	0.493	0.235	1.91e-75	DN(C)1	PSMC3
PIH1D11	2.83e-79	0.290324	0.358	0.143	5.68e-75	DN(C)1	PIH1D1
RUVBL1	3.78e-79	0.32082	0.38	0.159	7.6e-75	DN(C)1	RUVBL1
PIN11	5.29e-79	0.42596	0.618	0.356	1.06e-74	DN(C)1	PIN1
TUBA4A1	8.74e-79	0.496422	0.379	0.167	1.76e-74	DN(C)1	TUBA4A
AP3S1	1.58e-78	0.331969	0.467	0.22	3.17e-74	DN(C)1	AP3S1
HPF1	1.21e-77	0.352216	0.292	0.108	2.43e-73	DN(C)1	HPF1
COX171	5.58e-77	0.323439	0.427	0.189	1.12e-72	DN(C)1	COX17
ATP5J21	5.66e-77	0.358713	0.326	0.127	1.14e-72	DN(C)1	ATP5J2
MAGOH	8.01e-77	0.311854	0.369	0.154	1.61e-72	DN(C)1	MAGOH
RBM8A1	2.51e-76	0.396328	0.665	0.396	5.04e-72	DN(C)1	RBM8A
NUDC	9.98e-76	0.342327	0.556	0.292	2.01e-71	DN(C)1	NUDC
XRCC6	3.38e-75	0.310945	0.312	0.121	6.78e-71	DN(C)1	XRCC6
TECR	1.1e-74	0.263028	0.365	0.15	2.2e-70	DN(C)1	TECR
CLIC11	2.02e-74	0.394776	0.507	0.256	4.05e-70	DN(C)1	CLIC1
SF3B2	4.78e-74	0.347883	0.457	0.218	9.6e-70	DN(C)1	SF3B2
ATP5J	9.28e-74	0.349798	0.324	0.129	1.86e-69	DN(C)1	ATP5J
UQCRQ	1.62e-73	0.346606	0.421	0.193	3.26e-69	DN(C)1	UQCRQ
BRD3	3.79e-73	0.296979	0.409	0.182	7.62e-69	DN(C)1	BRD3
ATP5B1	4.49e-73	0.36595	0.318	0.126	9.02e-69	DN(C)1	ATP5B
PFN11	1.7e-72	0.329909	0.962	0.811	3.41e-68	DN(C)1	PFN1
MAZ1	1.77e-72	0.349264	0.353	0.148	3.55e-68	DN(C)1	MAZ
ENY21	2.17e-72	0.303498	0.498	0.246	4.37e-68	DN(C)1	ENY2
MRPL23	6.16e-72	0.33591	0.491	0.248	1.24e-67	DN(C)1	MRPL23
HNRNPM1	2.04e-71	0.377976	0.816	0.58	4.1e-67	DN(C)1	HNRNPM
CCDC82	5.76e-71	0.258891	0.252	0.088	1.16e-66	DN(C)1	CCDC82
RFC1	1.08e-70	0.316991	0.435	0.205	2.16e-66	DN(C)1	RFC1
CEP2951	4.63e-70	0.259443	0.31	0.12	9.3e-66	DN(C)1	CEP295
NDUFC21	8.9e-70	0.319301	0.468	0.229	1.79e-65	DN(C)1	NDUFC2
FKBP5	1.31e-69	0.337286	0.473	0.23	2.63e-65	DN(C)1	FKBP5
TMX1	3e-69	0.28312	0.436	0.204	6.04e-65	DN(C)1	TMX1
PRKDC	7.74e-69	0.258123	0.365	0.154	1.55e-64	DN(C)1	PRKDC
TERF11	1.35e-68	0.2733	0.365	0.157	2.72e-64	DN(C)1	TERF1
SMARCB11	2.61e-68	0.26894	0.338	0.14	5.25e-64	DN(C)1	SMARCB1
MT-CO21	3.48e-68	0.913357	0.44	0.23	7e-64	DN(C)1	MT-CO2
XRCC5	7.6e-68	0.295084	0.336	0.141	1.53e-63	DN(C)1	XRCC5
RNPS1	2.05e-67	0.303429	0.39	0.177	4.11e-63	DN(C)1	RNPS1
EZR1	5.57e-67	0.338207	0.65	0.378	1.12e-62	DN(C)1	EZR
POLE4	6.03e-67	0.387851	0.46	0.239	1.21e-62	DN(C)1	POLE4
CDCA7L	1.16e-66	0.251234	0.33	0.135	2.33e-62	DN(C)1	CDCA7L
MRPL57	7.56e-66	0.313991	0.442	0.216	1.52e-61	DN(C)1	MRPL57
PCBP21	4.35e-65	0.367843	0.525	0.288	8.73e-61	DN(C)1	PCBP2
PDCD5	1.32e-64	0.327423	0.454	0.231	2.66e-60	DN(C)1	PDCD5
COX6C1	1.59e-64	0.428669	0.374	0.173	3.19e-60	DN(C)1	COX6C
DHDDS1	1.94e-63	1.27046	0.375	0.193	3.9e-59	DN(C)1	DHDDS
SMC5	2.02e-63	0.313777	0.372	0.17	4.05e-59	DN(C)1	SMC5
ARHGDIA	2.64e-63	0.33164	0.569	0.326	5.31e-59	DN(C)1	ARHGDIA
STAG2	4.17e-63	0.356552	0.582	0.339	8.38e-59	DN(C)1	STAG2
ATP5L1	9.35e-63	0.478238	0.431	0.21	1.88e-58	DN(C)1	ATP5L
PPP1CA	6.89e-62	0.367721	0.5	0.282	1.38e-57	DN(C)1	PPP1CA
PEBP1	1.1e-61	0.37498	0.653	0.399	2.2e-57	DN(C)1	PEBP1
NUTF2	1.36e-61	0.31339	0.49	0.261	2.73e-57	DN(C)1	NUTF2
IFI16	1.4e-61	0.271985	0.243	0.089	2.82e-57	DN(C)1	IFI16
SNRPE	2.42e-61	0.385092	0.608	0.362	4.85e-57	DN(C)1	SNRPE
CTCF1	2.56e-61	0.463224	0.531	0.298	5.14e-57	DN(C)1	CTCF
KIF5B1	3.18e-61	0.287773	0.367	0.167	6.39e-57	DN(C)1	KIF5B
VPS291	1.23e-60	0.255316	0.312	0.132	2.47e-56	DN(C)1	VPS29
SRP91	1.95e-60	0.353119	0.456	0.243	3.91e-56	DN(C)1	SRP9
GPANK1	2.19e-60	0.27209	0.331	0.146	4.41e-56	DN(C)1	GPANK1
H1-3	4.86e-60	0.250075	0.152	0.043	9.76e-56	DN(C)1	H1-3
TMEM258	5.31e-60	0.313863	0.467	0.244	1.07e-55	DN(C)1	TMEM258
UQCR10	8.31e-60	0.302433	0.689	0.427	1.67e-55	DN(C)1	UQCR10
CD1A1	8.37e-60	0.303859	0.265	0.101	1.68e-55	DN(C)1	CD1A
ILF3	1.97e-59	0.334433	0.599	0.354	3.96e-55	DN(C)1	ILF3
BLOC1S1	2.21e-59	0.274734	0.312	0.135	4.44e-55	DN(C)1	BLOC1S1
NDUFB6	9.25e-59	0.280301	0.449	0.231	1.86e-54	DN(C)1	NDUFB6
PRXL2A	2.18e-58	0.382591	0.237	0.091	4.37e-54	DN(C)1	PRXL2A
ATG3	2.43e-58	0.269759	0.388	0.187	4.88e-54	DN(C)1	ATG3
HNRNPA11	5.11e-58	0.36065	0.946	0.854	1.03e-53	DN(C)1	HNRNPA1
MT-CO32	5.74e-58	0.680916	0.439	0.229	1.15e-53	DN(C)1	MT-CO3
TPR	1.42e-57	0.322868	0.633	0.383	2.85e-53	DN(C)1	TPR
THRAP3	4.67e-57	0.274039	0.415	0.204	9.37e-53	DN(C)1	THRAP3
RBM31	5.83e-57	0.306333	0.598	0.353	1.17e-52	DN(C)1	RBM3
HNRNPK1	6.24e-57	0.350381	0.923	0.761	1.25e-52	DN(C)1	HNRNPK
RBM17	8.45e-57	0.261568	0.34	0.154	1.7e-52	DN(C)1	RBM17
RPS171	3.13e-56	0.359217	0.938	0.75	6.28e-52	DN(C)1	RPS17
SMPD31	2.21e-55	0.25845	0.23	0.085	4.43e-51	DN(C)1	SMPD3
SSB	2.72e-55	0.335572	0.585	0.354	5.47e-51	DN(C)1	SSB
NONO1	4.8e-55	0.291683	0.451	0.24	9.64e-51	DN(C)1	NONO
COX5B1	1.3e-54	0.344168	0.745	0.531	2.61e-50	DN(C)1	COX5B
TAF151	1.76e-54	0.296112	0.403	0.204	3.54e-50	DN(C)1	TAF15
PPDPF1	4.92e-54	0.381861	0.597	0.394	9.88e-50	DN(C)1	PPDPF
C14orf2	1.17e-53	0.274238	0.291	0.125	2.35e-49	DN(C)1	C14orf2
SF3B5	2.76e-53	0.294457	0.42	0.22	5.54e-49	DN(C)1	SF3B5
PPA1	3.01e-53	0.263217	0.416	0.211	6.04e-49	DN(C)1	PPA1
CENPC1	5.82e-53	0.250695	0.335	0.155	1.17e-48	DN(C)1	CENPC
PHF5A	7.4e-52	0.263304	0.434	0.231	1.49e-47	DN(C)1	PHF5A
MALAT12	7.42e-52	0.932426	0.44	0.232	1.49e-47	DN(C)1	MALAT1
MT-CYB2	1.07e-51	0.360371	0.417	0.205	2.14e-47	DN(C)1	MT-CYB
PRKACA	1.63e-51	0.275996	0.269	0.115	3.28e-47	DN(C)1	PRKACA
U2AF1	5.44e-51	0.296013	0.497	0.282	1.09e-46	DN(C)1	U2AF1
C11orf58	7.83e-51	0.332366	0.473	0.267	1.57e-46	DN(C)1	C11orf58
RAD23A	1.43e-50	0.290241	0.459	0.255	2.87e-46	DN(C)1	RAD23A
MT-CO12	2.7e-50	0.657067	0.44	0.231	5.42e-46	DN(C)1	MT-CO1
ATP5E	2.74e-50	0.379344	0.43	0.217	5.5e-46	DN(C)1	ATP5E
TRIM28	1.06e-49	0.286171	0.5	0.287	2.12e-45	DN(C)1	TRIM28
SF3A3	1.17e-49	0.251986	0.378	0.191	2.35e-45	DN(C)1	SF3A3
CACYBP	2.38e-49	0.256587	0.555	0.321	4.79e-45	DN(C)1	CACYBP
ENO1	3.33e-49	0.338226	0.701	0.486	6.68e-45	DN(C)1	ENO1
MORF4L1	5.58e-49	0.300767	0.655	0.433	1.12e-44	DN(C)1	MORF4L1
MT-ATP62	7.48e-49	0.413027	0.51	0.293	1.5e-44	DN(C)1	MT-ATP6
PSIP11	1.14e-48	0.408861	0.725	0.511	2.28e-44	DN(C)1	PSIP1
RBX1	1.78e-48	0.282401	0.721	0.49	3.57e-44	DN(C)1	RBX1
UBA521	1.19e-47	0.448063	0.433	0.228	2.4e-43	DN(C)1	UBA52
CSNK2B	1.91e-47	0.256597	0.417	0.221	3.83e-43	DN(C)1	CSNK2B
COX5A	8.98e-47	0.283383	0.732	0.504	1.8e-42	DN(C)1	COX5A
NDUFA6	3.2e-46	0.267048	0.381	0.201	6.43e-42	DN(C)1	NDUFA6
TRBC21	6.29e-46	0.659533	0.32	0.157	1.26e-41	DN(C)1	TRBC2
MSS51	4.1e-45	0.371057	0.251	0.116	8.23e-41	DN(C)1	MSS51
ACP1	4.97e-45	0.27681	0.492	0.287	9.99e-41	DN(C)1	ACP1
TUBB51	7.22e-45	0.85987	0.249	0.123	1.45e-40	DN(C)1	TUBB5
UBC1	7.44e-45	0.330064	0.523	0.313	1.5e-40	DN(C)1	UBC
CNBP	1.11e-44	0.314375	0.494	0.292	2.22e-40	DN(C)1	CNBP
HSPD1	1.34e-44	0.284664	0.508	0.302	2.69e-40	DN(C)1	HSPD1
TRMT112	4.77e-44	0.253745	0.528	0.317	9.59e-40	DN(C)1	TRMT112
MYL12B1	1.26e-43	0.253047	0.318	0.154	2.53e-39	DN(C)1	MYL12B
UBL51	3.14e-43	0.348626	0.661	0.462	6.31e-39	DN(C)1	UBL5
CCT51	4.03e-43	0.27492	0.562	0.351	8.09e-39	DN(C)1	CCT5
EIF2S2	5.09e-42	0.253175	0.57	0.358	1.02e-37	DN(C)1	EIF2S2
CDK2AP1	5.07e-41	0.331699	0.381	0.214	1.02e-36	DN(C)1	CDK2AP1
PSMA41	2.51e-40	0.269707	0.538	0.345	5.04e-36	DN(C)1	PSMA4
UBE2D2	8.93e-40	0.254589	0.391	0.218	1.79e-35	DN(C)1	UBE2D2
COX6A11	7.86e-39	0.257629	0.81	0.606	1.58e-34	DN(C)1	COX6A1
PSMA2	1.78e-38	0.25266	0.658	0.457	3.57e-34	DN(C)1	PSMA2
HSPA81	6.83e-38	0.680316	0.826	0.744	1.37e-33	DN(C)1	HSPA8
PET1001	3.24e-37	0.250528	0.461	0.283	6.51e-33	DN(C)1	PET100
PSMB6	4.91e-37	0.250416	0.564	0.371	9.86e-33	DN(C)1	PSMB6
NDUFA3	8.1e-37	0.250462	0.558	0.366	1.63e-32	DN(C)1	NDUFA3
TRBC11	4.2e-36	0.750581	0.316	0.17	8.44e-32	DN(C)1	TRBC1
RPS27L	7.24e-35	0.305358	0.416	0.248	1.45e-30	DN(C)1	RPS27L
CCT2	3.13e-34	0.254424	0.458	0.283	6.28e-30	DN(C)1	CCT2
MED28	1.47e-31	0.535616	0.371	0.249	2.95e-27	DN(C)1	MED28
NANS1	1.89e-31	0.770782	0.362	0.252	3.79e-27	DN(C)1	NANS
ATP5IF11	3e-31	0.532101	0.427	0.303	6.03e-27	DN(C)1	ATP5IF1
TMX21	3.34e-30	0.84995	0.359	0.246	6.71e-26	DN(C)1	TMX2
MT-ND2	9.66e-30	0.373023	0.686	0.523	1.94e-25	DN(C)1	MT-ND2
H2AC71	2.94e-29	0.793451	0.236	0.136	5.9e-25	DN(C)1	H2AC7
CALM11	4.13e-29	0.477707	0.848	0.732	8.3e-25	DN(C)1	CALM1
HNRNPH1	1.89e-27	0.252182	0.443	0.285	3.81e-23	DN(C)1	HNRNPH1
CENPX	2.22e-27	0.334499	0.316	0.193	4.45e-23	DN(C)1	CENPX
C12orf571	1.06e-24	0.309649	0.386	0.259	2.14e-20	DN(C)1	C12orf57
FABP62	1.34e-23	0.989915	0.3	0.209	2.7e-19	DN(C)1	FABP6
TBA1B1	9.06e-22	1.57557	0.259	0.181	1.82e-17	DN(C)1	TBA1B
STPG41	1.34e-21	0.539848	0.519	0.477	2.7e-17	DN(C)1	STPG4
NCAPD2	1.35e-20	0.470336	0.486	0.353	2.72e-16	DN(C)1	NCAPD2
MACROH2A11	1.58e-20	0.491002	0.247	0.162	3.18e-16	DN(C)1	MACROH2A1
MBNL3	1.05e-18	0.299466	0.385	0.274	2.11e-14	DN(C)1	MBNL3
ATP5MG	1.55e-18	0.29706	0.282	0.187	3.12e-14	DN(C)1	ATP5MG
ACTB2	4.07e-18	0.334068	0.879	0.795	8.18e-14	DN(C)1	ACTB
UOX	8.91e-18	0.281374	0.276	0.183	1.79e-13	DN(C)1	UOX
H2BC211	1.22e-14	0.853791	0.232	0.169	2.45e-10	DN(C)1	H2BC21
MGST31	1.28e-13	0.374322	0.449	0.377	2.57e-09	DN(C)1	MGST3
TFAP4	2.86e-13	0.276277	0.319	0.239	5.74e-09	DN(C)1	TFAP4
H2AZ21	1.29e-11	0.690913	0.255	0.208	2.59e-07	DN(C)1	H2AZ2
ELOB1	1.53e-11	0.41596	0.456	0.41	3.08e-07	DN(C)1	ELOB
RGCC1	7.22e-06	0.332719	0.567	0.555	0.144949	DN(C)1	RGCC
OTUB1	3.12e-05	0.266428	0.371	0.347	0.625986	DN(C)1	OTUB1
CCDC30	0.00199155	0.330479	0.264	0.26	1	DN(C)1	CCDC30
RPLP1	3.12e-272	0.510274	1	1	6.27e-268	CD3- DP(Q)	RPLP1
RPLP0	4.09e-247	0.572425	0.998	0.973	8.21e-243	CD3- DP(Q)	RPLP0
RPL28	7.34e-225	0.398023	1	0.999	1.47e-220	CD3- DP(Q)	RPL28
RPL18A	5.35e-217	0.408938	1	0.998	1.07e-212	CD3- DP(Q)	RPL18A
RPL321	1.4e-173	0.396962	1	0.999	2.81e-169	CD3- DP(Q)	RPL32
RPS71	4.41e-172	0.424213	1	0.997	8.87e-168	CD3- DP(Q)	RPS7
RPS51	5.19e-171	0.418179	0.997	0.98	1.04e-166	CD3- DP(Q)	RPS5
RPL191	1.53e-169	0.404589	0.999	0.998	3.08e-165	CD3- DP(Q)	RPL19
RPLP21	2.56e-143	0.331158	1	0.998	5.14e-139	CD3- DP(Q)	RPLP2
CD8B2	5.51e-137	0.506243	0.899	0.592	1.11e-132	CD3- DP(Q)	CD8B
RPL351	7.02e-137	0.342734	1	0.99	1.41e-132	CD3- DP(Q)	RPL35
RPA32	2.66e-129	0.810285	0.565	0.312	5.35e-125	CD3- DP(Q)	RPA3
PTCRA	4.78e-125	0.298119	0.635	0.33	9.6e-121	CD3- DP(Q)	PTCRA
RPS61	1.61e-122	0.410635	0.994	0.987	3.24e-118	CD3- DP(Q)	RPS6
NACA	1.2e-120	0.365209	0.997	0.985	2.41e-116	CD3- DP(Q)	NACA
PRDX22	1.71e-117	0.459791	0.759	0.52	3.44e-113	CD3- DP(Q)	PRDX2
GLCCI13	1.99e-109	0.345783	0.499	0.254	4e-105	CD3- DP(Q)	GLCCI1
RPS241	5.09e-105	0.308418	0.999	0.993	1.02e-100	CD3- DP(Q)	RPS24
RAG23	6.03e-98	0.302921	0.524	0.281	1.21e-93	CD3- DP(Q)	RAG2
RPL7A1	5.36e-96	0.285972	0.999	0.993	1.08e-91	CD3- DP(Q)	RPL7A
MCM51	3.79e-95	0.254225	0.218	0.079	7.6e-91	CD3- DP(Q)	MCM5
RPSA1	6.08e-95	0.289893	0.995	0.986	1.22e-90	CD3- DP(Q)	RPSA
RPS3A1	2.39e-93	0.283152	0.999	0.997	4.79e-89	CD3- DP(Q)	RPS3A
RPL111	3.1e-91	0.331269	1	0.999	6.23e-87	CD3- DP(Q)	RPL11
SLC25A6	4.86e-91	0.415872	0.955	0.908	9.76e-87	CD3- DP(Q)	SLC25A6
RPS81	1.27e-88	0.323985	0.998	0.995	2.56e-84	CD3- DP(Q)	RPS8
RPS191	1.51e-88	0.258657	0.999	0.997	3.03e-84	CD3- DP(Q)	RPS19
RPS231	4.08e-88	0.272283	1	0.999	8.2e-84	CD3- DP(Q)	RPS23
RPS251	1.01e-86	0.270514	0.999	0.996	2.04e-82	CD3- DP(Q)	RPS25
RPS4X1	5.79e-85	0.29743	0.998	0.996	1.16e-80	CD3- DP(Q)	RPS4X
RPS211	1.91e-83	0.287573	0.998	0.988	3.84e-79	CD3- DP(Q)	RPS21
RPL291	3.8e-83	0.294394	0.999	0.994	7.63e-79	CD3- DP(Q)	RPL29
RPS111	1.89e-81	0.398076	0.993	0.974	3.8e-77	CD3- DP(Q)	RPS11
RGCC2	1.14e-75	0.405366	0.74	0.541	2.3e-71	CD3- DP(Q)	RGCC
ARPP212	3.87e-74	0.269969	0.883	0.633	7.77e-70	CD3- DP(Q)	ARPP21
DUT2	2.08e-71	0.378224	0.46	0.272	4.18e-67	CD3- DP(Q)	DUT
EIF3F	1.26e-70	0.329692	0.818	0.668	2.54e-66	CD3- DP(Q)	EIF3F
ELOVL43	2.38e-70	0.261238	0.462	0.265	4.79e-66	CD3- DP(Q)	ELOVL4
CD8A2	5.11e-70	0.340966	0.772	0.54	1.03e-65	CD3- DP(Q)	CD8A
EIF3K1	8.71e-67	0.360975	0.911	0.839	1.75e-62	CD3- DP(Q)	EIF3K
CSTB	5.13e-66	0.379453	0.529	0.362	1.03e-61	CD3- DP(Q)	CSTB
RTRAF	5.5e-59	0.307807	0.525	0.355	1.11e-54	CD3- DP(Q)	RTRAF
CHCHD22	1.52e-57	0.287853	0.834	0.721	3.05e-53	CD3- DP(Q)	CHCHD2
SNRPF2	2.01e-57	0.27228	0.595	0.417	4.05e-53	CD3- DP(Q)	SNRPF
EIF3H	3.65e-57	0.292157	0.783	0.644	7.33e-53	CD3- DP(Q)	EIF3H
CD42	6.47e-57	0.318883	0.638	0.446	1.3e-52	CD3- DP(Q)	CD4
MCM71	1.53e-55	0.320126	0.367	0.219	3.07e-51	CD3- DP(Q)	MCM7
CD1E3	7.81e-54	0.556118	0.726	0.617	1.57e-49	CD3- DP(Q)	CD1E
SRSF32	8.82e-54	0.284839	0.817	0.672	1.77e-49	CD3- DP(Q)	SRSF3
THY13	8.51e-53	0.273851	0.314	0.172	1.71e-48	CD3- DP(Q)	THY1
UQCRH	1.21e-51	0.348516	0.534	0.395	2.42e-47	CD3- DP(Q)	UQCRH
ITIH42	3.23e-50	0.370512	0.309	0.171	6.5e-46	CD3- DP(Q)	ITIH4
EEF1A11	3.65e-48	0.29	1	0.998	7.33e-44	CD3- DP(Q)	EEF1A1
ISOC21	9.08e-48	0.287753	0.338	0.202	1.82e-43	CD3- DP(Q)	ISOC2
ATP5PO	1.84e-44	0.294375	0.559	0.415	3.7e-40	CD3- DP(Q)	ATP5PO
EIF3E	7.19e-44	0.283261	0.756	0.642	1.44e-39	CD3- DP(Q)	EIF3E
FABP63	1.52e-42	0.58753	0.324	0.203	3.04e-38	CD3- DP(Q)	FABP6
TEX14	4.68e-40	0.255689	0.276	0.16	9.4e-36	CD3- DP(Q)	TEX14
PDE2A2	8.99e-40	0.264685	0.227	0.121	1.81e-35	CD3- DP(Q)	PDE2A
RPL38	1.16e-39	0.270642	0.998	0.99	2.33e-35	CD3- DP(Q)	RPL38
RPL7	1.73e-39	0.335891	0.955	0.932	3.47e-35	CD3- DP(Q)	RPL7
HMGB12	9.95e-38	0.281202	0.814	0.736	2e-33	CD3- DP(Q)	HMGB1
COX7B1	4.28e-37	0.258252	0.683	0.544	8.6e-33	CD3- DP(Q)	COX7B
GYPC1	3.46e-36	0.288218	0.492	0.363	6.96e-32	CD3- DP(Q)	GYPC
TSPOAP11	5.14e-34	0.46497	0.373	0.269	1.03e-29	CD3- DP(Q)	TSPOAP1
H2AZ22	1.22e-29	0.260001	0.305	0.202	2.46e-25	CD3- DP(Q)	H2AZ2
TMX22	2.09e-29	0.257285	0.353	0.242	4.2e-25	CD3- DP(Q)	TMX2
ZNF341	7.24e-27	0.522409	0.451	0.403	1.45e-22	CD3- DP(Q)	ZNF34
STMN12	1.51e-26	0.266045	0.606	0.494	3.03e-22	CD3- DP(Q)	STMN1
RPS172	8.26e-25	0.267515	0.851	0.75	1.66e-20	CD3- DP(Q)	RPS17
HNRNPA12	6.78e-24	0.403338	0.905	0.853	1.36e-19	CD3- DP(Q)	HNRNPA1
RPS20	6.37e-23	0.504214	0.648	0.659	1.28e-18	CD3- DP(Q)	RPS20
RPS141	2.67e-21	0.363111	0.653	0.636	5.37e-17	CD3- DP(Q)	RPS14
L1RE12	9.36e-21	0.407339	0.439	0.396	1.88e-16	CD3- DP(Q)	L1RE1
RPS26	6e-20	0.261481	0.625	0.556	1.2e-15	CD3- DP(Q)	RPS26
BTG22	2.43e-19	0.310225	0.505	0.422	4.89e-15	CD3- DP(Q)	BTG2
HSP90AB1	6.52e-16	0.331208	0.475	0.425	1.31e-11	CD3- DP(Q)	HSP90AB1
RPL371	9.07e-15	0.326226	0.967	0.94	1.82e-10	CD3- DP(Q)	RPL37
ITM2C2	1.31e-14	0.26115	0.488	0.431	2.63e-10	CD3- DP(Q)	ITM2C
SMARCAL11	1.42e-14	0.285273	0.451	0.392	2.86e-10	CD3- DP(Q)	SMARCAL1
GMFG1	2.57e-12	0.262068	0.843	0.84	5.17e-08	CD3- DP(Q)	GMFG
ZC3H10	1.16e-10	0.276418	0.449	0.409	2.33e-06	CD3- DP(Q)	ZC3H10
KXD1	1.99e-07	0.409468	0.407	0.406	0.00399071	CD3- DP(Q)	KXD1
TRB2	2.04e-07	0.466314	0.3	0.262	0.00410405	CD3- DP(Q)	TRB
RPL27A	2.91e-06	0.299958	0.561	0.603	0.0583729	CD3- DP(Q)	RPL27A
ERBB3	3.51e-05	0.366512	0.345	0.351	0.705985	CD3- DP(Q)	ERBB3
HMGN22	6.85e-05	0.318584	0.268	0.239	1	CD3- DP(Q)	HMGN2
IKZF2	4.52e-155	0.798294	0.631	0.357	9.08e-151	αβT(entry)	IKZF2
SATB12	1.96e-153	0.614252	0.946	0.761	3.94e-149	αβT(entry)	SATB1
CCR92	2.11e-97	0.558334	0.672	0.425	4.25e-93	αβT(entry)	CCR9
TCF72	5.46e-92	0.551349	0.91	0.822	1.1e-87	αβT(entry)	TCF7
TOX	1.39e-75	0.417644	0.435	0.248	2.78e-71	αβT(entry)	TOX
CD21	5.12e-70	0.444382	0.695	0.528	1.03e-65	αβT(entry)	CD2
SLA2	5.48e-63	0.42692	0.672	0.47	1.1e-58	αβT(entry)	SLA
ARAP21	1.11e-51	0.402941	0.462	0.305	2.24e-47	αβT(entry)	ARAP2
HDAC72	2.08e-43	0.305416	0.677	0.522	4.18e-39	αβT(entry)	HDAC7
CD1.12	2.48e-42	0.750181	0.381	0.255	4.98e-38	αβT(entry)	CD1.1
CAMK42	1.38e-39	0.335024	0.676	0.55	2.78e-35	αβT(entry)	CAMK4
CD3D1	7.3e-39	0.362865	0.869	0.791	1.47e-34	αβT(entry)	CD3D
LSAMP2	5.44e-38	0.301272	0.236	0.125	1.09e-33	αβT(entry)	LSAMP
CELF21	1.06e-37	0.471541	0.547	0.435	2.14e-33	αβT(entry)	CELF2
ETS1	2e-37	0.377775	0.7	0.579	4.01e-33	αβT(entry)	ETS1
CD1B3	2.2e-33	0.468804	0.474	0.353	4.42e-29	αβT(entry)	CD1B
[truncated: 3,433 more rows]

## Sheet: Table S6
	T1	T2	T3	T4
B naive	0.859361	0.895192	3.00497	1.64192
CD3- DP(C)	8.14082	6.10541	3.05788	7.31878
CD4 SP	4.03807	5.5522	7.6394	7.58079
KLF2+ CXCR3+ CD4 T	7.27222	7.2923	12.2738	20.524
CD8 SP	4.66642	3.83223	2.6558	1.9214
CD8aa	4.47237	4.15409	4.46514	2.49782
DC1	0.739235	1.39811	1.86224	0.89083
DC2	0.258732	0.382217	0.423236	0.331878
DC3	0.184809	0.140817	0.222199	0.768559
DN(C)1	1.85733	0.523034	0.306846	0.471616
DN(C)2	2.52264	0.442567	0.412655	0.31441
DN(early)	7.31843	4.83806	7.89334	3.75546
DN(Q)	4.40769	0.794609	0.550206	0.436681
DP(C)	19.9501	24.1702	17.5008	12.1921
DP(Q)	15.6533	18.0245	12.3691	10.6725
ISG-CD4 T	1.43227	0.492859	0.687758	1.76419
Treg1	1.68176	1.38805	4.0948	7.19651
Treg2	1.57087	1.48863	3.3224	2.91703
αβT(entry)	10.3955	15.7312	13.5118	13.6594
γδT	2.57808	2.35365	3.74564	3.1441

## Sheet: Table S7
	all_group_gene_no_replicated		T1		T2		T3		T4
1	RPS11	1	RPS11	1	PRDX2	1	PRDX2	1	IL7R
2	PRDX2	2	PRDX2	2	RPS11	2	RPS11	2	SMAD7
3	RHOA	3	RHOA	3	CHD1	3	CHD1	3	RPS14
4	NCOR1	4	NCOR1	4	BCL2L1	4	BCL2L1	4	RPS12
5	RPL35A	5	RPL35A	5	EDEM1	5	EDEM1	5	RPS5
6	BCL2L1	6	BCL2L1	6	PRKCD	6	PRKCD	6	RPL29
7	LBR	7	LBR	7	LBR	7	SATB1	7	SPINT2
8	CHD1	8	CHD1	8	RHOA	8	LBR	8	RPS15
9	EDEM1	9	EDEM1	9	RAE1	9	RHOA	9	RPL10
10	FOXO3	10	FOXO3	10	E2F2	10	CUL1	10	RPS10
11	JUN	11	JUN	11	CUL1	11	RAE1	11	SMC6
12	CUL1	12	CUL1	12	MAP2K3	12	MAP2K3	12	RPS3
13	KCNA3	13	KCNA3	13	CTSD	13	ANAPC4	13	RPS26
14	RBM38	14	RBM38	14	SATB1	14	E2F2	14	RPL23
15	EPC1	15	EPC1	15	ANAPC4	15	NFKBIA	15	MAP3K1
16	PTK2B	16	PTK2B	16	NFKBIA	16	CTSD	16	RPL9
17	MGAT5	17	MGAT5	17	NEIL1	17	ARNTL	17	RPS27A
18	MXI1	18	MXI1	18	ZBTB7A	18	NEIL1	18	PRDX1
19	ARNTL	19	ARNTL	19	FOXO3	19	FOXO3	19	RPL19
20	ARF1	20	ARF1	20	NCOR1	20	NCOR1	20	RPS8
21	RAE1	21	RAE1	21	RBM38	21	ZBTB7A	21	RPL7A
22	PRKCD	22	PRKCD	22	CD44	22	KIR2DL4	22	RPL3
23	MED1	23	MED1	23	ARNTL	23	FN1	23	ID2
24	PDPK1	24	PDPK1	24	MAP4K4	24	RBM38	24	RPS23
25	PIAS4	25	PIAS4	25	RPL13A	25	MAP4K4	25	HSPA8
26	NFKBIA	26	NFKBIA	26	VPS41	26	CD44	26	MGAT5
27	MDM2	27	MDM2	27	PDK1	27	CABIN1	27	EEF1A1
28	PDK1	28	PDK1	28	MGAT5	28	RPL13A	28	EEF2
29	VPS41	29	VPS41	29	CABIN1	29	ASF1A	29	MSN
30	HBP1	30	HBP1	30	ASF1A	30	VPS41	30	FOXO1
31	MAPK8	31	MAPK8	31	HBP1	31	FIS1	31	RPL35A
32	PAK1	32	PAK1	32	JUN	32	PIN1	32	CKB
33	EIF1	33	EIF1	33	TNRC6B	33	BCAT1	33	CCR4
34	HNRNPA1	34	HNRNPA1	34	FN1	34	MED1	34	RPS6
35	RBX1	35	RBX1	35	RPL31	35	HMGA2	35	RPL5
36	CCT4	36	CCT4	36	GMFB	36	GRB2	36	RPL39
37	RPS6	37	RPS6	37	GRB2	37	PTK2B	37	EIF1
38	ASF1A	38	ASF1A	38	PRDX3	38	RPL31	38	TXN
39	HMGA1	39	HMGA1	39	IL2RG	39	MEMO1	39	MYC
40	MRPS33	40	MRPS33	40	KCNA3	40	NCOR2	40	S100A6
41	MPC1	41	MPC1	41	RASSF1	41	TOP1	41	MCL1
42	SRSF3	42	SRSF3	42	HSP90AA1	42	JUN	42	RPL23A
43	PIN1	43	PIN1	43	BCAT1	43	SP1	43	RPL30
44	RPL13A	44	RPL13A	44	RPS23	44	GMFB	44	RPL17
45	HSPA1	45	HSPA1	45	EGR1	45	PAK1	45	DUSP6
46	ATF2	46	ATF2	46	CALR	46	PRDX3	46	FOS
47	DPY30	47	DPY30	47	ANXA5	47	IL2RG	47	SMURF2
48	SGF29	48	SGF29	48	ETS1	48	EGR1	48	IL2RG
49	SWI5	49	SWI5	49	HSPA8	49	RASSF1	49	GPX4
50	MRPL37	50	MRPL37	50	STAT6	50	KCNA3	50	PRKAR2B
51	SLC25A4	51	SLC25A4	51	ATF2	51	ETS1	51	ZMYND11
52	RPS23	52	RPS23	52	SNX3	52	ATF2	52	UBD
53	SATB1	53	SATB1	53	YWHAZ	53	YWHAZ	53	MAPK3
54	ETS1	54	ETS1	54	ERF	54	ERF	54	PEBP1
55	RPS15	55	RPS15	55	HSPA5	55	HSP90AA1	55	SKIL
56	YWHAZ	56	YWHAZ	56	MOV10	56	CALR	56	EEF1B2
57	ERF	57	ERF	57	BCL2	57	HSPA5	57	RPS16
58	NFE2L2	58	NFE2L2	58	ILF3	58	ANXA5	58	NFE2L2
59	RASSF1	59	RASSF1	59	MSN	59	HNRNPA1	59	SMAD6
60	CNOT6L	60	CNOT6L	60	TP53	60	HMGA1	60	PIM1
61	HSP90AA1	61	HSP90AA1	61	CNOT6L	61	YY1	61	TARS1
62	SKIL	62	SKIL	62	DGAT1	62	SNX3	62	MAML1
63	IL2RG	63	IL2RG	63	NFKB1	63	STAT6	63	LIN1
64	CBX4	64	CBX4	64	STAT5B	64	CNOT6L	64	MRPL37
65	YY1	65	YY1	65	SKIL	65	BCL2	65	RPS6KB1
66	ATF7IP	66	ATF7IP	66	SESN1	66	RNASET2	66	MNT
67	MSN	67	MSN	67	HMGA1	67	ILF3	67	PIAS4
68	DDIT3	68	DDIT3	68	DNMT3A	68	TP53	68	RPA1
69	IGF1R	69	IGF1R	69	CBX4	69	CISD2	69	STK11
70	SIRT1	70	SIRT1	70	PHB2	70	NFKB1	70	RIF1
71	MAP3K1	71	MAP3K1	71	PPP1CA	71	PIAS4	71	NR3C1
72	NFKB1	72	NFKB1	72	TARS1	72	TARS1	72	PCM1
73	APP	73	APP	73	PTPN11	73	MOV10	73	DNM1L
74	ABCA1	74	ABCA1	74	SMAD7	74	DPH1	74	CREB1
75	HDAC2	75	HDAC2	75	FOXO1	75	FOS	75	EP300
76	SESN1	76	SESN1	76	MAP3K1	76	PHB2	76	ATF7IP
77	NR3C1	77	NR3C1	77	IL7R	77	IL7R	77	EWSR1
78	HSPA5	78	HSPA5	78	RPS12	78	SMAD7	78	LDB1
79	CALR	79	CALR	79	RPS14	79	RPS14	79	FOXO3
80	IL7R	80	IL7R	80	STAT1	80	FOXO1	80	MTOR
81	SMAD7	81	SMAD7	81	RPL10	81	RPS12	81	DGAT1
82	FOXO1	82	FOXO1	82	RPL9	82	MAP3K1	82	AGO2
83	RPS12	83	RPS12	83	RPS27A	83	RPL29	83	PEX16
84	RPS10	84	RPS10	84	RPL23	84	RPS15	84	PIK3R1
85	RPL9	85	RPL9	85	MCL1	85	RPL9	85	SMARCA2
86	RPL23A	86	RPL23A	86	RPS5	86	RPS5	86	TRAP1
87	RPS5	87	RPS5	87	SMURF2	87	RPS3	87	HSF1
88	RPL10	88	RPL10	88	RPS10	88	RPS10	88	PTK2B
89	RPL23	89	RPL23	89	PRDX1	89	RPS27A	89	PRKDC
90	SMURF2	90	SMURF2	90	RPL3	90	RPL23	90	TNRC6B
91	RPS14	91	RPS14	91	LGALS9	91	RPL10	91	IRF3
92	RPS27A	92	RPS27A	92	RPS3	92	RPL35A	92	SENP1
93	RNASET2	93	RNASET2	93	MYC	93	RPS23	93	UBR2
94	RPS3	94	RPS3	94	RPL35A	94	RPL19	94	ARG2
95	RPL3	95	RPL3	95	RPS15	95	SMURF2	95	PDK1
96	MCL1	96	MCL1	96	RNASET2	96	RPS26	96	TPP2
97	MAPK3	97	MAPK3	97	FOS	97	EEF1A1	97	AHCYL1
98	RPS16	98	RPS16	98	RPL7A	98	RPL7A	98	IKBKB
99	PRDX1	99	PRDX1	99	RPS6	99	MSN	99	RRP8
100	RPL30	100	RPL30	100	RPL29	100	STAT1	100	MECP2
101	RPL29	101	RPL29	101	RPS8	101	PRDX1	101	ZNF148
102	PIM1	102	PIM1	102	RPS26	102	RPL3	102	SMAD5
103	RPL7	103	RPL7	103	EEF1A1	103	MCL1	103	NFKB1
104	RPS8	104	RPS8	104	RPL23A	104	PDK1	104	RAF1
105	RPL5	105	RPL5	105	MAPK3	105	SPINT2	105	ANAPC5
106	ID2	106	ID2	106	RPL30	106	ID2	106	CD44
107	RPL39	107	RPL39	107	RPL5	107	RPS8	107	ATR
108	RPL7A	108	RPL7A	108	ID2	108	CCR4	108	SMAD4
109	EEF1A1	109	EEF1A1	109	RPL39	109	RPL30	109	SATB1
110	SMC6	110	SMC6	110	VPS8	110	RPS6	110	EDEM1
111	RPL19	111	RPL19	111	NFE2L2	111	RPL5	111	CHD1
112	RPS26	112	RPS26	112	SMC6	112	MGAT5	112	LBR
113	TXN	113	TXN	113	PINK1	113	RPL23A	113	BRD7
114	EEF2	114	EEF2	114	RPL17	114	MYC	114	HSPA5
115	PINK1	115	PINK1	115	GPX4	115	DUSP6	115	TAF1
116	SMARCA2	116	SMARCA2	116	ZMYND11	116	SKIL	116	RBM38
117	RPL17	117	RPL17	117	EIF1	117	CKB	117	ERGIC2
118	LGALS9	118	LGALS9	118	APP	118	SMC6	118	UBE3A
119	EEF1B2	119	EEF1B2	119	RPS6KA3	119	RPL39	119	CREBBP
120	HIF1A	120	HIF1A	120	RPL7	120	PRKAR2B	120	CTNNB1
121	STAT1	121	STAT1	121	RAB10	121	EIF1	121	KAT6A
122	GPX4	122	GPX4	122	SCO1	122	ZMYND11	122	MAPK1
123	FIS1	123	FIS1	123	NBN	123	EEF2	123	ABCA1
124	PIK3R1	124	PIK3R1	124	EEF2	124	NFE2L2	124	RPL31
125	FOS	125	FOS	125	KAT6A	125	MAPK3	125	PBRM1
126	UBN1	126	UBN1	126	ZNF148	126	RPL17	126	NMT1
127	PBRM1	127	PBRM1	127	CREB1	127	SMARCA2	127	SP1
128	MAPK1	128	MAPK1	128	UBE3A	128	RPS6KA3	128	TNRC6A
129	HSPA9	129	HSPA9	129	CTNNB1	129	CTNNB1	129	RICTOR
130	MNS1	130	MNS1	130	MRPL22	130	KAT6A	130	RBL2
131	MAP4K4	131	MAP4K4	131	MNT	131	ZNF148	131	TCF3
132	PRKDC	132	PRKDC	132	NMT1	132	SMAD4	132	VTA1
133	RPS6KB1	133	RPS6KB1	133	USP48	133	PIK3R1	133	MSH6
134	EZH2	134	EZH2	134	AGO2	134	NR3C1	134	HBP1
135	CREB1	135	CREB1	135	HSF1	135	CREB1	135	TOP2B
136	CTNNB1	136	CTNNB1	136	MAML1	136	RPS6KB1	136	ILF3
137	KAT6A	137	KAT6A	137	NR3C1	137	RIF1	137	HTT
138	CREBBP	138	CREBBP	138	TCF3	138	HSF1	138	ZBTB7A
139	ELP4	139	ELP4	139	TAF1	139	SMC5	139	VPS41
140	ILF3	140	ILF3	140	RPS6KB1	140	HBP1	140	SIRT1
141	TARS1	141	TARS1	141	STK11	141	MSH2	141	IGF1R
142	AGO2	142	AGO2	142	ERGIC2	142	USP48	142	MSH2
143	ATR	143	ATR	143	MRPS9	143	TNRC6A	143	DPH1
144	TNRC6A	144	TNRC6A	144	ATR	144	DNMT3A	144	EPC1
145	RIF1	145	RIF1	145	OPA1	145	IRF3	145	PHC3
146	ZNF148	146	ZNF148	146	SP1	146	EWSR1	146	OPA1
147	DNMT3A	147	DNMT3A	147	HELLS	147	STK11	147	WWP1
148	MNT	148	MNT	148	TSC22D1	148	RBL2	148	DNMT3A
149	TOPBP1	149	TOPBP1	149	EHMT2	149	TOP2B	149	RNF114
150	UBE3A	150	UBE3A	150	EWSR1	150	MRPL22	150	MRE11
151	OPA1	151	OPA1	151	EPC1	151	AKT1	151	KCNA3
152	ARG2	152	ARG2	152	EHMT1	152	AGO2	152	MED1
153	ATG14	153	ATG14	153	PIK3CA	153	EPC1	153	ATM
154	ERGIC2	154	ERGIC2	154	MED1	154	AMD1	154	NSMCE2
155	MRE11	155	MRE11	155	PCM1	155	MNT	155	CABIN1
156	YARS1	156	YARS1	156	LDB1	156	TPP2	156	CNOT6
157	DIS3	157	DIS3	157	MCM3AP	157	HTT	157	RELA
158	BCL2	158	BCL2	158	PAK1	158	OPA1	158	TOPBP1
159	LDB1	159	LDB1	159	EZH2	159	PINK1	159	DIS3
160	NSMCE2	160	NSMCE2	160	TNRC6A	160	TCF3	160	NSUN5
161	ALG6	161	ALG6	161	CNOT6	161	SAP30	161	STAT6
162	RRP8	162	RRP8	162	EP300	162	PRKDC	162	ATG14
163	USP48	163	USP48	163	RICTOR	163	ERGIC2	163	RFX1
164	SP1	164	SP1	164	LIN1	164	PBRM1	164	TSC22D1
165	TCF3	165	TCF3	165	MNS1	165	EP300	165	E2F2
166	MXD1	166	MXD1	166	IGF1R	166	LDB1	166	MFN1
167	SMAD2	167	SMAD2	167	IKBKB	167	VTA1	167	ZFP1
168	LIN1	168	LIN1	168	AMN1	168	TOPBP1	168	TMEM135
169	RBL2	169	RBL2	169	SMAD4	169	ATR	169	EHMT1
170	MEMO1	170	MEMO1	170	ILK	170	PIK3CA	170	NFE2L1
171	TPP2	171	TPP2	171	TPP2	171	MCM3AP	171	TNRC6C
172	BRAF	172	BRAF	172	TMEM135	172	SENP1	172	CBX6
173	CBX6	173	CBX6	173	RXRB	173	EHMT1	173	PRDX2
174	ANAPC5	174	ANAPC5	174	MFN1	174	TSC22D1	174	BCL2L1
175	TOP2B	175	TOP2B	175	NLK	175	DNM1L	175	RPS11
176	TMEM135	176	TMEM135	176	PHC3	176	MFN1	176	PRKCD
177	PHC3	177	PHC3	177	RNF114	177	EP400	177	RAE1
178	ANAPC4	178	ANAPC4	178	AR	178	CNOT6	178	RHOA
179	MFN1	179	MFN1	179	TOP2B	179	CDK2	179	CUL1
180	AGO1	180	AGO1	180	IRF3	180	RICTOR	180	ANAPC4
181	NLK	181	NLK	181	HYOU1	181	HYOU1	181	MAP2K3
182	FN1	182	FN1	182	HMGA2	182	IGF1R	182	NFKBIA
183	HSF1	183	HSF1	183	HTT	183	MTOR	183	FN1
184	INSR	184	INSR	184	MEMO1	184	MNS1	184	NEIL1
185	NCOR2	185	NCOR2	185	TPM1	185	TPM1	185	NCOR1
186	ZBTB7A	186	ZBTB7A	186	NFE2L1	186	PSEN1	186	ARNTL
187	EP400	187	EP400	187	EP400	187	PHC3	187	TOP1
188	ATM	188	ATM	188	POLG	188	MAPK8	188	CTSD
189	MTOR	189	MTOR	189	UBR2	189	APP	189	ASF1A
190	EP300	190	EP300	190	ARG2	190	TRAP1	190	HMGA2
191	MCM3AP	191	MCM3AP	191	CBX6	191	ATG14	191	NCOR2
192	BAP1	192	BAP1	192	MINK1	192	RXRB	192	PIN1
193	SPRTN	193	SPRTN	193	ABCA1	193	AGPAT2	193	BCAT1
194	NFE2L1	194	NFE2L1	194	TNRC6C	194	POLG	194	MAP4K4
195	TAF1	195	TAF1	195	YARS1	195	HELLS	195	LDLRAP1
196	PIK3CA	196	PIK3CA	196	IRF7	196	SESN1	196	CARF
197	AMN1	197	AMN1	197	SMARCA2	197	LETM1	197	AMN1
198	SMAD4	198	SMAD4	198	CISD2	198	PCM1	198	FIS1
199	TP53BP1	199	TP53BP1	199	APEX1	199	TMEM135	199	MEMO1
200	TOP1	200	TOP1	200	CBX8	200	ARG2	200	GRB2
201	CARF	201	CARF	201	PHB	201	TP53BP1	201	PAK1
202	RICTOR	202	RICTOR	202	HSPD1	202	AR	202	ARF1
203	TNRC6C	203	TNRC6C	203	MRPL11	203	MINK1	203	YY1
204	PCM1	204	PCM1	204	TP53BP1	204	IKBKB	204	PRDX3
205	TNRC6B	205	TNRC6B	205	CDK6	205	TNRC6B	205	RASSF1
206	STAT5B	206	STAT5B	206	HES1	206	WWP1	206	HMGA1
207	TP53	207	TP53	207	KIT	207	STAT5B	207	ATF2
208	ETS2	208	ETS2	208	UBD	208	GPX4	208	RNASET2
209	APEX1	209	APEX1	209	GSTP1	209	LGALS9	209	EGR1
210	MYC	210	MYC	210	FANCD2	210	APEX1	210	ERF
211	CKB	211	CKB	211	UHRF1	211	SCO1	211	ANXA5
212	HSPD1	212	HSPD1	212	MAP3K5	212	CDK6	212	YWHAZ
213	MAPK14	213	MAPK14	213	FGFR1	213	HES1	213	CALR
214	HES1	214	HES1	214	ENG	214	UBD	214	SNX3
215	CDK6	215	CDK6	215	ETS2	215	KIT	215	APP
216	KIT	216	KIT	216	INSR	216	FANCD2	216	ETS1
217	SPINT2	217	SPINT2	217	PEBP1	217	UHRF1	217	CBX8
218	MAP3K5	218	MAP3K5	218	SPINT2	218	GSTP1	218	HNRNPA1
219	GSTP1	219	GSTP1	219	PDP1	219	FGFR1	219	BCL2
220	FANCD2	220	FANCD2	220	PIK3CB	220	ETS2	220	RBX1
221	UHRF1	221	UHRF1	221	IDH2	221	PTPN11	221	TP53
222	PEBP1	222	PEBP1	222	NF1	222	PIK3CB	222	CNOT6L
223	AGO4	223	AGO4	223	PARP1	223	IDH2	223	SESN1
224	ATF6	224	ATF6	224	XRCC5	224	PEBP1	224	VCP
225	PPA2	225	PPA2	225	SOD1	225	PDP1	225	SGF29
226	SMAD5	226	SMAD5	226	PPA2	226	CHEK1	226	HDAC2
227	E2F3	227	E2F3	227	SAP30	227	EZH2	227	RAB10
228	TPM1	228	TPM1	228	GSR	228	NBN	228	TP53BP1
229	UBE2E1	229	UBE2E1	229	HSPA9	229	INSR	229	PTPN11
230	IDH2	230	IDH2	230	SMAD5	230	PPA2	230	CBX4
231	GSR	231	GSR	231	EEF1B2	231	MCM2	231	APEX1
232	TSC22D1	232	TSC22D1	232	HSPA1	232	TYMS	232	ING1
233	SOD1	233	SOD1	233	FMC1	233	FMC1	233	PTEN
234	PARP1	234	PARP1	234	ATF6	234	SOD1	234	MOV10
235	CD44	235	CD44	235	RPA1	235	HSPA1	235	ERCC6
236	EWSR1	236	EWSR1	236	ATM	236	XRCC5	236	ETS2
237	MAD2L1	237	MAD2L1	237	TXN	237	GSR	237	RPL13A
238	CDKN2C	238	CDKN2C	238	SOD2	238	SMAD5	238	SRSF3
239	E2F7	239	E2F7	239	PRKDC	239	SWI5	239	GMFB
240	EXO1	240	EXO1	240	CHEK1	240	PARP1	240	HSPA1
241	TOP2A	241	TOP2A	241	TYMS	241	RPA1	241	POLG
242	HJURP	242	HJURP	242	RIF1	242	EEF1B2	242	KIR2DL4
243	BRCA2	243	BRCA2	243	LMNB1	243	LMNB1	243	GSK3A
244	MYBL2	244	MYBL2	244	RAN	244	HSPA9	244	ADRA1B
245	CDK1	245	CDK1	245	SWI5	245	DEK	245	CDK4
246	TYMS	246	TYMS	246	RAC1	246	RAC1	246	CDK5
247	RBL1	247	RBL1	247	MCM2	247	NF1	247	MRPS33
248	BUB1B	248	BUB1B	248	RPL19	248	BRD7	248	LGALS9
249	LMNB1	249	LMNB1	249	DEK	249	SOD2	249	STAT1
250	AURKB	250	AURKB	250	TOP2A	250	HSPD1	250	CISD2
251	BRCA1	251	BRCA1	251	HMGB2	251	DNAJC2	251	STAT5B
252	CCNE2	252	CCNE2	252	UBE2C	252	DKC1	252	RPL7
253	HMGB2	253	HMGB2	253	MAD2L1	253	RAN	253	SCO1
254	UBE2C	254	UBE2C	254	CDK1	254	MAPK1	254	UBE2E1
255	CDK2	255	CDK2	255	BIRC5	255	HMGB1	255	MAPKAPK3
256	H4	256	H4	256	AURKB	256	RPL7	256	NEK6
257	DEK	257	DEK	257	CDKN2C	257	SRSF3	257	IRF7
258	RAD51	258	RAD51	258	HJURP	258	CCT4	258	MT1
259	FEN1	259	FEN1	259	BUB1B	259	CDK4	259	SOD1
260	CIP2A	260	CIP2A	260	CENPA	260	TOP2A	260	GSTP1
261	BIRC5	261	BIRC5	261	MYBL2	261	HMGB2	261	PTPN1
262	VRK1	262	VRK1	262	PLK1	262	UBE2C	262	HSPD1
263	HMGB1	263	HMGB1	263	FEN1	263	MAD2L1	263	SQSTM1
264	TFDP1	264	TFDP1	264	BUB1	264	BIRC5	264	UBB
265	KIF2C	265	KIF2C	265	KIF2C	265	CDK1	265	HIF1A
266	CHEK1	266	CHEK1	266	BRCA1	266	AURKB	266	HSP90AA1
267	HELLS	267	HELLS	267	E2F7	267	CDKN2C	267	JUN
268	TERF1	268	TERF1	268	RAD51	268	HJURP	268	NAMPT
269	SMC5	269	SMC5	269	EXO1	269	BUB1B	269	ARHGAP18
270	BUB1	270	BUB1	270	RECQL4	270	FEN1	270	CDC26
271	LSM7	271	LSM7	271	TFDP1	271	CENPA	271	MAX
272	E2F2	272	E2F2	272	BRCA2	272	MYBL2	272	RPS6KA3
273	PCNA	273	PCNA	273	CDK2	273	BUB1	273	TYMS
274	BUB3	274	BUB3	274	LSM7	274	BRCA2	274	BIRC5
275	CDK4	275	CDK4	275	TOPBP1	275	KIF2C	275	MCM2
276	HSPA8	276	HSPA8	276	H4	276	PLK1	276	SLC25A4
277	EED	277	EED	277	NUDT1	277	RAD51	277	UHRF1
278	MTCH1	278	MTCH1	278	CCNE2	278	E2F7	278	NBN
279	RPA1	279	RPA1	279	CIP2A	279	EXO1	279	AIMP2
280	RBBP4	280	RBBP4	280	RRM1	280	TFDP1	280	CDK1
281	NUDT1	281	NUDT1	281	RBL1	281	CCNE2	281	CHEK1
282	UBE2I	282	UBE2I	282	DNA2	282	BRCA1	282	MYBL2
283	HTRA2	283	HTRA2	283	H2AX	283	LSM7	283	MAD2L1
284	STK11	284	STK11	284	HMGB1	284	RECQL4	284	MNS1
285	BRD7	285	BRD7	285	E2F3	285	DNA2	285	DEK
286	CENPA	286	CENPA	286	TERF1	286	CIP2A	286	MDH1
287	PLK1	287	PLK1	287	BUB3	287	NUDT1	287	TIMM23
288	MRPL11	288	MRPL11	288	BLM	288	VRK1	288	RAN
289	MDH1	289	MDH1	289	VRK1	289	E2F3	289	IDH2
290	UBB	290	UBB	290	GPC1	290	RBL1	290	FH
291	DNAJC2	291	DNAJC2	291	CHEK2	291	TXN	291	CDK2
292	APTX	292	APTX	292	PIM1	292	H2AX	292	FEN1
293	PHB	293	PHB	293	MRE11	293	H4	293	MRPL4
294	SDHC	294	SDHC	294	SMC5	294	TERF1	294	HMGB2
295	MRPS10	295	MRPS10	295	RBBP4	295	HSPA8	295	PHB2
296	RAN	296	RAN	296	UBB	296	BUB3	296	APTX
297	CDC26	297	CDC26	297	POLA1	297	RRM1	297	MRPS10
298	MCM2	298	MCM2	298	MDH1	298	BLM	298	DKC1
299	ANAPC1	299	ANAPC1	299	CDK4	299	CHEK2	299	LSM7
300	SOX5	300	SOX5	300	NSMCE2	300	MTBP	300	SWI5
301	S100A6	301	S100A6	301	CTBP1	301	LSM6	301	SOD2
302	PEX16	302	PEX16	302	LSM6	302	GPC1	302	COQ7
303	CEBPB	303	CEBPB	303	SRSF3	303	RBBP4	303	MRPL11
304	ZMAT3	304	ZMAT3	304	MLH1	304	CBX2	304	BUB1B
305	GNAO1	305	GNAO1	305	ATG3	305	CDKN2B	305	CCNE2
306	MAP2K3	306	MAP2K3	306	CBX2	306	MRE11	306	BRCA2
307	AKT1	307	AKT1	307	MRPS10	307	UBE2I	307	LMNB1
308	CCR4	308	CCR4	308	UBE2I	308	MDH1	308	PPA2
309	PTPN1	309	PTPN1	309	EED	309	HAT1	309	E2F7
310	DKC1	310	DKC1	310	RBBP7	310	NSMCE2	310	MRPL40
311	RAB10	311	RAB10	311	TRAP1	311	RBBP7	311	PHB
312	MRPS9	312	MRPS9	312	AGPAT2	312	MRPS10	312	CTBP1
313	FMC1	313	FMC1	313	FH	313	CTBP1	313	CDK6
314	ALG5	314	ALG5	314	HAT1	314	PIM1	314	PCMT1
315	PHB2	315	PHB2	315	POT1	315	ATG3	315	BLM
316	RARS1	316	RARS1	316	PCMT1	316	EED	316	HMGB1
317	COX11	317	COX11	317	PIN1	317	FH	317	FMC1
318	MRPL40	318	MRPL40	318	ERI1	318	GCLM	318	GID8
319	PEX2	319	PEX2	319	AKT1	319	MRPL11	319	ENG
320	MRPL22	320	MRPL22	320	GID8	320	UBB	320	AMD1
321	XRCC5	321	XRCC5	321	PPM1D	321	ERI1	321	SDHC
322	CCT8	322	CCT8	322	COQ7	322	GID8	322	DPY30
323	SOD2	323	SOD2	323	MSH2	323	SDHC	323	E2F3
324	CTSZ	324	CTSZ	324	MTCH1	324	POT1	324	CCT4
325	IRF5	325	IRF5	325	CDC27	325	MTCH1	325	DNAJC2
326	PLCG2	326	PLCG2	326	MPC1	326	COQ7	326	MRPL22
327	RGS2	327	RGS2	327	SDHC	327	MPC1	327	CDKN2C
328	CDKN2B	328	CDKN2B	328	DKC1	328	SGF29	328	MPC1
329	NEK6	329	NEK6	329	MRPL40	329	DPY30	329	NUDT1
330	SQSTM1	330	SQSTM1	330	SGF29	330	PCMT1	330	MTCH1
331	COQ2	331	COQ2	331	DPY30	331	MRPL40	331	BUB3
332	XBP1	332	XBP1	332	BRD7	332	PHB	332	HELLS
333	IL7	333	IL7	333	HDAC2	333	MDM2	333	VMA21
334	YBX1	334	YBX1	334	PBRM1	334	HDAC2	334	UBN1
335	NF1	335	NF1	335	CCT4	335	ACD	335	CIP2A
336	EGR1	336	EGR1	336	HNRNPA1	336	MSH6	336	CEBPG
337	GRB2	337	GRB2	337	TOP1	337	MRPS33	337	SAP30
338	MAP2K1	338	MAP2K1	338	MSH6	338	PPP1CA	338	TERF2IP
339	ARHGAP18	339	ARHGAP18	339	AMD1	339	RBX1	339	CCT8
340	MAX	340	MAX	340	MRPL32	340	TINF2	340	RBBP4
341	AHCYL2	341	AHCYL2	341	MRPS33	341	CREBBP	341	HES1
342	ERCC6	342	ERCC6	342	PIAS4	342	NMT1	342	UBE2C
343	SDHB	343	SDHB	343	CREBBP	343	LIN1	343	GTF2H2
344	ADA2	344	ADA2	344	SOX5	344	MAML1	344	PPP1CA
345	BPT1	345	BPT1	345	S100A6	345	RRP8	345	MAD2L1BP
346	AG2	346	AG2	346	PEX2	346	SMAD6	346	VRK1
347	PDGFB	347	PDGFB	347	HRAS	347	MAPK14	347	PARP1
348	HOXB7	348	HOXB7	348	DUSP6	348	ANAPC5	348	UBE2I
349	CDKN1A	349	CDKN1A	349	PEX16	349	ATF7IP	349	HRAS
350	MRC1	350	MRC1	350	MAP2K1	350	PEX2	350	CLN3
351	C1QA	351	C1QA	351	PIK3R1	351	AGO1	351	YBX1
352	PLAU	352	PLAU	352	UBE2E1	352	TNRC6C	352	TOP2A
353	MT1	353	MT1	353	ERRFI1	353	S100A6	353	KIF2C
354	CCND1	354	CCND1	354	CCR4	354	SLC25A4	354	RAD51
355	DMD	355	DMD	355	ZMAT3	355	NEK6	355	RECQL4
356	PLAUR	356	PLAUR	356	CKB	356	IRF7	356	AURKB
357	HAVCR2	357	HAVCR2	357	HIF1A	357	MAPKAPK3	357	ACD
358	ECRG4	358	ECRG4	358	DNM1L	358	MT1	358	H4
359	MSRA	359	MSRA	359	PTPN1	359	PTPN1	359	EXO1
360	FBP1	360	FBP1	360	MAPK14	360	GPD2	360	CENPA
361	MAPKAPK3	361	MAPKAPK3	361	DNAJC2	361	SQSTM1	361	EZH2
362	ASS1	362	ASS1	362	CDC26	362	RAB10	362	RBL1
363	JDP2	363	JDP2	363	MRPL47	363	RCAN1	363	TFDP1
364	ANXA5	364	ANXA5	364	MRPL37	364	JAK2	364	HAT1
365	MT2	365	MT2	365	SMAD6	365	VCP	365	BRCA1
366	JAK2	366	JAK2	366	SLC25A4	366	SDHB	366	ERI1
367	GRN	367	GRN	367	AIMP2	367	RNF2	367	LSM6
368	RPL37A	368	RPL37A	368	MT2	368	AIMP2	368	RBBP7
369	STAT6	369	STAT6	369	RARS1	369	FXN	369	RRM1
370	IRF7	370	IRF7	370	MRPL4	370	MRPL4	370	TERF1
371	ID1	371	ID1	371	RPS16	371	RARS1	371	FANCD2
372	SNX3	372	SNX3	372	SDHB	372	ATAD3	372	MLH1
373	RAC1	373	RAC1	373	CCT8	373	RPS16	373	SMC5
374	TPP1	374	TPP1	374	IRF5	374	MRPS30	374	ILK
375	DUSP6	375	DUSP6	375	CTSZ	375	TIMM23	375	SMN1
376	SREBF1	376	SREBF1	376	PLCG2	376	HEXA	376	DRG1
377	UBE2D1	377	UBE2D1	377	NEK6	377	ALG5	377	MRPL47
378	BACH1	378	BACH1	378	DMD	378	MRPL32	378	ATG3
379	HEXA	379	HEXA	379	IGF1	379	UBE2E1	379	CSNK2A1
380	CDC42	380	CDC42	380	IL7	380	AIFM1	380	POT1
381	GCLM	381	GCLM	381	CDKN2B	381	CCT8	381	CCND1
382	RPS6KA3	382	RPS6KA3	382	GNAO1	382	TWF1	382	ADA2
383	PTEN	383	PTEN	383	YBX1	383	IRF5	383	C1QA
384	RIT1	384	RIT1	384	XBP1	384	CTSZ	384	CTSZ
385	PRKCA	385	PRKCA	385	RGS2	385	PLCG2	385	MRC1
386	RFX1	386	RFX1	386	PML	386	IL7	386	ECRG4
387	KEAP1	387	KEAP1	387	TPP1	387	DMD	387	PDGFB
388	MOV10	388	MOV10	388	COQ2	388	GNAO1	388	AG2
389	ILK	389	ILK	389	ARHGAP18	389	YBX1	389	HAVCR2
390	NBN	390	NBN	390	TEP1	390	IGF1	390	JDP2
391	RELA	391	RELA	391	JAK2	391	RGS2	391	RGS2
392	MAML1	392	MAML1	392	ATG5	392	DBN1	392	BPT1
393	PPP1CA	393	PPP1CA	393	ERCC5	393	PML	393	IRF5
394	PSEN1	394	PSEN1	394	C1QA	394	TPP1	394	PLCG2
395	CSNK1E	395	CSNK1E	395	CCND1	395	COQ2	395	TMEM140
396	ATG3	396	ATG3	396	TRPM2	396	HIF1A	396	ID1
397	CTBP1	397	CTBP1	397	ADA2	397	ILK	397	RAC1
398	GID8	398	GID8	398	PDGFB	398	MAP2K1	398	MSRA
399	LSM6	399	LSM6	399	ASS1	399	KDM2B	399	TPP1
400	HAT1	400	HAT1	400	CDKN1A	400	XBP1	400	TRPM2
401	ERI1	401	ERI1	401	HAVCR2	401	RNF114	401	HEXA
402	NDRG1	402	NDRG1	402	PLAU	402	ABCA1	402	MT2
403	MAD2L1BP	403	MAD2L1BP	403	AG2	403	TDP1	403	XBP1
404	ADRA1B	404	ADRA1B	404	HOXB7	404	C1QA	404	JAK2
405	IGFBP2	405	IGFBP2	405	MAPKAPK3	405	ADA2	405	MXD1
406	SAP30	406	SAP30	406	GRN	406	HAVCR2	406	MAP2K1
407	PMCH	407	PMCH	407	HEXA	407	CCND1	407	NF1
408	H2AX	408	H2AX	408	MT1	408	MRC1	408	BACH1
409	MTBP	409	MTBP	409	MSRA	409	TRPM2	409	HJURP
410	BLM	410	BLM	410	SREBF1	410	HOXB7	410	BUB1
411	RRM1	411	RRM1	411	SQSTM1	411	PDGFB	411	PLK1
412	RECQL4	412	RECQL4	412	BACH1	412	GRN	412	DNA2
413	MSH6	413	MSH6	413	DDIT3	413	AG2	413	H2AX
414	RBBP7	414	RBBP7	414	CLN3	414	JDP2	414	GPC1
415	PPM1D	415	PPM1D	415	ACO2	415	PLAU	415	CBX2
416	MSH2	416	MSH2	416	WWP1	416	ARHGAP18	416	MTBP
417	CASP2	417	CASP2	417	BAK1	417	MSRA	417	AGPAT2
418	IKBKB	418	IKBKB	418	CRTC1	418	SREBF1	418	CHEK2
419	MLH1	419	MLH1	419	RBX1	419	BACH1	419	ALG6
420	CABIN1	420	CABIN1	420	PMCH	420	PRKCA	420	XRCC5
421	SENP1	421	SENP1	421	ALG6	421	ALG3	421	CDC27
422	HYOU1	422	HYOU1	422	ATF7IP	422	KEAP1	422	GCLM
423	CDC23	423	CDC23	423	IL12B	423	PTEN	423	ANAPC1
424	EHMT1	424	EHMT1	424	TMEM140	424	VMA21	424	SDHB
425	AIFM1	425	AIFM1	425	ECRG4	425	MXD1	425	PIK3CB
426	DNM1L	426	DNM1L	426	MXD1	426	MRPL17	426	IL7
427	LDLRAP1	427	LDLRAP1	427	HESX1	427	NAMPT	427	DMD
428	PTPN11	428	PTPN11	428	IDH1	428	PEX16	428	GNAO1
429	HTT	429	HTT	429	NAMPT	429	VEGFA	429	DBN1
430	WRN	430	WRN	430	ID1	430	ENG	430	PML
431	POT1	431	POT1	431	KDM2B	431	TERT	431	COQ2
432	BCAT1	432	BCAT1	432	KEAP1	432	YARS1	432	KDM2B
433	NGFR	433	NGFR	433	LETM1	433	CDKN1A	433	TEP1
434	UBD	434	UBD	434	RBL2	434	IL12B	434	PEX2
435	TMEM140	435	TMEM140	435	PRKAR2B	435	NGFR	435	ERCC5
436	PRKAR2B	436	PRKAR2B	436	PLA2R1	436	ELN	436	TPM1
437	IL12B	437	IL12B	437	SNCG	437	PDGFRB	437	INSR
438	IDH1	438	IDH1	438	PTK2	438	IDO1	438	IRS1
439	STAT5A	439	STAT5A	439	ASB1	439	RET	439	MAP3K5
440	NAMPT	440	NAMPT	440	DBN1	440	ID1	440	PDP1
441	IL15	441	IL15	441	FGFR2	441	TMEM140	441	KEAP1
442	FGFR1	442	FGFR1	442	ISM1	442	IDH1	442	MRPS9
443	KDM2B	443	KDM2B	443	PPP1R13B	443	ASB1	443	GSR
444	VPS36	444	VPS36			444	STAT5A	444	EHMT2
445	BST1	445	BST1			445	HESX1	445	ALG12
446	IRF3	446	IRF3			446	AGO4	446	SOD3
447	LETM1	447	LETM1			447	NFE2L1	447	PDGFRA
448	TWF1	448	TWF1			448	BAP1	448	ABI3BP
449	BMI1	449	BMI1			449	TEP1	449	COL1A1
450	UBR2	450	UBR2			450	MT2	450	PDGFRB
451	NMT1	451	NMT1			451	AHCYL2	451	TBX3
452	DPH1	452	DPH1			452	DGAT1	452	IGF1
453	CDK5	453	CDK5			453	SIRT1	453	GPR1
454	ABL1	454	ABL1			454	UBR2	454	EFEMP1
455	ZMPSTE24	455	ZMPSTE24			455	SOD3	455	WNT5A
456	FIG4	456	FIG4			456	COL1A1	456	FAT4
457	IGFBP7	457	IGFBP7			457	PDGFRA	457	CCN1
458	SOD3	458	SOD3			458	IGFBP3	458	GHR
459	DNA2	459	DNA2			459	TBX3	459	NTN4
460	POLA1	460	POLA1			460	IGFBP5	460	ELN
461	FGFR2	461	FGFR2			461	WNT5A	461	IGFBP7
462	MRS2	462	MRS2			462	FAT4	462	EPS8
463	RB1	463	RB1			463	AGTR1	463	FMO2
464	IRS1	464	IRS1			464	EFEMP1	464	SNCG
465	ACO2	465	ACO2			465	GJA1	465	FGFR1
466	CTSD					466	CLU	466	NDRG1
467	NEIL1					467	UCHL1	467	HOXC4
468	RPL31					468	EGFR	468	NOX4
469	GMFB					469	EPS8	469	EGFR
470	PRDX3					470	CCN1	470	HGF
471	DGAT1					471	ABI3BP	471	FGF2
472	VPS8					472	NDRG1	472	SOX5
473	ZMYND11					473	IGFBP7	473	VEGFA
474	SCO1					474	HOXC4	474	DNM1
475	EHMT2					475	FGF2	475	CAVIN1
476	CNOT6					476	PTGS2	476	CACNA1A
477	RXRB					477	GHR	477	SMAD1
478	RNF114					478	PLA2R1	478	PTK2
479	AR					479	NTN4	479	PLAU
480	HMGA2					480	FMO2	480	ISM1
481	POLG					481	SNCG	481	ABL1
482	MINK1					482	SSTR3	482	SREBF1
483	CISD2					483	CAVIN1	483	CSNK1E
484	CBX8					484	HSPB1	484	RCAN1
485	ENG					485	CACNA1A	485	HYOU1
486	PDP1					486	SMAD1	486	MSH3
487	PIK3CB					487	PTK2	487	TERT
488	GPC1					488	ABL1	488	CDKN1A
489	CHEK2					489	ATM	489	PLA2R1
490	CBX2							490	CLOCK
491	TRAP1
492	AGPAT2
493	FH
494	PCMT1
495	COQ7
496	CDC27
497	AMD1
498	MRPL32
499	HRAS
500	ERRFI1
501	MRPL47
502	SMAD6
503	AIMP2
504	MRPL4
505	IGF1
506	PML
507	TEP1
508	ATG5
509	ERCC5
510	TRPM2
511	CLN3
512	WWP1
513	BAK1
514	CRTC1
515	HESX1
516	PLA2R1
517	SNCG
518	PTK2
519	ASB1
520	DBN1
521	ISM1
522	PPP1R13B
523	KIR2DL4
524	VTA1
525	ACD
526	TINF2
527	GPD2
528	RCAN1
529	VCP
530	RNF2
531	FXN
532	ATAD3
533	MRPS30
534	TIMM23
535	TDP1
536	ALG3
537	VMA21
538	MRPL17
539	VEGFA
540	TERT
541	ELN
542	PDGFRB
543	IDO1
544	RET
545	COL1A1
546	PDGFRA
547	IGFBP3
548	TBX3
549	IGFBP5
550	WNT5A
551	FAT4
552	AGTR1
553	EFEMP1
554	GJA1
555	CLU
556	UCHL1
557	EGFR
558	EPS8
559	CCN1
560	ABI3BP
561	HOXC4
562	FGF2
563	PTGS2
564	GHR
565	NTN4
566	FMO2
567	SSTR3
568	CAVIN1
569	HSPB1
570	CACNA1A
571	SMAD1
572	AHCYL1
573	MECP2
574	RAF1
575	NSUN5
576	ZFP1
577	ING1
578	GSK3A
579	CEBPG
580	TERF2IP
581	GTF2H2
582	SMN1
583	DRG1
584	CSNK2A1
585	ALG12
586	GPR1
587	NOX4
588	HGF
589	DNM1
590	MSH3
591	CLOCK

## Sheet: Table S8
			T1						T2						T3						T4
cluster	gene		p_val	avg_log2FC	pct.1	pct.2	p_val_adj		p_val.1	avg_log2FC.1	pct.1.1	pct.2.1	p_val_adj.1		p_val.2	avg_log2FC.2	pct.1.2	pct.2.2	p_val_adj.2		p_val.3	avg_log2FC.3	pct.1.3	pct.2.3	p_val_adj.3
B naive	CTSZ		0	2.0813	0.71	0.023	0		3.45e-275	2.24187	0.652	0.023	4.9e-271		0	1.78006	0.711	0.043	0		1.03e-301	2.53072	0.734	0.023	1.46e-297
B naive	IRF5		0	1.41622	0.559	0.009	0		0	2.04574	0.584	0.006	0		0	1.8181	0.514	0.015	0		0	1.733	0.553	0.01	0
B naive	PLCG2		2.97e-174	1.11424	0.452	0.019	4.22e-170		1.32e-213	1.47164	0.393	0.01	1.88e-209		0	1.59158	0.458	0.021	0		9.69e-247	1.58358	0.447	0.009	1.38e-242
B naive	RGS2		4.75e-103	1.22193	0.355	0.02	6.75e-99		1.58e-28	0.516604	0.112	0.007	2.25e-24		1.27e-68	0.571148	0.158	0.015	1.8e-64		2.84e-63	0.838245	0.16	0.005	4.03e-59
B naive	CDKN2B		2.03e-77	0.539697	0.215	0.01	2.88e-73		3.1e-45	0.752821	0.18	0.011	4.41e-41
B naive	SMC6		2.04e-68	1.78342	0.634	0.102	2.89e-64		1.28e-67	2.75711	0.674	0.118	1.83e-63		6.46e-229	2.81815	0.856	0.182	9.19e-225		9.72e-52	2.1176	0.83	0.237	1.38e-47
B naive	GNAO1		3.17e-51	0.593395	0.194	0.012	4.51e-47		1.42e-37	0.446142	0.146	0.009	2.02e-33		5e-152	1.11105	0.243	0.015	7.11e-148		3.7e-62	0.604181	0.213	0.01	5.27e-58
B naive	NEK6		1.05e-46	0.648148	0.301	0.032	1.49e-42		2.04e-142	0.70512	0.27	0.007	2.9e-138		4.66e-120	0.850327	0.225	0.016	6.63e-116		8.12e-56	0.793309	0.266	0.019	1.15e-51
B naive	FOXO1		6.23e-46	0.969403	0.452	0.068	8.86e-42		9.42e-10	0.86687	0.281	0.092	1.34e-05		1.9e-17	0.528844	0.349	0.155	2.7e-13		0.000160954	0.472452	0.34	0.186	1
B naive	S100A6		1.6e-42	2.16652	0.43	0.072	2.28e-38		1e-21	1.31013	0.292	0.056	1.42e-17		6.08e-65	1.81947	0.461	0.129	8.64e-61		2.43e-16	1.06133	0.447	0.144	3.45e-12
B naive	SQSTM1		3.39e-40	0.766543	0.538	0.104	4.81e-36								5.78e-25	0.590825	0.275	0.091	8.22e-21		4.29e-07	0.479304	0.223	0.08	0.00609252
B naive	NFE2L2		1.15e-29	0.980571	0.527	0.126	1.64e-25		1.38e-14	0.534036	0.213	0.043	1.96e-10		1.77e-26	0.521188	0.239	0.07	2.52e-22		4.48e-09	0.539974	0.255	0.081	6.36e-05
B naive	SPINT2		1.95e-29	0.790425	0.462	0.104	2.77e-25		3.6e-47	0.734187	0.348	0.039	5.12e-43		1.9e-47	0.875429	0.38	0.107	2.7e-43		6.25e-07	0.372901	0.362	0.162	0.00888761
B naive	RNASET2		1.74e-28	1.70183	0.839	0.451	2.47e-24		3.31e-12	1.25289	0.764	0.541	4.7e-08		3.72e-15	0.618767	0.775	0.563	5.29e-11		2.55e-14	1.0385	0.787	0.502	3.62e-10
B naive	PTPN1		6.17e-28	0.98075	0.645	0.199	8.77e-24		1.4e-08	0.58337	0.258	0.088	0.000198703		2.16e-25	0.656556	0.299	0.103	3.07e-21		3.42e-05	0.324856	0.277	0.129	0.486386
B naive	COQ2		1.3e-27	0.622522	0.269	0.04	1.85e-23		1.33e-10	0.614243	0.169	0.037	1.89e-06		1.9e-31	0.712977	0.215	0.053	2.7e-27		2.38e-06	0.469605	0.202	0.073	0.0338104
B naive	MYC		8.31e-26	0.813911	0.301	0.054	1.18e-21		1.86e-06	0.671372	0.202	0.074	0.0264027		4.76e-22	0.720549	0.306	0.118	6.76e-18		0.00683407	0.421796	0.223	0.131	1
B naive	XBP1		1.76e-23	1.29017	0.247	0.041	2.5e-19		2.78e-34	1.9421	0.303	0.042	3.96e-30		0.000225894	0.591408	0.13	0.075	1		1.34e-08	0.8148	0.181	0.05	0.000190978
B naive	SKIL		2.67e-21	1.0195	0.763	0.311	3.8e-17		3.8e-21	1.21371	0.674	0.24	5.4e-17		1.16e-75	1.68306	0.739	0.286	1.65e-71		3.19e-24	1.50197	0.777	0.332	4.53e-20
B naive	IL7		4.95e-21	0.381916	0.183	0.025	7.03e-17		9.85e-48	0.800496	0.236	0.018	1.4e-43		8.77e-179	1.48415	0.352	0.028	1.25e-174		1.56e-130	1.3461	0.426	0.02	2.22e-126
B naive	PIM1		3.64e-20	0.983933	0.57	0.2	5.17e-16		8.74e-14	1.0203	0.416	0.147	1.24e-09		4.77e-40	1.05353	0.44	0.161	6.78e-36		1.02e-19	1.42433	0.5	0.167	1.46e-15
B naive	MAP3K1		2.14e-18	0.448518	0.462	0.134	3.04e-14								5.84e-12	0.311762	0.415	0.224	8.3e-08
B naive	PPA2		7.05e-18	0.649992	0.323	0.08	1e-13														0.000281406	0.268875	0.33	0.18	1
B naive	YBX1		6.9e-17	0.591408	0.301	0.075	9.81e-13		2.48e-37	1.33206	0.36	0.053	3.53e-33		1.51e-109	1.58039	0.43	0.072	2.15e-105		6.77e-26	1.07279	0.33	0.062	9.62e-22
B naive	NF1		1.67e-15	0.689087	0.258	0.061	2.38e-11
B naive	PRDX1		3.1e-15	1.04092	0.731	0.381	4.4e-11		5.15e-16	1.22043	0.506	0.191	7.32e-12		4.49e-26	0.762699	0.546	0.279	6.38e-22		1.06e-06	0.491255	0.511	0.284	0.0151319
B naive	TARS1		3.68e-15	0.701457	0.538	0.21	5.23e-11		4.27e-08	0.990333	0.494	0.247	0.000606482		7.55e-05	0.415182	0.38	0.284	1		0.000101426	0.526724	0.457	0.274	1
B naive	EGR1		1.25e-13	1.42226	0.204	0.044	1.78e-09								2.72e-16	0.280086	0.275	0.11	3.87e-12		3.17e-09	0.657035	0.372	0.149	4.51e-05
B naive	TPP2		3.51e-13	0.503045	0.505	0.197	4.99e-09														5.1e-08	0.553371	0.436	0.205	0.000725491
B naive	CKB		1.1e-12	0.989944	0.333	0.107	1.56e-08		4.73e-19	0.743041	0.258	0.05	6.72e-15
B naive	GRB2		5.57e-11	0.648186	0.645	0.333	7.91e-07								4.07e-06	0.385668	0.57	0.447	0.057876		3.65e-06	0.379291	0.638	0.41	0.0518186
B naive	SMAD7		5.84e-11	0.330706	0.387	0.132	8.3e-07		3.27e-37	1.39712	0.472	0.084	4.64e-33		2.11e-24	0.620194	0.43	0.178	3e-20		6.2e-05	0.412702	0.479	0.261	0.881473
B naive	MCL1		6.67e-11	0.559569	0.753	0.403	9.47e-07		2.44e-05	0.557299	0.517	0.304	0.347055								9.86e-05	0.439763	0.596	0.388	1
B naive	MAP2K1		2.31e-10	0.417423	0.28	0.089	3.28e-06		1.05e-06	0.490987	0.292	0.122	0.0149903		1.34e-10	0.519688	0.257	0.13	1.9e-06
B naive	ARHGAP18		3.77e-10	0.291018	0.183	0.045	5.36e-06		6.51e-08	0.287174	0.135	0.031	0.00092561
B naive	STAT1		6.93e-10	0.568627	0.667	0.351	9.85e-06		7.21e-11	0.901577	0.674	0.334	1.02e-06		3.65e-20	0.751523	0.648	0.4	5.18e-16		0.000181367	0.320452	0.617	0.399	1
B naive	DDIT3		7.95e-08	0.410531	0.398	0.172	0.00113059
B naive	GPX4		1.01e-07	0.501178	0.602	0.334	0.00143882		0.00174319	0.466178	0.562	0.392	1		1.92e-09	0.426619	0.641	0.463	2.73e-05		0.00160914	0.36883	0.574	0.417	1
B naive	NFKB1		1.15e-07	0.328863	0.409	0.182	0.00163408		4.32e-06	0.612743	0.371	0.184	0.0614082		1.79e-12	0.626363	0.401	0.223	2.55e-08		2.92e-08	0.668666	0.5	0.241	0.000415717
B naive	CALR		5.15e-07	0.563705	0.57	0.336	0.00732516		9.13e-05	1.11648	0.517	0.349	1								0.00625322	0.383849	0.564	0.408	1
B naive	IL2RG		9.36e-07	0.512746	0.43	0.22	0.0133104
B naive	DKC1		1.89e-05	0.336592	0.323	0.159	0.269266
B naive	HSPD1		2.01e-05	0.439973	0.57	0.354	0.285075
B naive	RPS12		2.64e-05	0.51314	0.978	0.961	0.375074								8.05e-11	0.33098	0.923	0.952	1.14e-06		0.00132943	0.36168	0.936	0.92	1
B naive	ATM		4.69e-05	0.41001	0.269	0.128	0.667085
B naive	MPC1		7.74e-05	0.476849	0.602	0.42	1		0.00344993	0.591096	0.461	0.339	1								5.56e-05	0.432751	0.511	0.315	0.790779
B naive	MAP4K4		0.000113868	0.429112	0.753	0.599	1
B naive	MDM2		0.000177846	0.294647	0.495	0.301	1
B naive	HIF1A		0.000201348	0.303326	0.409	0.231	1		3.86e-11	1.09413	0.427	0.173	5.49e-07		1.73e-21	0.766947	0.433	0.21	2.46e-17		6.36e-05	0.606842	0.362	0.193	0.903603
B naive	MAX		0.000232117	0.328041	0.419	0.25	1
B naive	AHCYL2		0.000376051	0.297245	0.172	0.074	1
B naive	HSPA8		0.00045259	0.353968	0.892	0.711	1
B naive	FIS1		0.00061297	0.263984	0.667	0.48	1
B naive	NR3C1		0.000684642	0.314236	0.548	0.357	1
B naive	PEBP1		0.000729151	0.368655	0.527	0.337	1		1.77e-06	0.575499	0.483	0.258	0.0251603		1.19e-39	1.11055	0.669	0.344	1.69e-35		2.7e-16	1.15003	0.617	0.275	3.84e-12
B naive	PHB		0.00144168	0.296596	0.366	0.217	1
B naive	ERCC6		0.00287746	0.306073	0.129	0.056	1
B naive	TXN		0.00303511	0.513698	0.538	0.379	1		2.81e-05	0.449098	0.551	0.318	0.398742
B naive	SDHB		0.00551305	0.280832	0.613	0.435	1
B naive	DMD								5.78e-116	0.604507	0.169	0.003	8.21e-112		2.52e-175	0.710342	0.183	0.006	3.58e-171		1.87e-64	0.684313	0.17	0.006	2.66e-60
B naive	IGF1								3.99e-81	0.723061	0.135	0.003	5.66e-77		2.7e-104	0.679866	0.116	0.004	3.84e-100
B naive	IRF7								2.25e-35	0.684828	0.258	0.029	3.2e-31		1.62e-20	0.406958	0.169	0.046	2.3e-16		1.61e-12	0.815134	0.266	0.072	2.29e-08
B naive	UBD								1.19e-28	1.34405	0.303	0.049	1.69e-24
B naive	PML								1.24e-19	0.578141	0.146	0.017	1.76e-15		1.58e-46	0.52068	0.165	0.024	2.25e-42		1.5e-11	0.32318	0.149	0.028	2.13e-07
B naive	TPP1								5.44e-13	0.635287	0.281	0.074	7.73e-09		7.55e-38	0.743579	0.299	0.081	1.07e-33		1.06e-14	0.510701	0.309	0.08	1.5e-10
B naive	FOS								9.15e-11	0.824174	0.27	0.081	1.3e-06		9.85e-09	0.502494	0.405	0.257	0.000140008		1.92e-09	0.848153	0.447	0.204	2.73e-05
B naive	TEP1								3.22e-06	0.427845	0.157	0.05	0.0458029								1.97e-05	0.34344	0.16	0.055	0.27939
B naive	JAK2								1.32e-05	0.385653	0.157	0.053	0.187872		3.1e-17	0.642069	0.218	0.08	4.41e-13		1.33e-06	0.384182	0.213	0.076	0.0189217
B naive	ATG5								2.38e-05	0.388441	0.157	0.053	0.338202
B naive	HSPA5								4.29e-05	1.31766	0.494	0.347	0.609141
B naive	NBN								5.19e-05	0.310077	0.202	0.081	0.737915
B naive	ERCC5								7.89e-05	0.298916	0.135	0.045	1								0.000138961	0.339527	0.149	0.056	1
B naive	ATF6								8.07e-05	0.374129	0.247	0.108	1
B naive	SMAD6								0.00134481	0.476621	0.27	0.149	1
B naive	MYBL2								0.00246541	0.381956	0.124	0.053	1								3.34e-05	0.469059	0.117	0.036	0.475076
B naive	IRF3								0.00252423	0.288407	0.348	0.211	1								8.95e-05	0.490678	0.447	0.258	1
B naive	MSN								0.00314163	0.559519	0.461	0.323	1		2.13e-10	0.481364	0.553	0.372	3.03e-06
B naive	TP53								0.00519293	0.296222	0.382	0.244	1
B naive	DBN1														8.26e-54	0.396869	0.123	0.011	1.17e-49		2.95e-14	0.596491	0.128	0.018	4.19e-10
B naive	ILK														4.32e-14	0.780447	0.317	0.156	6.14e-10		2.6e-07	0.787198	0.33	0.144	0.0036935
B naive	STAT6														7.64e-11	0.436471	0.271	0.134	1.09e-06		0.000710775	0.258569	0.287	0.154	1
B naive	MOV10														5.14e-10	0.370263	0.496	0.317	7.3e-06		1.42e-05	0.48457	0.5	0.296	0.201207
B naive	DUSP6														1.87e-09	0.374115	0.218	0.104	2.65e-05
B naive	RPS5														2.82e-09	0.281621	0.863	0.937	4e-05		0.00544595	0.376111	0.947	0.896	1
B naive	EIF1														2.78e-07	0.281507	0.88	0.896	0.00394735
B naive	KDM2B														1.03e-06	0.275177	0.204	0.111	0.0146822		3.31e-06	0.390794	0.245	0.098	0.0470391
B naive	CHEK2														8.86e-06	0.504324	0.123	0.062	0.125958		0.00101004	0.545998	0.128	0.053	1
B naive	MINK1														4.56e-05	0.485636	0.232	0.146	0.647531
B naive	RNF114														0.000341751	0.259409	0.176	0.108	1
B naive	ABCA1														0.00124503	0.332666	0.25	0.176	1		0.00497416	0.315269	0.383	0.256	1
B naive	BCL2														0.00272944	0.285787	0.229	0.164	1
B naive	STK11														0.00363889	0.279403	0.299	0.222	1
B naive	TDP1														0.00549115	0.295359	0.12	0.077	1
B naive	AKT1														0.00924713	0.330295	0.282	0.218	1
B naive	PEX2																				3.61e-05	0.437381	0.277	0.132	0.512686
B naive	JUN																				0.00020211	0.427922	0.447	0.268	1
B naive	PHB2																				0.000773905	0.298147	0.436	0.273	1
B naive	NFKBIA																				0.0010033	0.379513	0.638	0.466	1
B naive	UBB																				0.0032803	0.310833	0.83	0.772	1
B naive	DEK																				0.00944703	0.273515	0.553	0.418	1
CD3- DP(C)	RBM38		1.15e-37	0.286748	0.185	0.508	1.63e-33														9.44e-11	0.38658	0.134	0.331	1.34e-06
CD3- DP(C)	HSPA5		2.73e-32	0.331296	0.198	0.51	3.87e-28								5.34e-07	0.399873	0.225	0.473	0.00759367		3.33e-13	0.394317	0.172	0.424	4.74e-09
CD3- DP(C)	ASF1A		1.58e-30	0.251757	0.131	0.375	2.25e-26
CD3- DP(C)	CHD1		4.81e-30	1.02592	0.644	0.808	6.84e-26		3.35e-16	1.0118	0.61	0.756	4.77e-12		0.000965419	1.01842	0.522	0.706	1		7.35e-23	1.27541	0.628	0.664	1.05e-18
CD3- DP(C)	UBN1		3.18e-29	0.346925	0.154	0.412	4.53e-25
CD3- DP(C)	ABCA1		3.85e-29	0.30498	0.119	0.346	5.48e-25		0.000883596	0.503125	0.087	0.148	1								3.64e-09	0.359397	0.11	0.27	5.17e-05
CD3- DP(C)	PBRM1		1.66e-28	0.409326	0.188	0.471	2.36e-24								7.56e-07	0.621937	0.225	0.486	0.0107432		8.87e-09	0.431398	0.212	0.45	0.000126028
CD3- DP(C)	MAPK1		2.93e-27	0.385318	0.193	0.477	4.16e-23														3.63e-09	0.391057	0.141	0.326	5.16e-05
CD3- DP(C)	HSPA9		3.17e-26	0.396176	0.156	0.401	4.5e-22
CD3- DP(C)	IGF1R		8.32e-26	0.344604	0.142	0.371	1.18e-21		5.09e-07	0.620925	0.165	0.307	0.00723337		0.000145005	0.604684	0.125	0.254	1		2.4e-06	0.319563	0.095	0.211	0.0340547
CD3- DP(C)	PIK3R1		3.61e-25	0.328122	0.185	0.445	5.13e-21								6.28e-11	0.3462	0.131	0.373	8.92e-07		5.67e-12	0.293166	0.158	0.386	8.06e-08
CD3- DP(C)	MNS1		1e-24	0.452745	0.162	0.404	1.42e-20		4.8e-07	0.406839	0.084	0.178	0.00681739		0.000176099	0.324072	0.062	0.151	1
CD3- DP(C)	RAE1		2.26e-23	0.380715	0.16	0.39	3.21e-19		0.00152429	0.800468	0.206	0.333	1		5.03e-06	0.433449	0.128	0.288	0.0714807
CD3- DP(C)	MAP4K4		3.91e-23	0.346367	0.285	0.628	5.56e-19		3.58e-10	0.446241	0.3	0.594	5.09e-06		0.00420375	0.807828	0.308	0.561	1
CD3- DP(C)	PRKDC		1.65e-22	0.259167	0.137	0.341	2.34e-18								5.86e-07	0.414515	0.128	0.303	0.00832292
CD3- DP(C)	RPS6KB1		3.35e-22	0.434676	0.157	0.377	4.76e-18		4.55e-11	0.372147	0.117	0.269	6.47e-07		5.77e-10	0.260953	0.08	0.265	8.2e-06		3.09e-07	0.401704	0.115	0.255	0.00439017
CD3- DP(C)	EZH2		5.16e-22	0.323005	0.171	0.401	7.34e-18		5.48e-08	0.543935	0.157	0.304	0.000779564
CD3- DP(C)	CREB1		9.5e-22	0.445322	0.193	0.446	1.35e-17		1.23e-17	0.26997	0.155	0.387	1.75e-13		1.39e-10	0.369931	0.142	0.388	1.97e-06		8.09e-09	0.392325	0.172	0.376	0.000114988
CD3- DP(C)	CTNNB1		1.46e-20	0.512965	0.166	0.389	2.08e-16		4.95e-14	0.329501	0.185	0.413	7.04e-10		2.58e-13	0.285226	0.121	0.386	3.66e-09		1.68e-09	0.560071	0.174	0.391	2.39e-05
CD3- DP(C)	KAT6A		3.97e-20	0.537572	0.199	0.446	5.64e-16		1.81e-19	0.264443	0.155	0.402	2.57e-15		6.33e-13	0.400449	0.128	0.395	8.99e-09		2.97e-09	0.386024	0.169	0.377	4.22e-05
CD3- DP(C)	NR3C1		4.45e-20	0.419378	0.163	0.376	6.32e-16		1.9e-11	0.456013	0.189	0.397	2.7e-07		1.07e-10	0.318334	0.166	0.432	1.51e-06		4.3e-09	0.418989	0.196	0.424	6.11e-05
CD3- DP(C)	CREBBP		2.29e-19	0.483533	0.217	0.477	3.26e-15														1.45e-09	0.415029	0.134	0.317	2.06e-05
CD3- DP(C)	ELP4		3.66e-19	0.305649	0.057	0.188	5.21e-15
CD3- DP(C)	ILF3		4.95e-19	0.400831	0.299	0.632	7.04e-15		1.61e-16	0.311514	0.234	0.528	2.29e-12		5.6e-13	0.321451	0.201	0.538	7.96e-09		1.64e-07	0.542559	0.284	0.576	0.00233222
CD3- DP(C)	TARS1		1.15e-18	0.318619	0.079	0.224	1.64e-14
CD3- DP(C)	AGO2		1.58e-18	0.389346	0.114	0.281	2.25e-14		9.37e-12	0.285199	0.091	0.229	1.33e-07		1.39e-07	0.401088	0.076	0.225	0.00197015		4.3e-05	0.629725	0.105	0.21	0.610984
CD3- DP(C)	ATR		1.84e-18	0.464926	0.107	0.27	2.61e-14		7.94e-11	0.379825	0.105	0.246	1.13e-06		5.79e-06	0.634811	0.104	0.246	0.0823499		0.000222898	0.678561	0.134	0.244	1
CD3- DP(C)	TNRC6A		5.27e-18	0.530447	0.126	0.301	7.49e-14		1.1e-07	0.501953	0.119	0.241	0.00156563		4.25e-08	0.347827	0.083	0.244	0.000603834		2.96e-08	0.446429	0.119	0.275	0.000421317
CD3- DP(C)	RIF1		6.04e-18	0.469667	0.146	0.337	8.58e-14								7.62e-10	0.386642	0.111	0.319	1.08e-05		1.18e-10	0.295654	0.134	0.329	1.67e-06
CD3- DP(C)	ZNF148		7.84e-18	0.530248	0.188	0.414	1.11e-13		9.87e-18	0.290014	0.142	0.365	1.4e-13		2.29e-12	0.270052	0.118	0.367	3.25e-08		1.01e-11	0.283171	0.141	0.355	1.44e-07
CD3- DP(C)	DNMT3A		1.4e-17	0.483105	0.131	0.306	1.99e-13								5.02e-08	0.373534	0.09	0.256	0.000713854		2.59e-05	0.539616	0.122	0.24	0.368039
CD3- DP(C)	MNT		1.83e-17	0.506468	0.148	0.335	2.6e-13		6.32e-13	0.340737	0.105	0.264	8.98e-09		1.78e-07	0.455662	0.1	0.265	0.00253339		4.82e-07	0.445806	0.119	0.26	0.00684939
CD3- DP(C)	TOPBP1		2.16e-17	0.310887	0.104	0.259	3.07e-13								5.04e-06	0.52907	0.093	0.228	0.071612		0.000149839	0.489729	0.11	0.209	1
CD3- DP(C)	VPS41		2.77e-17	0.552929	0.179	0.392	3.94e-13		4.89e-10	0.364054	0.14	0.299	6.95e-06		2.57e-05	0.698236	0.138	0.294	0.365761		9.43e-07	0.549167	0.136	0.286	0.0134039
CD3- DP(C)	UBE3A		2.99e-17	0.371648	0.087	0.23	4.25e-13		4.19e-15	0.26704	0.096	0.264	5.95e-11								1.19e-09	0.355342	0.107	0.273	1.7e-05
CD3- DP(C)	OPA1		9.51e-17	0.448444	0.158	0.349	1.35e-12		8.32e-11	0.250319	0.076	0.196	1.18e-06		2.93e-07	0.321292	0.076	0.219	0.00415984		2.34e-05	0.588644	0.098	0.203	0.332823
CD3- DP(C)	MAPK8		1.01e-16	0.451113	0.127	0.295	1.44e-12								0.000279176	0.49728	0.062	0.148	1
CD3- DP(C)	STAT1		1.47e-16	0.504855	0.171	0.37	2.08e-12
CD3- DP(C)	ARG2		2.26e-16	0.353827	0.059	0.177	3.21e-12		0.000213335	0.441482	0.056	0.11	1		0.00218328	0.482827	0.059	0.127	1		0.00743036	0.503594	0.074	0.128	1
CD3- DP(C)	HBP1		2.66e-16	0.59575	0.255	0.532	3.79e-12		2.01e-13	0.309176	0.152	0.35	2.86e-09		6.11e-09	0.323833	0.118	0.318	8.69e-05		1.36e-07	0.482483	0.16	0.339	0.00193117
CD3- DP(C)	ATG14		5.06e-16	0.37768	0.087	0.223	7.2e-12								0.000329883	0.439332	0.048	0.125	1		0.000215208	0.40935	0.06	0.129	1
CD3- DP(C)	ERGIC2		7.28e-16	0.614145	0.174	0.374	1.03e-11		5.89e-11	0.455749	0.122	0.277	8.37e-07		6.76e-07	0.57484	0.107	0.268	0.00961438		1.1e-10	0.322767	0.098	0.267	1.57e-06
CD3- DP(C)	MRE11		8.85e-16	0.348778	0.076	0.203	1.26e-11														3.2e-05	0.250222	0.036	0.102	0.455324
CD3- DP(C)	YARS1		1.69e-15	0.299773	0.066	0.184	2.4e-11		0.00462502	0.626888	0.079	0.128	1
CD3- DP(C)	NFKBIA		2.14e-15	0.408053	0.323	0.626	3.04e-11
CD3- DP(C)	APP		2.18e-15	0.3085	0.078	0.205	3.09e-11		4.73e-06	0.264345	0.058	0.127	0.0672958		0.000283007	0.269396	0.048	0.126	1
CD3- DP(C)	DIS3		2.32e-15	0.270533	0.061	0.176	3.29e-11														0.000156436	0.25149	0.048	0.113	1
CD3- DP(C)	BCL2		3.41e-15	0.261305	0.066	0.182	4.85e-11
CD3- DP(C)	LDB1		1.85e-14	0.442884	0.11	0.253	2.63e-10		2.07e-08	0.469006	0.104	0.223	0.000294775		1.66e-06	0.374068	0.076	0.208	0.0236277
CD3- DP(C)	NSMCE2		4.86e-14	0.386842	0.065	0.175	6.91e-10														6.94e-05	0.508092	0.06	0.136	0.986051
CD3- DP(C)	ALG6		7.99e-14	0.289256	0.06	0.165	1.14e-09
CD3- DP(C)	RRP8		2.41e-13	0.355945	0.073	0.183	3.43e-09														5.48e-05	0.309813	0.055	0.129	0.779014
CD3- DP(C)	USP48		3.35e-13	0.506207	0.135	0.286	4.77e-09		2.78e-12	0.414325	0.112	0.27	3.96e-08		2.89e-08	0.36467	0.1	0.277	0.000410626
CD3- DP(C)	SP1		3.37e-13	0.464379	0.131	0.278	4.79e-09		1.79e-10	0.372575	0.166	0.347	2.55e-06		8.58e-09	0.305487	0.121	0.322	0.000121988		1.2e-08	0.526441	0.134	0.307	0.000169956
CD3- DP(C)	TCF3		3.54e-13	0.60547	0.143	0.301	5.03e-09		2.08e-11	0.473123	0.133	0.302	2.96e-07		5.65e-07	0.513167	0.118	0.287	0.00803611		4.19e-08	0.401303	0.138	0.307	0.000595397
CD3- DP(C)	SMARCA2		5.03e-13	0.440707	0.101	0.228	7.15e-09
CD3- DP(C)	MXD1		7.6e-13	0.309052	0.075	0.184	1.08e-08
CD3- DP(C)	SMAD2		9.82e-13	0.428739	0.093	0.213	1.4e-08
CD3- DP(C)	PIAS4		1.52e-12	0.552675	0.152	0.311	2.17e-08														1.5e-08	0.358139	0.088	0.227	0.000213188
CD3- DP(C)	LIN1		3.58e-12	0.964173	0.591	0.786	5.09e-08		3.88e-07	1.02984	0.519	0.681	0.00551529								0.000499788	0.975465	0.484	0.634	1
CD3- DP(C)	SIRT1		4.2e-12	0.370359	0.07	0.172	5.97e-08														1.44e-06	0.265226	0.079	0.187	0.0204357
CD3- DP(C)	RBL2		7.3e-12	0.303554	0.075	0.178	1.04e-07								8.6e-08	0.323866	0.09	0.252	0.00122233		4.1e-08	0.489651	0.103	0.246	0.000582915
CD3- DP(C)	MEMO1		7.47e-12	0.6482	0.149	0.3	1.06e-07		2.65e-05	0.62956	0.18	0.311	0.37654		0.0030727	0.918093	0.149	0.265	1
CD3- DP(C)	TPP2		9.06e-12	0.473713	0.094	0.209	1.29e-07		1.06e-06	0.502487	0.097	0.196	0.0151193		2.72e-07	0.281715	0.073	0.213	0.00387009
CD3- DP(C)	BRAF		1.18e-11	0.38441	0.09	0.201	1.67e-07
CD3- DP(C)	CBX6		1.44e-11	0.378994	0.074	0.175	2.04e-07		0.000227628	0.414446	0.056	0.11	1								0.00518876	0.418898	0.057	0.106	1
CD3- DP(C)	ANAPC5		1.49e-11	0.348497	0.07	0.169	2.12e-07
CD3- DP(C)	TOP2B		2.01e-11	0.389962	0.386	0.748	2.85e-07		9.08e-06	0.405533	0.389	0.71	0.129048		8.94e-08	0.385965	0.315	0.682	0.00127083		1.61e-07	0.344956	0.348	0.701	0.00228733
CD3- DP(C)	TMEM135		4.49e-11	0.302415	0.059	0.148	6.39e-07		1.76e-06	0.314792	0.049	0.119	0.0250686		0.00181434	0.460106	0.055	0.123	1		0.000796079	0.442307	0.055	0.114	1
CD3- DP(C)	PHC3		5.41e-11	0.319603	0.056	0.142	7.69e-07		2.47e-06	0.295069	0.051	0.12	0.0351573		0.000261125	0.441136	0.059	0.143	1		8.65e-06	0.292889	0.064	0.154	0.122912
CD3- DP(C)	PRKCD		6.4e-11	0.44819	0.106	0.222	9.09e-07		1.5e-05	0.538468	0.178	0.31	0.213337		0.00238478	0.694172	0.118	0.217	1
CD3- DP(C)	PDPK1		2.57e-10	0.291787	0.067	0.156	3.66e-06
CD3- DP(C)	RASSF1		2.92e-10	0.390059	0.102	0.212	4.15e-06		3.25e-13	0.273786	0.122	0.295	4.62e-09		1.49e-06	0.470185	0.128	0.297	0.0211987
CD3- DP(C)	ANAPC4		4.7e-10	0.512588	0.116	0.231	6.68e-06		0.00086571	0.753699	0.181	0.291	1
CD3- DP(C)	EDEM1		4.97e-10	1.03772	0.537	0.729	7.06e-06		3.17e-26	1.08002	0.649	0.754	4.51e-22		5.41e-05	1.0732	0.516	0.664	0.7687		3.13e-24	1.43444	0.618	0.636	4.44e-20
CD3- DP(C)	MFN1		6.87e-10	0.537831	0.096	0.201	9.77e-06		2.19e-06	0.447862	0.086	0.174	0.0311351		6.95e-05	0.452208	0.076	0.181	0.988126		0.00059151	0.620856	0.107	0.196	1
CD3- DP(C)	AGO1		1.23e-09	0.376782	0.074	0.162	1.75e-05
CD3- DP(C)	NLK		2.23e-09	0.291434	0.048	0.12	3.17e-05		2.23e-06	0.264484	0.038	0.1	0.0316458
CD3- DP(C)	FN1		3.54e-09	0.379946	0.096	0.195	5.04e-05
CD3- DP(C)	HSF1		4.92e-09	0.32457	0.048	0.118	6.99e-05		1.25e-11	0.404385	0.096	0.238	1.78e-07		2.92e-09	0.346732	0.09	0.274	4.16e-05
CD3- DP(C)	INSR		7.36e-09	0.321808	0.062	0.14	0.00010465
CD3- DP(C)	NCOR2		7.91e-09	0.519613	0.086	0.177	0.000112443								0.000467419	0.723535	0.135	0.262	1
CD3- DP(C)	ZBTB7A		1.01e-08	0.755426	0.301	0.558	0.000144113		7.29e-10	0.491578	0.231	0.457	1.04e-05								3.12e-07	0.480555	0.2	0.406	0.00443172
CD3- DP(C)	CUL1		1.03e-08	0.593527	0.32	0.591	0.000146858		0.00317684	0.674396	0.331	0.543	1		4.07e-06	0.55751	0.246	0.508	0.0577952
CD3- DP(C)	EP400		1.04e-08	0.286834	0.044	0.111	0.000147812		6.66e-05	0.428864	0.063	0.125	0.94681		7.86e-05	0.330765	0.048	0.135	1
CD3- DP(C)	ATM		1.29e-08	0.346667	0.06	0.135	0.000183755														6.21e-05	0.270099	0.062	0.139	0.882905
CD3- DP(C)	MTOR		1.94e-08	0.339521	0.042	0.106	0.000276336								0.000151555	0.346966	0.055	0.142	1		5.13e-05	0.427921	0.067	0.149	0.728818
CD3- DP(C)	EP300		3.03e-08	0.719306	0.242	0.435	0.00043138		2.79e-07	0.54886	0.114	0.229	0.00397042		1.3e-06	0.470847	0.087	0.227	0.0184334		2.94e-05	0.59501	0.124	0.244	0.417763
CD3- DP(C)	MCM3AP		4.12e-08	0.608452	0.111	0.211	0.000585384		3.92e-08	0.371413	0.066	0.159	0.000557563		1.64e-05	0.327572	0.062	0.168	0.232765
CD3- DP(C)	ATF7IP		6.11e-08	0.709248	0.291	0.523	0.000869169														4.02e-05	1.02556	0.511	0.674	0.570826
CD3- DP(C)	BAP1		6.16e-08	0.471855	0.067	0.141	0.000875009
CD3- DP(C)	SPRTN		8e-08	0.510261	0.093	0.181	0.00113682
CD3- DP(C)	ETS1		8.06e-08	0.480293	0.373	0.684	0.00114609		7.41e-07	0.324145	0.372	0.678	0.010527
CD3- DP(C)	NFE2L1		8.83e-08	0.665578	0.128	0.236	0.00125576		6.41e-05	0.519748	0.076	0.145	0.911518								0.00205849	0.565834	0.091	0.161	1
CD3- DP(C)	MED1		1.15e-07	0.562199	0.375	0.694	0.0016339		5.61e-09	0.572283	0.27	0.524	7.97e-05		1.03e-07	0.697385	0.221	0.493	0.0014669		4.91e-05	0.646068	0.265	0.492	0.698421
CD3- DP(C)	MXI1		1.31e-07	0.429083	0.089	0.172	0.00186177
CD3- DP(C)	TAF1		1.33e-07	0.779239	0.218	0.386	0.00189712		2.6e-11	0.473886	0.203	0.421	3.7e-07								2.95e-11	0.352329	0.193	0.443	4.19e-07
CD3- DP(C)	PIK3CA		2e-07	0.614358	0.137	0.247	0.00284556		2.59e-09	0.350963	0.076	0.185	3.68e-05		1.06e-05	0.423723	0.073	0.189	0.151377
CD3- DP(C)	AMN1		2.44e-07	0.370096	0.062	0.13	0.00347121		5.87e-07	0.341946	0.059	0.139	0.00833725
CD3- DP(C)	SMAD4		6.39e-07	0.759502	0.259	0.457	0.00908481		7.11e-07	0.642656	0.231	0.426	0.0101042		1.76e-11	0.464257	0.163	0.439	2.51e-07		6.2e-12	0.380489	0.186	0.442	8.81e-08
CD3- DP(C)	TP53BP1		3.67e-06	0.395384	0.062	0.122	0.0522326								0.00229457	0.524562	0.066	0.137	1
CD3- DP(C)	JUN		6.57e-06	0.630776	0.186	0.306	0.0934381
CD3- DP(C)	TOP1		6.77e-06	0.615729	0.393	0.715	0.0962533
CD3- DP(C)	CARF		4.68e-05	0.493893	0.078	0.137	0.664681
CD3- DP(C)	ARNTL		5.31e-05	0.544403	0.123	0.202	0.754757		0.000549371	0.589284	0.102	0.173	1		0.00432355	0.587666	0.093	0.174	1
CD3- DP(C)	RICTOR		5.65e-05	0.811785	0.199	0.325	0.80351		2.95e-07	0.485865	0.11	0.223	0.00419898		0.00012233	0.542038	0.104	0.221	1		4.02e-08	0.298266	0.098	0.236	0.000571964
CD3- DP(C)	PDK1		8.56e-05	0.700811	0.196	0.314	1		9.06e-09	0.292558	0.13	0.268	0.000128776		5.3e-08	0.332188	0.104	0.278	0.000753156
CD3- DP(C)	TNRC6C		0.000140647	0.812638	0.16	0.257	1		0.00287745	0.745547	0.124	0.196	1								0.00319392	0.70129	0.129	0.216	1
CD3- DP(C)	PCM1		0.00125992	0.837371	0.301	0.496	1		1.33e-08	0.564671	0.237	0.456	0.000188337		0.0017623	0.814194	0.253	0.459	1
CD3- DP(C)	TNRC6B		0.00309812	0.896521	0.183	0.276	1		0.00109908	0.681149	0.129	0.209	1		0.00502352	0.784956	0.114	0.205	1
CD3- DP(C)	SATB1		0.00445638	0.525272	0.614	0.873	1		2.8e-14	0.566425	0.761	0.915	3.98e-10		4.13e-05	0.718758	0.63	0.792	0.586382		4.01e-37	1.05289	0.778	0.763	5.7e-33
CD3- DP(C)	NCOR1		0.00593134	0.858832	0.497	0.726	1								0.000541364	0.53891	0.339	0.648	1
CD3- DP(C)	BCL2L1		0.00603822	0.619109	0.352	0.563	1								1.19e-05	0.37781	0.19	0.385	0.168798
CD3- DP(C)	MRPL22								4.89e-13	0.254567	0.074	0.212	6.95e-09		9.36e-08	0.260408	0.059	0.197	0.00133104
CD3- DP(C)	NMT1								6.99e-13	0.410912	0.099	0.254	9.93e-09								1.02e-08	0.423325	0.117	0.278	0.000145384
CD3- DP(C)	MAML1								1.51e-11	0.29317	0.076	0.203	2.15e-07
CD3- DP(C)	STK11								5.68e-11	0.282286	0.077	0.201	8.08e-07		6.49e-08	0.338786	0.076	0.229	0.000922471		1.23e-07	0.574148	0.105	0.245	0.00174493
CD3- DP(C)	MRPS9								6.81e-11	0.268518	0.064	0.178	9.69e-07
CD3- DP(C)	KCNA3								7.94e-11	0.377115	0.204	0.413	1.13e-06		8.97e-07	0.436753	0.197	0.424	0.0127462		3.24e-05	0.477781	0.272	0.498	0.460158
CD3- DP(C)	HELLS								1.92e-10	0.354126	0.061	0.17	2.73e-06		0.000985182	0.562344	0.093	0.187	1
CD3- DP(C)	E2F2								3.95e-10	0.332765	0.152	0.317	5.62e-06								0.00033897	0.443086	0.1	0.189	1
CD3- DP(C)	TSC22D1								6.16e-10	0.36236	0.077	0.193	8.75e-06		4.07e-05	0.468092	0.1	0.224	0.579078		0.000290426	0.429841	0.095	0.181	1
CD3- DP(C)	EHMT2								8.54e-10	0.298542	0.049	0.146	1.21e-05
CD3- DP(C)	EWSR1								8.9e-10	0.56233	0.155	0.324	1.26e-05		6.08e-08	0.643161	0.138	0.341	0.000864136
CD3- DP(C)	EPC1								1.23e-09	0.583891	0.245	0.489	1.75e-05		1.47e-07	0.658542	0.235	0.522	0.00208381		8.51e-06	0.607533	0.263	0.501	0.121009
CD3- DP(C)	EHMT1								2.24e-09	0.422161	0.11	0.243	3.18e-05		2.96e-05	0.558376	0.114	0.251	0.420069		0.00108663	0.753479	0.146	0.252	1
CD3- DP(C)	PAK1								4.75e-08	0.296282	0.081	0.182	0.00067456		1.38e-05	0.354315	0.062	0.17	0.196619
CD3- DP(C)	MAP2K3								7.52e-08	0.392849	0.13	0.258	0.00106854		8.66e-05	0.444159	0.107	0.23	1
CD3- DP(C)	CNOT6								1.11e-07	0.358698	0.054	0.137	0.00158266		0.000104275	0.265017	0.048	0.133	1		9.37e-05	0.300813	0.043	0.108	1
CD3- DP(C)	IKBKB								5.41e-07	0.319691	0.056	0.134	0.00768535		0.00320644	0.600877	0.073	0.145	1		3.19e-06	0.280304	0.069	0.167	0.0453998
CD3- DP(C)	ILK								9.52e-07	0.396415	0.069	0.152	0.0135324
CD3- DP(C)	RXRB								1.9e-06	0.260185	0.048	0.116	0.0269846		0.00036234	0.308251	0.038	0.108	1
CD3- DP(C)	RNF114								3.28e-06	0.307327	0.049	0.117	0.0465795								2.81e-05	0.267152	0.053	0.129	0.400035
CD3- DP(C)	LBR								3.44e-06	0.705341	0.605	0.841	0.048844								7.03e-17	1.05502	0.642	0.789	9.99e-13
CD3- DP(C)	AR								7e-06	0.262883	0.054	0.121	0.0994436		0.00229565	0.374484	0.045	0.105	1
CD3- DP(C)	IRF3								1.15e-05	0.524408	0.119	0.218	0.163112		5.58e-08	0.303279	0.087	0.248	0.000793348		1.52e-08	0.480232	0.115	0.272	0.000216259
CD3- DP(C)	HYOU1								1.56e-05	0.465758	0.071	0.143	0.222391		0.000137739	0.376893	0.076	0.175	1
CD3- DP(C)	CTSD								1.68e-05	0.418719	0.326	0.579	0.238744		3.21e-12	0.253952	0.221	0.56	4.57e-08
CD3- DP(C)	HMGA2								1.79e-05	0.370181	0.066	0.135	0.255122
CD3- DP(C)	HTT								2.16e-05	0.5449	0.082	0.159	0.307004		2.74e-07	0.267774	0.062	0.196	0.00388812		2.29e-07	0.308516	0.072	0.185	0.00325733
CD3- DP(C)	TPM1								4.66e-05	0.313514	0.048	0.103	0.662691		0.000222344	0.275786	0.042	0.117	1
CD3- DP(C)	SESN1								5.94e-05	0.378885	0.046	0.1	0.844087		0.00102093	0.296337	0.038	0.1	1
CD3- DP(C)	POLG								8.68e-05	0.404584	0.072	0.138	1		0.000634463	0.457217	0.066	0.147	1
CD3- DP(C)	UBR2								0.000111917	0.746456	0.193	0.328	1
CD3- DP(C)	MINK1								0.000595578	0.545755	0.074	0.132	1		0.00288537	0.672121	0.076	0.151	1
CD3- DP(C)	MGAT5								0.000753723	0.488772	0.077	0.135	1
CD3- DP(C)	NEIL1								0.00268846	0.579826	0.117	0.185	1
CD3- DP(C)	SMC5														5.47e-09	0.279517	0.111	0.306	7.78e-05
CD3- DP(C)	MSH2														1.79e-08	0.273384	0.08	0.244	0.000254129		6.62e-06	0.455246	0.1	0.214	0.09411
CD3- DP(C)	AKT1														1.27e-07	0.31301	0.076	0.225	0.00180104
CD3- DP(C)	AMD1														1.72e-07	0.315811	0.059	0.193	0.00244096
CD3- DP(C)	CNOT6L														2.09e-07	0.558152	0.118	0.294	0.00297564
CD3- DP(C)	PINK1														4.47e-07	0.255473	0.059	0.187	0.00634879
CD3- DP(C)	SAP30														5.81e-07	0.412273	0.062	0.191	0.00825823
CD3- DP(C)	CABIN1														9.44e-07	0.256748	0.059	0.182	0.0134249		9.05e-05	0.474895	0.091	0.182	1
CD3- DP(C)	VTA1														1.69e-06	0.357967	0.083	0.219	0.0239518		4.21e-08	0.403172	0.084	0.214	0.000598374
CD3- DP(C)	SENP1														2.07e-05	0.422305	0.042	0.133	0.29441		0.000529904	0.400237	0.064	0.131	1
CD3- DP(C)	DNM1L														5.65e-05	0.538722	0.08	0.188	0.803791
CD3- DP(C)	CDK2														0.000108107	0.296581	0.045	0.127	1
CD3- DP(C)	PSEN1														0.000237835	0.278931	0.045	0.122	1
CD3- DP(C)	TRAP1														0.000305853	0.289084	0.045	0.12	1
CD3- DP(C)	AGPAT2														0.000467744	0.431481	0.052	0.128	1
CD3- DP(C)	LETM1														0.00135097	0.520493	0.045	0.109	1
CD3- DP(C)	STAT6														0.00147043	0.480164	0.066	0.14	1		0.000198498	0.463473	0.081	0.162	1
CD3- DP(C)	WWP1														0.00542985	0.403482	0.059	0.119	1		2.4e-05	0.345921	0.062	0.145	0.340618
CD3- DP(C)	BRD7																				1.05e-14	0.28942	0.138	0.382	1.49e-10
CD3- DP(C)	DGAT1																				2.61e-11	0.426775	0.134	0.338	3.72e-07
CD3- DP(C)	CD44																				3.29e-10	0.353215	0.193	0.432	4.68e-06
CD3- DP(C)	RPL31																				4.76e-09	1.44864	0.484	0.532	6.76e-05
CD3- DP(C)	MSH6																				1.23e-07	0.410599	0.088	0.216	0.00174446
CD3- DP(C)	DPH1																				7.42e-06	0.278975	0.053	0.136	0.105532
CD3- DP(C)	AHCYL1																				1.33e-05	0.269678	0.043	0.118	0.188925
CD3- DP(C)	RELA																				0.000122561	0.391678	0.053	0.121	1
CD3- DP(C)	NSUN5																				0.000192907	0.377693	0.06	0.129	1
CD3- DP(C)	RFX1																				0.00022397	0.32229	0.05	0.114	1
CD3- DP(C)	ZFP1																				0.000679824	0.304488	0.045	0.101	1
CD3- DP(C)	PTK2B																				0.00212372	1.39968	0.313	0.332	1
CD4 SP	SMAD7		4.09e-178	1.09997	0.597	0.115	5.81e-174								1.99e-24	0.310139	0.337	0.173	2.83e-20
CD4 SP	RPS12		1.08e-144	1.10636	1	0.959	1.53e-140		1.96e-113	0.804706	0.998	0.951	2.79e-109		3.52e-125	0.749537	0.999	0.947	5e-121		5.95e-46	0.631351	0.986	0.915	8.46e-42
CD4 SP	RPL23A		2.57e-104	0.744381	0.995	0.92	3.65e-100		2.88e-29	0.475238	0.92	0.748	4.09e-25		7.4e-41	0.481162	0.922	0.748	1.05e-36		3.53e-13	0.350067	0.871	0.715	5.02e-09
CD4 SP	MAP3K1		1.86e-98	0.803196	0.471	0.122	2.65e-94		2.85e-144	1.03967	0.547	0.136	4.05e-140		7.37e-99	0.798032	0.554	0.203	1.05e-94		4.76e-35	0.575279	0.59	0.29	6.77e-31
CD4 SP	RPS15		2.59e-96	0.643927	0.995	0.918	3.68e-92		1.03e-21	0.316166	0.982	0.866	1.47e-17		1.15e-64	0.484768	0.985	0.9	1.63e-60		6.49e-18	0.333953	0.959	0.834	9.22e-14
CD4 SP	SMURF2		5.43e-94	1.06769	0.584	0.197	7.72e-90		4.48e-33	0.537676	0.384	0.178	6.37e-29		9.71e-71	0.70006	0.524	0.227	1.38e-66		5.21e-17	0.399959	0.445	0.249	7.4e-13
CD4 SP	RPL10		2.56e-81	0.681889	1	0.94	3.63e-77		5.9e-82	0.627488	0.998	0.944	8.39e-78		4.42e-69	0.509363	0.997	0.94	6.29e-65		4.75e-29	0.441425	0.993	0.903	6.75e-25
CD4 SP	SKIL		1.51e-73	0.876087	0.693	0.299	2.15e-69		2.36e-64	0.884659	0.543	0.226	3.36e-60		2.8e-38	0.433101	0.525	0.281	3.98e-34		1.19e-24	0.43454	0.583	0.319	1.69e-20
CD4 SP	RPS23		2.43e-73	0.426135	1	0.982	3.45e-69								3.89e-38	0.285408	1	0.974	5.53e-34
CD4 SP	NFE2L2		4.51e-70	0.714329	0.405	0.118	6.41e-66
CD4 SP	IL7R		8.16e-69	1.24679	0.776	0.439	1.16e-64		1.14e-43	0.752824	0.6	0.329	1.63e-39		3.49e-49	0.301719	0.748	0.45	4.96e-45
CD4 SP	RPL9		5.77e-67	0.48788	0.998	0.938	8.2e-63		1.32e-25	0.287567	0.995	0.947	1.87e-21		1.01e-67	0.448717	0.997	0.932	1.43e-63		3.92e-36	0.474678	0.988	0.891	5.58e-32
CD4 SP	RPS27A		1.64e-64	0.393198	1	0.979	2.34e-60								2.84e-52	0.331875	0.999	0.968	4.04e-48		3.38e-22	0.328107	0.995	0.941	4.81e-18
CD4 SP	RPL23		4.93e-64	0.475322	0.995	0.945	7e-60		4.61e-34	0.335237	1	0.946	6.55e-30		5.75e-69	0.463511	0.996	0.933	8.17e-65		2.95e-23	0.373722	0.972	0.885	4.19e-19
CD4 SP	RPS5		1.88e-54	0.509012	0.995	0.941	2.68e-50		8.48e-41	0.408444	1	0.933	1.2e-36		1.39e-54	0.435946	0.994	0.93	1.97e-50		5.93e-22	0.381565	0.97	0.891	8.42e-18
CD4 SP	PRDX1		4.53e-53	0.768639	0.703	0.371	6.44e-49		7.8e-42	0.572714	0.415	0.181	1.11e-37
CD4 SP	RPS10		2.35e-51	0.404281	0.998	0.961	3.35e-47								1.85e-39	0.352678	0.997	0.931	2.63e-35		7.74e-14	0.27816	0.982	0.891	1.1e-09
CD4 SP	RPL3		3.23e-45	0.442463	1	0.95	4.6e-41		5.22e-31	0.350452	0.996	0.947	7.43e-27		3.14e-44	0.379999	0.994	0.935	4.46e-40		2.69e-19	0.347861	0.986	0.904	3.82e-15
CD4 SP	FOXO1		6.87e-45	0.471308	0.24	0.064	9.77e-41		8.42e-49	0.55854	0.272	0.083	1.2e-44		1.35e-83	0.762959	0.417	0.14	1.92e-79		6.86e-54	0.777148	0.468	0.166	9.75e-50
CD4 SP	RPL7		6.21e-44	0.429835	0.998	0.915	8.83e-40														4.42e-09	0.253185	0.88	0.725	6.28e-05
CD4 SP	RPL30		7.02e-42	0.394641	0.995	0.917	9.98e-38		1.11e-17	0.262985	0.989	0.924	1.58e-13		3.77e-42	0.356926	0.994	0.918	5.36e-38		2.18e-18	0.324714	0.963	0.869	3.09e-14
CD4 SP	RPL29		5.54e-40	0.326695	0.995	0.964	7.87e-36								3.53e-33	0.280739	1	0.958	5.02e-29
CD4 SP	RPS16		1.07e-38	0.382308	0.998	0.931	1.53e-34
CD4 SP	RNASET2		2.33e-38	0.584479	0.744	0.442	3.31e-34		4.32e-56	0.766266	0.826	0.526	6.14e-52		1.12e-55	0.590246	0.819	0.549	1.59e-51		2.1e-38	0.695151	0.772	0.485	2.99e-34
CD4 SP	RPL5		1.36e-36	0.383038	0.998	0.931	1.93e-32		5.5e-13	0.258165	0.957	0.817	7.82e-09		2.35e-31	0.386424	0.946	0.789	3.34e-27		1.22e-13	0.330727	0.901	0.749	1.73e-09
CD4 SP	RPL35A		4.74e-36	0.31302	0.998	0.95	6.74e-32								1.94e-34	0.291432	0.996	0.936	2.75e-30		7.19e-20	0.338009	0.984	0.885	1.02e-15
CD4 SP	RPS14		2.3e-35	0.283641	1	0.981	3.27e-31								1.23e-92	0.43143	1	0.973	1.75e-88		1.14e-30	0.374626	0.998	0.966	1.61e-26
CD4 SP	SMARCA2		3.72e-35	0.459353	0.451	0.208	5.28e-31		9.69e-22	0.416901	0.431	0.246	1.38e-17
CD4 SP	HSP90AA1		1.84e-34	0.52781	0.844	0.579	2.62e-30
CD4 SP	EEF1A1		4.65e-33	0.319984	0.998	0.955	6.61e-29								2.01e-41	0.335829	0.997	0.94	2.86e-37		5.16e-17	0.298243	0.995	0.921	7.33e-13
CD4 SP	RPS8		6.97e-32	0.343097	0.998	0.979	9.91e-28		6.93e-29	0.339306	0.998	0.94	9.85e-25		3.92e-39	0.349568	0.993	0.923	5.57e-35		1.05e-18	0.357052	0.979	0.874	1.5e-14
CD4 SP	IL2RG		6.55e-29	0.422004	0.432	0.213	9.32e-25		4.7e-67	0.733836	0.65	0.291	6.68e-63		6.47e-53	0.538117	0.658	0.362	9.19e-49		3.73e-24	0.381709	0.657	0.387	5.3e-20
CD4 SP	MCL1		3.74e-28	0.506313	0.632	0.396	5.32e-24		1.6e-24	0.448142	0.509	0.294	2.28e-20		6.53e-38	0.546969	0.608	0.371	9.29e-34		3.81e-18	0.434772	0.59	0.375	5.42e-14
CD4 SP	STAT1		3.18e-27	0.562052	0.579	0.345	4.52e-23		6.31e-88	1.19325	0.697	0.316	8.97e-84		6.25e-35	0.575659	0.619	0.39	8.89e-31		5.75e-25	0.7047	0.636	0.384	8.18e-21
CD4 SP	PINK1		1.07e-26	0.342491	0.325	0.141	1.52e-22		1.79e-16	0.315297	0.332	0.181	2.54e-12
CD4 SP	RPS3		3.06e-26	0.299926	0.998	0.945	4.35e-22								9.26e-37	0.340384	0.999	0.915	1.32e-32		1.11e-22	0.393571	0.982	0.857	1.58e-18
CD4 SP	IGF1R		8.4e-25	0.445167	0.572	0.344	1.19e-20
CD4 SP	STAT5B		1.28e-23	0.32905	0.197	0.07	1.81e-19		2e-38	0.525236	0.243	0.081	2.84e-34		3.93e-24	0.314125	0.208	0.09	5.58e-20		1.24e-12	0.322366	0.251	0.126	1.76e-08
CD4 SP	RPS6		1.9e-23	0.294669	0.998	0.963	2.7e-19								3.15e-38	0.363442	0.997	0.918	4.48e-34		1.96e-22	0.423913	0.982	0.863	2.79e-18
CD4 SP	RPS26		7.64e-23	0.271694	0.995	0.948	1.09e-18
CD4 SP	TP53		1.03e-22	0.413828	0.327	0.16	1.46e-18		2.3e-22	0.432448	0.418	0.235	3.26e-18								2.36e-14	0.363887	0.454	0.279	3.36e-10
CD4 SP	ETS1		3.65e-22	0.366743	0.858	0.65	5.18e-18		7.22e-23	0.39134	0.848	0.649	1.03e-18		5.65e-19	0.333165	0.823	0.665	8.03e-15
CD4 SP	MSN		1.53e-21	0.401843	0.49	0.286	2.18e-17		1.3e-22	0.409563	0.527	0.312	1.85e-18		2.42e-27	0.395118	0.569	0.362	3.45e-23		5.43e-16	0.337182	0.597	0.38	7.72e-12
CD4 SP	GPX4		9.57e-21	0.389785	0.538	0.328	1.36e-16		1.54e-31	0.53949	0.636	0.379	2.18e-27		1.34e-15	0.264594	0.636	0.455	1.91e-11
CD4 SP	RPL7A		1.03e-20	0.267724	0.995	0.955	1.46e-16								4.13e-33	0.288903	0.997	0.943	5.86e-29		2.42e-16	0.289759	0.993	0.91	3.44e-12
CD4 SP	RPL39		4.51e-20	0.378216	0.89	0.679	6.41e-16		7.64e-13	0.300611	0.721	0.526	1.09e-08		1.04e-21	0.366226	0.715	0.536	1.47e-17		1.91e-11	0.320127	0.717	0.53	2.71e-07
CD4 SP	APP		7.76e-19	0.320246	0.355	0.187	1.1e-14		1.04e-17	0.27664	0.243	0.116	1.48e-13		2.58e-16	0.269125	0.22	0.115	3.67e-12		1.98e-28	0.427986	0.283	0.101	2.81e-24
CD4 SP	CNOT6L		1.68e-18	0.304969	0.529	0.325	2.39e-14		8.55e-21	0.352018	0.435	0.246	1.21e-16								1.4e-16	0.322881	0.44	0.248	1.99e-12
CD4 SP	ETS2		2.39e-17	0.489534	0.542	0.359	3.39e-13
CD4 SP	MAPK3		3.2e-17	0.332307	0.275	0.136	4.54e-13		8.13e-11	0.274666	0.234	0.135	1.16e-06		1.33e-15	0.319479	0.276	0.162	1.89e-11
CD4 SP	APEX1		3.14e-15	0.345721	0.357	0.212	4.47e-11		7.26e-15	0.343957	0.221	0.112	1.03e-10		5.89e-12	0.275092	0.204	0.118	8.37e-08		8.48e-13	0.311444	0.184	0.082	1.2e-08
CD4 SP	MYC		3.43e-15	0.266029	0.14	0.053	4.87e-11		1.66e-14	0.268806	0.159	0.071	2.36e-10		1.53e-27	0.481816	0.249	0.114	2.18e-23		6.68e-12	0.374267	0.24	0.124	9.5e-08
CD4 SP	NFKBIA		8.37e-12	0.296847	0.753	0.595	1.19e-07
CD4 SP	CKB		1.43e-11	0.29582	0.204	0.105	2.03e-07
CD4 SP	EEF1B2		2.22e-11	0.26629	0.902	0.721	3.16e-07
CD4 SP	HSPD1		1.02e-10	0.271636	0.506	0.349	1.45e-06		6.72e-13	0.299285	0.612	0.426	9.55e-09
CD4 SP	MAPK14		4e-10	0.262367	0.307	0.196	5.69e-06
CD4 SP	SMC6		5.73e-10	0.303692	0.192	0.103	8.14e-06
CD4 SP	FOS		5.61e-05	0.398181	0.108	0.06	0.797385		1.59e-33	0.634971	0.219	0.074	2.26e-29		6.96e-36	0.578519	0.46	0.245	9.89e-32		1.15e-24	0.543142	0.406	0.192	1.64e-20
CD4 SP	LGALS9								7.58e-51	0.763712	0.433	0.179	1.08e-46		6.67e-15	0.398604	0.334	0.215	9.48e-11		1.38e-27	0.590122	0.41	0.189	1.96e-23
CD4 SP	TARS1								1.86e-28	0.567493	0.447	0.238	2.65e-24		1.19e-17	0.370859	0.422	0.276	1.69e-13		1.08e-13	0.310922	0.433	0.264	1.54e-09
CD4 SP	IRF7								3.15e-24	0.375469	0.103	0.027	4.48e-20
CD4 SP	ID2								3.76e-22	0.363041	0.141	0.047	5.34e-18
CD4 SP	HSPA8								4.73e-21	0.287531	0.984	0.871	6.72e-17
CD4 SP	EGR1								6.89e-21	0.491384	0.199	0.082	9.79e-17		1.49e-29	0.759556	0.244	0.105	2.12e-25		6.54e-18	0.795988	0.295	0.141	9.29e-14
CD4 SP	RAB10								2.29e-19	0.389417	0.668	0.463	3.25e-15
CD4 SP	HMGA1								5.48e-17	0.330548	0.543	0.337	7.79e-13
CD4 SP	BCL2								5.95e-16	0.389185	0.27	0.142	8.45e-12
CD4 SP	SNX3								7.7e-16	0.336249	0.707	0.501	1.1e-11
CD4 SP	ZMYND11								7.77e-16	0.346609	0.404	0.249	1.11e-11
CD4 SP	CISD2								1.04e-15	0.286924	0.455	0.282	1.47e-11								1e-12	0.290375	0.488	0.308	1.43e-08
CD4 SP	NFKB1								1.19e-15	0.26727	0.321	0.178	1.68e-11
CD4 SP	CBX8								1.02e-13	0.283302	0.13	0.054	1.45e-09
CD4 SP	PHB								6.07e-13	0.264538	0.346	0.213	8.62e-09
CD4 SP	YWHAZ								9.09e-12	0.257745	0.839	0.667	1.29e-07
CD4 SP	MRPL11								6.91e-11	0.285568	0.23	0.135	9.82e-07
CD4 SP	TP53BP1								2.06e-10	0.25261	0.21	0.119	2.92e-06
CD4 SP	PDK1														1.53e-26	0.39623	0.45	0.258	2.18e-22		2.64e-21	0.466453	0.475	0.259	3.75e-17
CD4 SP	SCO1														9.49e-10	0.265136	0.226	0.144	1.35e-05		9.57e-09	0.292743	0.263	0.158	0.000136089
CD4 SP	DNMT3A																				7.8e-15	0.312015	0.392	0.218	1.11e-10
CD4 SP	CBX4																				2.8e-12	0.26226	0.329	0.185	3.98e-08
CD4 SP	RPL17																				1.33e-09	0.254527	0.885	0.72	1.89e-05
CD4 SP	UBE2E1																				1.21e-08	0.253259	0.226	0.128	0.000171542
KLF2+ CXCR3+ CD4 T	IL7R		0	2.43748	0.964	0.413	0		8.01e-244	1.98089	0.828	0.306	1.14e-239		0	1.78927	0.915	0.411	0		0	1.8003	0.961	0.438	0
KLF2+ CXCR3+ CD4 T	SMAD7		0	1.99539	0.861	0.078	0		0	2.00684	0.64	0.044	0		0	1.64197	0.672	0.118	0		0	1.34111	0.702	0.152	0
KLF2+ CXCR3+ CD4 T	FOXO1		0	0.828012	0.412	0.045	0		0	1.51377	0.572	0.056	0		1.45e-218	1.04861	0.476	0.117	2.06e-214		1.53e-101	0.689408	0.413	0.131	2.18e-97
KLF2+ CXCR3+ CD4 T	RPS12		7.98e-244	1.0654	0.999	0.958	1.13e-239		1.02e-190	0.951556	0.997	0.951	1.46e-186		8.06e-198	0.792979	0.997	0.945	1.15e-193		7.76e-206	0.859067	0.994	0.902	1.1e-201
KLF2+ CXCR3+ CD4 T	MAP3K1		1.11e-229	0.891298	0.517	0.107	1.57e-225		0	1.44339	0.662	0.119	0		7.38e-196	1.07582	0.568	0.182	1.05e-191		4.37e-143	0.720973	0.642	0.228	6.21e-139
KLF2+ CXCR3+ CD4 T	RPS10		2.95e-216	0.66605	0.999	0.959	4.19e-212		8.35e-108	0.571772	0.999	0.943	1.19e-103		2.46e-156	0.608396	0.995	0.928	3.5e-152		1.37e-183	0.755976	0.989	0.875	1.95e-179
KLF2+ CXCR3+ CD4 T	RPS15		1.64e-201	0.720068	0.997	0.915	2.33e-197		1.21e-71	0.54522	0.978	0.864	1.72e-67		1.84e-186	0.724121	0.984	0.896	2.62e-182		1.22e-187	0.81735	0.979	0.809	1.74e-183
KLF2+ CXCR3+ CD4 T	RPL9		2.12e-195	0.66753	0.996	0.936	3.02e-191		1.24e-133	0.612512	0.999	0.946	1.76e-129		4.9e-173	0.620759	0.99	0.93	6.97e-169		5.5e-141	0.633432	0.993	0.874	7.82e-137
KLF2+ CXCR3+ CD4 T	RPL23A		8.22e-185	0.720282	0.997	0.917	1.17e-180		2.88e-53	0.56446	0.923	0.745	4.09e-49		2.48e-54	0.452273	0.906	0.741	3.53e-50		1.06e-61	0.517617	0.895	0.683	1.5e-57
KLF2+ CXCR3+ CD4 T	RPS5		1.88e-182	0.706051	0.999	0.939	2.67e-178		9.19e-115	0.642503	0.992	0.932	1.31e-110		9.11e-165	0.702087	0.994	0.927	1.29e-160		2.29e-205	0.900098	0.991	0.873	3.25e-201
KLF2+ CXCR3+ CD4 T	RPL10		3.59e-175	0.766861	0.997	0.938	5.1e-171		3.17e-147	0.77248	0.992	0.944	4.51e-143		2.68e-144	0.635766	0.992	0.938	3.81e-140		2.99e-184	0.794986	0.995	0.888	4.24e-180
KLF2+ CXCR3+ CD4 T	RPL23		1.26e-174	0.597356	1	0.943	1.79e-170		2.63e-118	0.570887	0.994	0.945	3.74e-114		1.87e-144	0.564893	0.99	0.93	2.66e-140		4.04e-148	0.668467	0.987	0.867	5.74e-144
KLF2+ CXCR3+ CD4 T	SMURF2		1.86e-169	0.941132	0.591	0.183	2.64e-165		1.81e-108	0.969774	0.492	0.165	2.57e-104		4.91e-110	0.873204	0.5	0.215	6.98e-106		1.57e-53	0.469948	0.444	0.217	2.23e-49
KLF2+ CXCR3+ CD4 T	RPS14		3.86e-161	0.484527	1	0.98	5.48e-157		5.22e-165	0.533773	1	0.978	7.41e-161		6.82e-237	0.605725	0.999	0.972	9.7e-233		7.15e-240	0.723236	1	0.96	1.02e-235
KLF2+ CXCR3+ CD4 T	RPS27A		1.35e-158	0.476942	0.999	0.979	1.93e-154		1.56e-118	0.475938	0.997	0.973	2.21e-114		2.31e-145	0.481755	0.994	0.967	3.29e-141		1.95e-135	0.546442	0.997	0.931	2.77e-131
KLF2+ CXCR3+ CD4 T	SKIL		3.29e-148	0.819566	0.732	0.282	4.68e-144		1.46e-96	0.904577	0.566	0.218	2.08e-92		6.44e-53	0.5018	0.497	0.272	9.15e-49		1.09e-34	0.267435	0.51	0.295	1.55e-30
KLF2+ CXCR3+ CD4 T	RNASET2		6.41e-139	0.831062	0.848	0.423	9.11e-135		1.45e-71	0.750261	0.833	0.52	2.06e-67
KLF2+ CXCR3+ CD4 T	RPS23		9e-138	0.424841	0.999	0.981	1.28e-133		1.44e-78	0.36468	1	0.98	2.04e-74		4.09e-120	0.412132	0.997	0.973	5.81e-116		1.27e-117	0.478489	0.999	0.966	1.8e-113
KLF2+ CXCR3+ CD4 T	RPS3		2.1e-135	0.509368	0.997	0.944	2.99e-131		7.1e-84	0.499027	0.994	0.926	1.01e-79		1.04e-157	0.636385	0.984	0.912	1.47e-153		2.51e-178	0.76431	0.983	0.836	3.56e-174
KLF2+ CXCR3+ CD4 T	RPL3		1.19e-133	0.59007	1	0.948	1.69e-129		3.48e-88	0.535462	0.994	0.946	4.94e-84		4.97e-82	0.427493	0.99	0.933	7.06e-78		2.38e-128	0.57869	0.998	0.887	3.38e-124
KLF2+ CXCR3+ CD4 T	MSN		1.01e-128	0.737758	0.661	0.266	1.43e-124		4.25e-86	0.744804	0.665	0.297	6.04e-82		1.55e-94	0.773597	0.629	0.343	2.21e-90		1.57e-104	0.69933	0.682	0.323	2.23e-100
KLF2+ CXCR3+ CD4 T	MCL1		9.69e-118	0.764219	0.773	0.377	1.38e-113		1.36e-117	0.965838	0.676	0.277	1.93e-113		1.01e-77	0.671952	0.626	0.356	1.44e-73		2.42e-65	0.535522	0.62	0.333	3.44e-61
KLF2+ CXCR3+ CD4 T	RPS6		5.39e-117	0.482702	0.999	0.961	7.66e-113		7.13e-69	0.488974	0.983	0.928	1.01e-64		1.21e-56	0.377621	0.984	0.915	1.72e-52		2.04e-89	0.539781	0.99	0.842	2.91e-85
KLF2+ CXCR3+ CD4 T	NFE2L2		5.52e-116	0.606685	0.398	0.108	7.84e-112		4.6e-36	0.304876	0.138	0.037	6.54e-32		1.32e-29	0.288421	0.157	0.063	1.88e-25		2.61e-32	0.292032	0.17	0.062	3.71e-28
KLF2+ CXCR3+ CD4 T	MAPK3		3.53e-112	0.60757	0.405	0.121	5.01e-108		1.31e-52	0.51812	0.332	0.126	1.86e-48		9.07e-29	0.361825	0.283	0.155	1.29e-24		5.18e-40	0.36204	0.349	0.172	7.37e-36
KLF2+ CXCR3+ CD4 T	RPS16		2.35e-110	0.482141	0.999	0.928	3.35e-106														9.01e-33	0.314405	0.957	0.758	1.28e-28
KLF2+ CXCR3+ CD4 T	PRDX1		1.31e-108	0.778362	0.738	0.357	1.86e-104		6.1e-90	0.771912	0.477	0.172	8.67e-86		2.93e-83	0.691749	0.521	0.254	4.16e-79		3.1e-132	0.849678	0.573	0.214	4.41e-128
KLF2+ CXCR3+ CD4 T	RPL35A		1.91e-107	0.427736	0.997	0.948	2.72e-103		1.42e-72	0.417816	0.996	0.945	2.02e-68		6.49e-131	0.532957	0.991	0.934	9.22e-127		1.72e-99	0.529255	0.986	0.868	2.45e-95
KLF2+ CXCR3+ CD4 T	RPL30		3.42e-107	0.483899	0.996	0.914	4.86e-103		4.14e-51	0.387598	0.993	0.923	5.89e-47		6.93e-57	0.358511	0.984	0.915	9.84e-53		7.43e-61	0.405769	0.98	0.85	1.06e-56
KLF2+ CXCR3+ CD4 T	RPL29		9.9e-105	0.416557	0.999	0.962	1.41e-100		2.23e-68	0.386881	0.997	0.963	3.17e-64		1.19e-188	0.567608	0.994	0.957	1.69e-184		3.37e-198	0.674633	0.997	0.92	4.79e-194
KLF2+ CXCR3+ CD4 T	PDK1		2.28e-102	0.615138	0.661	0.276	3.24e-98		2.98e-44	0.604579	0.49	0.241	4.23e-40		1.5e-76	0.634936	0.503	0.241	2.13e-72
KLF2+ CXCR3+ CD4 T	PIM1		5.24e-99	0.688061	0.496	0.181	7.45e-95														5.93e-26	0.300484	0.277	0.145	8.43e-22
KLF2+ CXCR3+ CD4 T	RPL7		2.38e-98	0.496486	0.997	0.913	3.38e-94		1.07e-22	0.292996	0.945	0.798	1.51e-18
KLF2+ CXCR3+ CD4 T	CNOT6L		4.26e-94	0.608934	0.671	0.307	6.05e-90
KLF2+ CXCR3+ CD4 T	RPS8		1.99e-91	0.453062	0.999	0.979	2.82e-87		1.04e-62	0.447937	0.997	0.939	1.47e-58		3.81e-71	0.39689	0.988	0.92	5.42e-67		7.7e-130	0.620064	0.986	0.855	1.09e-125
KLF2+ CXCR3+ CD4 T	RPL5		4.92e-90	0.441014	0.996	0.929	6.99e-86		1.14e-50	0.481208	0.956	0.815	1.62e-46		7.57e-56	0.459697	0.926	0.784	1.08e-51		2.15e-84	0.574806	0.933	0.716	3.05e-80
KLF2+ CXCR3+ CD4 T	ID2		8.68e-90	0.447213	0.199	0.037	1.23e-85		9.04e-44	0.343106	0.164	0.043	1.28e-39		1.09e-73	0.653321	0.247	0.078	1.55e-69		1.97e-122	0.819529	0.347	0.081	2.79e-118
KLF2+ CXCR3+ CD4 T	ETS1		1.7e-87	0.6127	0.939	0.636	2.41e-83		8.96e-31	0.394795	0.865	0.644	1.27e-26		2.68e-35	0.354251	0.834	0.655	3.81e-31
KLF2+ CXCR3+ CD4 T	RPL39		1.04e-76	0.593506	0.939	0.668	1.47e-72		8.41e-42	0.534343	0.774	0.518	1.2e-37		2.25e-44	0.484221	0.715	0.527	3.19e-40		5.23e-83	0.658516	0.78	0.483	7.43e-79
KLF2+ CXCR3+ CD4 T	RPL7A		1.9e-76	0.416813	0.997	0.953	2.69e-72		5.71e-69	0.421079	0.999	0.956	8.11e-65		4.62e-105	0.451689	0.996	0.94	6.57e-101		1.27e-129	0.575679	0.995	0.896	1.8e-125
KLF2+ CXCR3+ CD4 T	EEF1A1		1.01e-73	0.349099	1	0.954	1.43e-69		9.09e-57	0.373356	0.994	0.951	1.29e-52		1.72e-105	0.444631	0.992	0.938	2.45e-101		3.57e-106	0.516241	0.996	0.909	5.07e-102
KLF2+ CXCR3+ CD4 T	SMC6		1.03e-73	0.556328	0.295	0.092	1.46e-69		3.27e-35	0.570794	0.263	0.112	4.65e-31		1.43e-44	0.532237	0.348	0.182	2.03e-40		2.92e-179	1.03578	0.564	0.165	4.15e-175
KLF2+ CXCR3+ CD4 T	RPL19		1.15e-72	0.3604	1	0.968	1.64e-68								7.31e-113	0.427167	0.998	0.962	1.04e-108		1.07e-130	0.516853	0.997	0.933	1.52e-126
KLF2+ CXCR3+ CD4 T	RPS26		1.98e-72	0.387982	0.996	0.946	2.81e-68		6.38e-62	0.461348	0.99	0.902	9.07e-58		7.84e-109	0.543699	0.972	0.895	1.11e-104		3.36e-152	0.779245	0.98	0.829	4.78e-148
KLF2+ CXCR3+ CD4 T	TXN		2.85e-59	0.440075	0.651	0.359	4.06e-55														2.11e-81	0.515042	0.623	0.301	3e-77
KLF2+ CXCR3+ CD4 T	EEF2		2.92e-57	0.44417	0.98	0.839	4.15e-53		2.9e-16	0.272759	0.873	0.717	4.12e-12		3.78e-32	0.354437	0.836	0.683	5.37e-28		1.56e-105	0.703201	0.924	0.644	2.22e-101
KLF2+ CXCR3+ CD4 T	PINK1		7.59e-47	0.291811	0.329	0.134	1.08e-42		7.48e-34	0.321833	0.377	0.174	1.06e-29
KLF2+ CXCR3+ CD4 T	SMARCA2		2.82e-46	0.25744	0.431	0.201	4.01e-42								5.21e-24	0.347731	0.386	0.251	7.41e-20
KLF2+ CXCR3+ CD4 T	RPL17		1.4e-45	0.374667	0.975	0.825	1.99e-41		1.53e-32	0.362402	0.939	0.798	2.18e-28		1.22e-25	0.302078	0.865	0.749	1.74e-21		4.43e-60	0.492085	0.895	0.691	6.3e-56
KLF2+ CXCR3+ CD4 T	LGALS9		1.56e-39	0.374785	0.449	0.238	2.22e-35		9.09e-87	0.721805	0.472	0.171	1.29e-82
KLF2+ CXCR3+ CD4 T	NFKB1		5.73e-39	0.278381	0.362	0.17	8.14e-35		8.84e-25	0.271771	0.338	0.173	1.26e-20
KLF2+ CXCR3+ CD4 T	IGF1R		1.16e-38	0.256596	0.587	0.334	1.65e-34
KLF2+ CXCR3+ CD4 T	HSP90AA1		1.43e-36	0.345893	0.837	0.57	2.04e-32
KLF2+ CXCR3+ CD4 T	EEF1B2		2.11e-34	0.382145	0.944	0.711	2.99e-30														1.65e-34	0.342884	0.694	0.466	2.35e-30
KLF2+ CXCR3+ CD4 T	HIF1A		6.42e-34	0.354815	0.409	0.219	9.12e-30
KLF2+ CXCR3+ CD4 T	STAT1		4.17e-33	0.276811	0.564	0.338	5.93e-29		1.14e-160	1.30374	0.76	0.304	1.62e-156		1.46e-89	0.765809	0.659	0.372	2.08e-85
KLF2+ CXCR3+ CD4 T	GPX4		4.69e-30	0.272986	0.534	0.321	6.67e-26		2.69e-29	0.370339	0.617	0.376	3.82e-25								3e-52	0.474567	0.631	0.365	4.27e-48
KLF2+ CXCR3+ CD4 T	FIS1		2.72e-29	0.319537	0.69	0.465	3.87e-25
KLF2+ CXCR3+ CD4 T	PIK3R1		1.62e-27	0.326788	0.637	0.407	2.3e-23
KLF2+ CXCR3+ CD4 T	FOS		2.64e-12	0.351922	0.121	0.057	3.75e-08		1.04e-70	0.741668	0.258	0.068	1.48e-66		1.6e-128	1.02511	0.541	0.223	2.28e-124		6.02e-55	0.612673	0.373	0.166	8.56e-51
KLF2+ CXCR3+ CD4 T	MYC								1.01e-79	0.598323	0.254	0.062	1.44e-75		4.37e-54	0.561301	0.261	0.105	6.22e-50		8.08e-74	0.565367	0.294	0.091	1.15e-69
KLF2+ CXCR3+ CD4 T	IL2RG								3.94e-78	0.620453	0.643	0.285	5.6e-74		5.08e-35	0.333985	0.56	0.36	7.22e-31		2.88e-53	0.30484	0.64	0.347	4.09e-49
KLF2+ CXCR3+ CD4 T	VPS8								1.66e-36	0.350725	0.192	0.064	2.35e-32
KLF2+ CXCR3+ CD4 T	STAT5B								2.38e-30	0.263478	0.211	0.081	3.38e-26
KLF2+ CXCR3+ CD4 T	ZMYND11								1.05e-28	0.412236	0.434	0.243	1.5e-24		7.05e-37	0.449739	0.476	0.3	1e-32		1.76e-45	0.324271	0.513	0.285	2.5e-41
KLF2+ CXCR3+ CD4 T	EIF1								4.26e-25	0.285947	0.974	0.874	6.05e-21		3.14e-39	0.334648	0.972	0.885	4.46e-35		2.14e-82	0.55061	0.968	0.792	3.03e-78
KLF2+ CXCR3+ CD4 T	APP								6.27e-24	0.267346	0.246	0.114	8.91e-20
KLF2+ CXCR3+ CD4 T	TP53								1.87e-23	0.291738	0.412	0.233	2.66e-19
KLF2+ CXCR3+ CD4 T	RPS6KA3								3.82e-23	0.253859	0.203	0.088	5.43e-19		4.28e-12	0.266372	0.194	0.123	6.09e-08
KLF2+ CXCR3+ CD4 T	EGR1								1.22e-22	0.451242	0.19	0.08	1.74e-18
KLF2+ CXCR3+ CD4 T	TARS1								7.35e-22	0.322502	0.408	0.237	1.04e-17
KLF2+ CXCR3+ CD4 T	RAB10								2.53e-21	0.32312	0.672	0.459	3.6e-17
KLF2+ CXCR3+ CD4 T	SCO1								9.14e-19	0.275125	0.251	0.13	1.3e-14
KLF2+ CXCR3+ CD4 T	NBN								5.31e-17	0.287382	0.163	0.076	7.55e-13
KLF2+ CXCR3+ CD4 T	SPINT2														1.02e-75	0.600479	0.273	0.093	1.45e-71		1.94e-195	0.93677	0.454	0.091	2.75e-191
KLF2+ CXCR3+ CD4 T	CCR4														2.87e-68	0.761154	0.154	0.036	4.09e-64		1.58e-91	0.97256	0.231	0.046	2.24e-87
KLF2+ CXCR3+ CD4 T	MGAT5														4.14e-55	0.502031	0.317	0.137	5.88e-51		2.62e-106	0.614831	0.447	0.145	3.72e-102
KLF2+ CXCR3+ CD4 T	DUSP6														4.94e-53	0.517133	0.236	0.089	7.02e-49		1.97e-56	0.450211	0.271	0.095	2.8e-52
KLF2+ CXCR3+ CD4 T	CKB														8.86e-51	0.434162	0.184	0.062	1.26e-46		3.77e-99	0.575508	0.266	0.058	5.36e-95
KLF2+ CXCR3+ CD4 T	PRKAR2B														2.41e-42	0.336489	0.126	0.036	3.42e-38		6.29e-49	0.382289	0.157	0.04	8.94e-45
KLF2+ CXCR3+ CD4 T	HSPA8																				2.75e-117	0.645921	0.986	0.82	3.91e-113
KLF2+ CXCR3+ CD4 T	S100A6																				6.16e-68	0.944053	0.309	0.108	8.76e-64
KLF2+ CXCR3+ CD4 T	UBD																				4.48e-40	0.421904	0.194	0.069	6.37e-36
KLF2+ CXCR3+ CD4 T	PEBP1																				6.26e-37	0.308086	0.443	0.239	8.89e-33
KLF2+ CXCR3+ CD4 T	SMAD6																				1.57e-29	0.319786	0.339	0.185	2.24e-25
CD8 SP	CENPA		0	1.31149	0.523	0.061	0		7.91e-151	1.68008	0.367	0.048	1.12e-146		3.79e-141	1.80469	0.402	0.044	5.38e-137		2.11e-50	1.49187	0.264	0.024	3e-46
CD8 SP	HMGB2		1.26e-133	1.61514	0.891	0.406	1.79e-129		2.98e-218	1.92217	0.921	0.248	4.23e-214		6.19e-164	2.37526	0.932	0.253	8.8e-160		7.18e-90	2.24236	0.955	0.23	1.02e-85
CD8 SP	UBE2C		5.32e-124	1.97331	0.501	0.137	7.56e-120		3.24e-65	1.73072	0.362	0.092	4.61e-61		3.1e-67	2.16187	0.418	0.092	4.41e-63		1.22e-20	1.34377	0.273	0.057	1.74e-16
CD8 SP	MAD2L1		1.15e-120	1.07695	0.588	0.167	1.63e-116		1.19e-148	0.957889	0.501	0.082	1.68e-144		4.51e-160	1.39054	0.598	0.082	6.42e-156		1.98e-102	1.02619	0.555	0.05	2.81e-98
CD8 SP	BUB3		6.35e-113	1.15628	0.75	0.311	9.03e-109		1.12e-54	0.721258	0.64	0.253	1.59e-50		2.18e-46	0.883677	0.677	0.263	3.1e-42		1.58e-15	0.589002	0.6	0.239	2.25e-11
CD8 SP	HMGB1		3.65e-111	1.07211	0.982	0.689	5.18e-107		4.13e-117	1.37536	0.95	0.514	5.87e-113		1.34e-101	1.66973	0.98	0.516	1.9e-97		8.77e-47	1.69546	0.964	0.467	1.25e-42
CD8 SP	BUB1		6.45e-104	0.708776	0.333	0.069	9.16e-100		1.69e-28	0.399751	0.152	0.037	2.41e-24		1.61e-31	0.429512	0.191	0.039	2.29e-27
CD8 SP	KIF2C		2.66e-101	0.725572	0.358	0.081	3.78e-97		7.9e-42	0.496475	0.186	0.04	1.12e-37		4.8e-49	0.552229	0.219	0.035	6.83e-45		1.52e-15	0.342506	0.136	0.021	2.16e-11
CD8 SP	BIRC5		1.35e-100	0.770772	0.382	0.092	1.92e-96		4.06e-75	0.915328	0.32	0.066	5.78e-71		4.65e-98	1.35574	0.45	0.076	6.61e-94		4.97e-31	0.701232	0.291	0.045	7.06e-27
CD8 SP	PLK1		3.78e-100	0.826571	0.36	0.083	5.37e-96								3.83e-18	0.368126	0.171	0.048	5.45e-14
CD8 SP	UHRF1		1.21e-89	0.723052	0.713	0.278	1.72e-85		9.49e-230	1.7732	0.703	0.121	1.35e-225		4.89e-156	1.73627	0.733	0.135	6.95e-152		5.22e-148	2.19387	0.791	0.079	7.42e-144
CD8 SP	MNS1		5.57e-82	0.793314	0.778	0.365	7.92e-78		1.52e-159	1.2514	0.685	0.151	2.16e-155		2.49e-155	1.48722	0.725	0.133	3.54e-151		4.91e-101	1.4687	0.691	0.085	6.98e-97
CD8 SP	TOP2A		6.94e-82	1.59048	0.648	0.27	9.87e-78		1.16e-46	0.96931	0.409	0.134	1.64e-42		4.61e-71	1.48779	0.51	0.116	6.55e-67		1.08e-40	0.712605	0.418	0.067	1.54e-36
CD8 SP	PEBP1		3.38e-68	0.674291	0.709	0.321	4.8e-64		8.82e-115	1.09553	0.766	0.24	1.25e-110		1.74e-51	0.871225	0.817	0.342	2.48e-47		3.83e-26	0.90708	0.745	0.272	5.44e-22
CD8 SP	BUB1B		5.1e-64	0.557583	0.319	0.089	7.24e-60		1.51e-72	0.574814	0.299	0.059	2.14e-68		1.88e-87	0.866393	0.375	0.059	2.67e-83		8e-29	0.483813	0.236	0.033	1.14e-24
CD8 SP	DEK		8.25e-63	0.632803	0.889	0.508	1.17e-58		2.74e-103	1.35538	0.885	0.422	3.9e-99		2.01e-82	1.42298	0.916	0.443	2.85e-78		4.62e-44	1.69451	0.882	0.412	6.57e-40
CD8 SP	LMNB1		2.15e-61	0.544464	0.535	0.206	3.06e-57		2.14e-102	0.900943	0.577	0.146	3.04e-98		4.57e-112	1.14995	0.701	0.153	6.5e-108		7.24e-67	1.07122	0.682	0.114	1.03e-62
CD8 SP	MRPL11		1.49e-60	0.548351	0.503	0.2	2.11e-56		7.95e-42	0.4261	0.388	0.13	1.13e-37		1.06e-18	0.323131	0.402	0.169	1.51e-14
CD8 SP	NUDT1		8.12e-58	0.464879	0.406	0.143	1.15e-53		5.9e-63	0.590671	0.462	0.136	8.39e-59		4.63e-65	0.793146	0.574	0.153	6.58e-61		1.8e-22	0.640703	0.455	0.124	2.55e-18
CD8 SP	AURKB		3.31e-55	0.461432	0.291	0.083	4.71e-51								2.67e-11	0.382991	0.155	0.055	3.8e-07
CD8 SP	ASF1A		3.44e-55	0.511389	0.705	0.338	4.89e-51		2.46e-37	0.527235	0.598	0.26	3.5e-33		7.78e-66	0.828739	0.757	0.241	1.11e-61		4.41e-38	0.91503	0.727	0.199	6.27e-34
CD8 SP	MPC1		6.3e-55	0.532006	0.788	0.403	8.95e-51		4.44e-56	0.774584	0.743	0.324	6.31e-52		3.57e-29	0.675786	0.737	0.362	5.08e-25		2.61e-15	0.621521	0.682	0.311	3.71e-11
CD8 SP	HJURP		1.75e-53	0.434388	0.339	0.108	2.49e-49
CD8 SP	PRDX2		9.93e-52	0.578881	0.978	0.707	1.41e-47		7.95e-24	0.38587	0.95	0.681	1.13e-19		7.54e-49	0.874799	0.976	0.565	1.07e-44		1.66e-35	1.19416	0.973	0.415	2.36e-31
CD8 SP	MRPS33		1.41e-51	0.485521	0.707	0.351	2e-47		1.36e-23	0.343682	0.517	0.246	1.94e-19		8.63e-18	0.35172	0.554	0.264	1.23e-13		3.44e-19	0.568797	0.6	0.212	4.89e-15
CD8 SP	EZH2		2.1e-49	0.485164	0.725	0.366	2.98e-45		1.21e-83	0.885259	0.753	0.277	1.72e-79		3.3e-86	1.21928	0.793	0.248	4.68e-82		2.61e-48	1.32753	0.764	0.198	3.72e-44
CD8 SP	SWI5		1.68e-46	0.475517	0.564	0.262	2.39e-42		2.45e-42	0.478571	0.449	0.161	3.48e-38		1.48e-43	0.678961	0.526	0.171	2.11e-39		3.37e-30	0.714422	0.518	0.128	4.8e-26
CD8 SP	MDH1		4.16e-46	0.453335	0.636	0.312	5.92e-42		1.61e-34	0.566339	0.64	0.307	2.29e-30		8.58e-35	0.749582	0.741	0.344	1.22e-30		1.38e-08	0.45344	0.573	0.289	0.000195536
CD8 SP	UBB		2.37e-45	0.472343	0.99	0.902	3.37e-41		1.54e-14	0.407971	0.955	0.822	2.19e-10								1.09e-06	0.45277	0.936	0.769	0.0155108
CD8 SP	HMGA1		9.42e-45	0.56698	0.96	0.693	1.34e-40		6.56e-64	0.935656	0.748	0.333	9.32e-60		1.96e-45	0.850345	0.693	0.277	2.79e-41		9.15e-52	1.37275	0.8	0.214	1.3e-47
CD8 SP	HNRNPA1		3.28e-43	0.422352	0.99	0.907	4.67e-39		6.56e-50	0.610498	0.987	0.834	9.32e-46		4.33e-47	0.758236	0.972	0.834	6.15e-43		1.29e-29	0.969594	0.973	0.791	1.83e-25
CD8 SP	PIN1		8.4e-43	0.471069	0.905	0.599	1.19e-38		1.9e-20	0.382273	0.866	0.594	2.71e-16		2.24e-21	0.514211	0.944	0.653	3.18e-17		2.6e-13	0.566955	0.918	0.578	3.7e-09
CD8 SP	TERF1		8.24e-41	0.420352	0.481	0.216	1.17e-36		1.94e-37	0.478776	0.457	0.174	2.76e-33		8.38e-40	0.559363	0.578	0.201	1.19e-35		6.9e-18	0.449692	0.527	0.176	9.81e-14
CD8 SP	TYMS		1.83e-38	0.488239	0.453	0.202	2.6e-34		2.5e-198	1.59105	0.63	0.109	3.55e-194		1.26e-199	2.00276	0.805	0.132	1.79e-195		2.32e-147	2.12238	0.782	0.077	3.3e-143
CD8 SP	CCT4		2.06e-38	0.460792	0.919	0.62	2.93e-34		2.83e-13	0.290597	0.798	0.522	4.03e-09		2.28e-11	0.336738	0.833	0.546	3.24e-07		1.19e-10	0.462349	0.864	0.493	1.69e-06
CD8 SP	DNAJC2		1.71e-37	0.414665	0.709	0.389	2.43e-33
CD8 SP	GSTP1		2.24e-36	0.395902	0.533	0.254	3.19e-32		5.75e-34	0.327445	0.289	0.092	8.17e-30		1.38e-15	0.270104	0.315	0.129	1.96e-11		1.74e-15	0.405106	0.327	0.092	2.48e-11
CD8 SP	APTX		5.65e-36	0.304851	0.319	0.123	8.03e-32
CD8 SP	PHB		3.23e-34	0.321213	0.444	0.207	4.6e-30								8.33e-13	0.25119	0.502	0.254	1.18e-08		2.84e-09	0.29645	0.518	0.23	4.03e-05
CD8 SP	DPY30		2.24e-33	0.372208	0.719	0.413	3.18e-29		2.46e-22	0.341773	0.759	0.425	3.5e-18		1.1e-18	0.43671	0.793	0.437	1.57e-14		4.05e-15	0.633694	0.782	0.37	5.76e-11
CD8 SP	SDHC		8.33e-32	0.352494	0.61	0.328	1.18e-27		2.49e-23	0.337743	0.373	0.161	3.54e-19		8.11e-15	0.282429	0.347	0.152	1.15e-10		6.54e-22	0.510834	0.473	0.133	9.29e-18
CD8 SP	SOD1		1.7e-30	0.375837	0.703	0.405	2.42e-26		2e-56	0.70147	0.591	0.22	2.85e-52		2.02e-52	0.732335	0.745	0.266	2.87e-48		1.08e-23	0.696902	0.627	0.211	1.53e-19
CD8 SP	RHOA		7.32e-30	0.324787	0.982	0.859	1.04e-25														1.16e-07	0.360282	0.964	0.806	0.0016456
CD8 SP	MRPS10		8.84e-30	0.292167	0.341	0.149	1.26e-25								4.86e-27	0.408889	0.386	0.134	6.9e-23		8.28e-18	0.428488	0.4	0.115	1.18e-13
CD8 SP	BCL2L1		9.3e-30	0.251832	0.875	0.529	1.32e-25								2.88e-31	0.475983	0.805	0.367	4.1e-27		7.11e-23	0.621667	0.836	0.322	1.01e-18
CD8 SP	RAN		5.55e-29	0.328535	0.432	0.214	7.89e-25		6.35e-51	0.514609	0.454	0.149	9.03e-47		1.88e-42	0.774153	0.649	0.25	2.67e-38		1.32e-23	0.784582	0.564	0.176	1.87e-19
CD8 SP	SRSF3		7.81e-27	0.354695	0.974	0.793	1.11e-22		3.5e-74	0.848968	0.987	0.737	4.97e-70		5.75e-38	0.704193	0.972	0.743	8.18e-34		8.5e-28	1.03341	0.945	0.665	1.21e-23
CD8 SP	CHEK1		8.91e-27	0.355058	0.408	0.201	1.27e-22		2.57e-148	1.0819	0.512	0.093	3.65e-144		1.03e-103	1.14254	0.562	0.111	1.46e-99		2.53e-71	1.21715	0.591	0.086	3.6e-67
CD8 SP	CDK1		1.76e-26	0.315107	0.23	0.088	2.5e-22		4.33e-45	0.47348	0.278	0.072	6.16e-41		1.6e-64	0.825485	0.367	0.07	2.28e-60		5.89e-37	0.456992	0.291	0.038	8.38e-33
CD8 SP	CDC26		7.29e-24	0.266815	0.374	0.185	1.04e-19														1.91e-06	0.389987	0.4	0.195	0.0271969
CD8 SP	SGF29		1.1e-23	0.267388	0.741	0.457	1.57e-19								2.27e-14	0.352739	0.721	0.413	3.22e-10		1.18e-14	0.496826	0.745	0.335	1.68e-10
CD8 SP	RPL10		1.32e-22	0.314251	0.996	0.94	1.88e-18		1.03e-27	0.44005	0.995	0.945	1.46e-23		2.15e-11	0.281531	1	0.943	3.05e-07		1.11e-08	0.437208	0.991	0.908	0.000157272
CD8 SP	IDH2		3.06e-22	0.30509	0.659	0.392	4.35e-18		1.14e-26	0.383987	0.551	0.258	1.62e-22		4.33e-36	0.603778	0.614	0.234	6.15e-32		1.26e-30	0.929921	0.618	0.179	1.78e-26
CD8 SP	HDAC2		1.39e-19	0.262277	0.747	0.481	1.97e-15		6.51e-19	0.313748	0.661	0.364	9.25e-15		7.82e-17	0.337855	0.673	0.346	1.11e-12		2.55e-18	0.633037	0.745	0.31	3.63e-14
CD8 SP	HELLS		1.98e-19	0.300361	0.402	0.225	2.82e-15		2.55e-93	1.04477	0.538	0.148	3.63e-89		2.47e-61	0.990599	0.578	0.174	3.51e-57		2.39e-56	1.38125	0.718	0.158	3.4e-52
CD8 SP	UBE2I		1.76e-18	0.274188	0.857	0.615	2.51e-14		3.25e-20	0.386594	0.837	0.535	4.62e-16		7.6e-29	0.648116	0.908	0.529	1.08e-24		6.06e-17	0.706385	0.864	0.509	8.62e-13
CD8 SP	ATF2		1.96e-18	0.312506	0.923	0.681	2.78e-14		4.29e-34	0.53369	0.945	0.667	6.1e-30		3.46e-45	0.797992	0.976	0.664	4.92e-41		6.85e-20	0.96725	0.882	0.585	9.74e-16
CD8 SP	MCM2		5.17e-18	0.273724	0.24	0.114	7.35e-14		9.57e-186	1.2058	0.499	0.072	1.36e-181		6.3e-122	1.19814	0.53	0.087	8.96e-118		8.56e-120	1.50512	0.664	0.067	1.22e-115
CD8 SP	HSPA8		3.04e-15	0.314967	0.921	0.702	4.32e-11		1.24e-28	0.524158	0.99	0.873	1.77e-24		2.85e-23	0.502452	1	0.918	4.05e-19		1.32e-16	0.766253	0.991	0.851	1.88e-12
CD8 SP	BRCA2								4.19e-121	0.696961	0.325	0.046	5.96e-117		9.12e-117	0.853299	0.414	0.055	1.3e-112		3.54e-152	1.25178	0.518	0.03	5.03e-148
CD8 SP	FEN1								2.94e-106	0.915628	0.475	0.105	4.18e-102		1.92e-72	0.893354	0.49	0.112	2.72e-68		1.04e-61	1.10343	0.6	0.098	1.47e-57
CD8 SP	CDK2								9.32e-104	0.960098	0.465	0.104	1.33e-99		7.19e-84	1.04027	0.518	0.114	1.02e-79		2.3e-62	1.05199	0.582	0.092	3.27e-58
CD8 SP	RPS6								1.68e-70	0.696051	0.997	0.93	2.39e-66		1.48e-40	0.617351	1	0.922	2.11e-36		1.07e-19	0.785333	1	0.87	1.52e-15
CD8 SP	BLM								2.09e-67	0.50108	0.218	0.036	2.97e-63		5.16e-91	0.517339	0.299	0.036	7.34e-87		6.59e-35	0.457873	0.227	0.026	9.36e-31
CD8 SP	RPS8								1.03e-61	0.707695	0.995	0.941	1.47e-57		1.12e-27	0.546464	1	0.926	1.59e-23		6.38e-17	0.712047	0.982	0.88	9.07e-13
CD8 SP	EXO1								5.26e-61	0.37222	0.192	0.03	7.48e-57		2.3e-25	0.2842	0.159	0.034	3.27e-21		6.05e-54	0.443471	0.236	0.018	8.61e-50
CD8 SP	RBL1								3.74e-60	0.514961	0.315	0.075	5.32e-56		7.63e-32	0.394004	0.307	0.086	1.08e-27		4.85e-48	0.592441	0.445	0.067	6.9e-44
CD8 SP	CCNE2								1.25e-59	0.597974	0.257	0.053	1.78e-55		3.88e-46	0.57674	0.295	0.062	5.51e-42		4.05e-72	0.905871	0.427	0.044	5.75e-68
CD8 SP	MYBL2								5.33e-56	0.383735	0.234	0.046	7.57e-52		9.6e-59	0.587642	0.295	0.052	1.36e-54		5.08e-57	0.450457	0.327	0.032	7.22e-53
CD8 SP	CDKN2C								5.24e-52	0.493479	0.36	0.099	7.45e-48		7.41e-71	0.760416	0.482	0.105	1.05e-66		1.08e-41	0.708593	0.464	0.08	1.53e-37
CD8 SP	TFDP1								2.25e-49	0.442913	0.312	0.084	3.21e-45		3.54e-42	0.513942	0.367	0.096	5.03e-38		1.43e-37	0.627099	0.455	0.085	2.04e-33
CD8 SP	TXN								1.57e-47	0.585611	0.703	0.305	2.23e-43		1.05e-30	0.639241	0.773	0.387	1.5e-26		6.17e-14	0.622258	0.718	0.36	8.77e-10
CD8 SP	TOPBP1								2.35e-47	0.596097	0.525	0.197	3.35e-43		6.85e-44	0.764901	0.602	0.214	9.74e-40		9.36e-26	0.96178	0.6	0.194	1.33e-21
CD8 SP	RAD51								4.5e-47	0.298609	0.171	0.031	6.39e-43		6.53e-60	0.455975	0.259	0.04	9.28e-56		8.86e-90	0.583539	0.355	0.024	1.26e-85
CD8 SP	FMC1								8.75e-45	0.567538	0.588	0.238	1.24e-40		1.23e-28	0.470956	0.574	0.231	1.75e-24		1.94e-21	0.673095	0.627	0.215	2.76e-17
CD8 SP	RBBP4								8.06e-43	0.685232	0.785	0.416	1.15e-38		1.03e-35	0.853636	0.769	0.403	1.46e-31		4.53e-30	1.13665	0.827	0.346	6.44e-26
CD8 SP	CDK4								3.23e-41	0.829437	0.743	0.426	4.59e-37		4.26e-48	1.02904	0.825	0.41	6.06e-44		1.32e-32	1.38318	0.773	0.33	1.88e-28
CD8 SP	HAT1								1.49e-35	0.489402	0.415	0.158	2.12e-31		3.77e-41	0.589984	0.526	0.172	5.36e-37		3.11e-34	0.845798	0.573	0.142	4.42e-30
CD8 SP	VRK1								1.44e-34	0.386993	0.375	0.135	2.05e-30		2.07e-41	0.546564	0.438	0.128	2.95e-37		8.77e-18	0.4152	0.409	0.117	1.25e-13
CD8 SP	MRPL40								5.01e-34	0.380627	0.42	0.16	7.11e-30		5.27e-18	0.328917	0.442	0.195	7.49e-14		1.74e-09	0.309088	0.409	0.166	2.47e-05
CD8 SP	RPL3								6.86e-34	0.442348	1	0.947	9.75e-30		2.77e-10	0.255286	1	0.938	3.93e-06		3.95e-11	0.499913	0.991	0.908	5.61e-07
CD8 SP	MLH1								9.09e-33	0.251419	0.155	0.034	1.29e-28								3.92e-14	0.29393	0.191	0.04	5.58e-10
CD8 SP	MSH6								5.21e-32	0.528069	0.525	0.238	7.4e-28		1.88e-30	0.696533	0.542	0.228	2.68e-26		6.31e-23	0.804881	0.591	0.199	8.97e-19
CD8 SP	SMC5								7.18e-32	0.524987	0.53	0.243	1.02e-27		2.09e-25	0.546605	0.618	0.292	2.98e-21		1.83e-13	0.353271	0.627	0.26	2.6e-09
CD8 SP	CIP2A								3.98e-31	0.345036	0.199	0.055	5.66e-27		1.35e-29	0.336396	0.239	0.06	1.92e-25		3.96e-18	0.384411	0.255	0.054	5.63e-14
CD8 SP	AMD1								1.12e-29	0.423337	0.433	0.179	1.59e-25		5.66e-15	0.311989	0.402	0.183	8.04e-11		3.19e-08	0.302814	0.373	0.157	0.00045404
CD8 SP	BRCA1								1.53e-29	0.270958	0.223	0.066	2.18e-25		8.74e-40	0.432507	0.307	0.073	1.24e-35		3.17e-22	0.375807	0.3	0.061	4.51e-18
CD8 SP	ERI1								6.25e-28	0.309187	0.37	0.146	8.89e-24		1.55e-33	0.491221	0.45	0.15	2.2e-29		6.48e-21	0.483239	0.445	0.122	9.21e-17
CD8 SP	LSM6								2.77e-26	0.33231	0.207	0.063	3.94e-22		2.19e-49	0.585262	0.422	0.109	3.11e-45		3.81e-20	0.413131	0.364	0.09	5.42e-16
CD8 SP	RPS5								5.22e-25	0.368957	1	0.934	7.42e-21
CD8 SP	RPA1								6.31e-25	0.33695	0.354	0.145	8.98e-21		9.36e-26	0.468802	0.446	0.173	1.33e-21		1.93e-23	0.699525	0.509	0.146	2.74e-19
CD8 SP	MRPL32								7.37e-25	0.260862	0.239	0.081	1.05e-20
CD8 SP	MRE11								2.03e-24	0.260608	0.252	0.09	2.89e-20								2.93e-27	0.6239	0.409	0.091	4.16e-23
CD8 SP	CTBP1								2.27e-24	0.389787	0.572	0.287	3.22e-20								1.76e-12	0.467908	0.673	0.319	2.5e-08
CD8 SP	LSM7								3.96e-24	0.294485	0.249	0.089	5.63e-20		6.53e-39	0.506364	0.43	0.128	9.29e-35		1.23e-22	0.551909	0.409	0.103	1.74e-18
CD8 SP	GID8								2.16e-23	0.388505	0.601	0.309	3.07e-19		1.66e-32	0.610085	0.713	0.313	2.36e-28		2.65e-14	0.524722	0.645	0.279	3.77e-10
CD8 SP	JUN								2.33e-23	0.251463	0.491	0.225	3.31e-19
CD8 SP	HSPD1								2.34e-23	0.413061	0.751	0.424	3.32e-19		3.88e-19	0.559599	0.789	0.464	5.51e-15		5.1e-16	0.722662	0.8	0.401	7.24e-12
CD8 SP	MTCH1								9.37e-23	0.310863	0.491	0.232	1.33e-18		1.38e-21	0.4543	0.578	0.266	1.96e-17		6.1e-15	0.456345	0.627	0.252	8.67e-11
CD8 SP	RPS27A								3.59e-22	0.267414	0.997	0.974	5.1e-18								3.22e-08	0.352296	1	0.944	0.000457239
CD8 SP	RIF1								1.83e-21	0.342378	0.564	0.294	2.6e-17		2.01e-18	0.347396	0.618	0.305	2.85e-14		7.92e-13	0.514155	0.673	0.307	1.13e-08
CD8 SP	RPL19								3.88e-21	0.262117	1	0.972	5.52e-17								1.64e-07	0.310406	1	0.945	0.00232966
CD8 SP	RBBP7								1e-20	0.309367	0.249	0.097	1.42e-16		6.22e-20	0.358347	0.347	0.133	8.84e-16		8.29e-20	0.437065	0.4	0.107	1.18e-15
CD8 SP	PHB2								1e-20	0.293204	0.583	0.296	1.43e-16		2e-17	0.367049	0.594	0.296	2.85e-13		7.2e-12	0.399571	0.609	0.27	1.02e-07
CD8 SP	PARP1								3.73e-20	0.267582	0.585	0.31	5.3e-16		2.3e-23	0.484447	0.689	0.334	3.27e-19		9.48e-14	0.472817	0.655	0.295	1.35e-09
CD8 SP	TOP1								3.36e-18	0.314666	0.961	0.792	4.78e-14		7.05e-19	0.430049	0.952	0.775	1e-14		3.98e-13	0.56176	0.982	0.719	5.65e-09
CD8 SP	RPL7A								6.46e-16	0.288236	0.992	0.958	9.18e-12								0.000679337	0.284793	1	0.915	1
CD8 SP	RPS3								7.16e-15	0.268307	0.992	0.929	1.02e-10		4.79e-10	0.2562	0.988	0.919	6.81e-06		6.22e-06	0.310856	1	0.864	0.0884567
CD8 SP	RPL5								7.73e-15	0.331345	0.963	0.82	1.1e-10								4.22e-05	0.332143	0.955	0.756	0.599651
CD8 SP	ACD														9.59e-44	0.356539	0.135	0.016	1.36e-39
CD8 SP	HMGA2														9.73e-42	0.455564	0.386	0.101	1.38e-37		2.93e-26	0.431349	0.427	0.095	4.16e-22
CD8 SP	FN1														2.74e-34	0.401856	0.494	0.164	3.9e-30		1.35e-21	0.364158	0.518	0.147	1.92e-17
CD8 SP	NSMCE2														2.1e-30	0.41509	0.442	0.152	2.99e-26		5.16e-14	0.338779	0.391	0.125	7.34e-10
CD8 SP	GPC1														1.59e-29	0.264723	0.127	0.02	2.26e-25
CD8 SP	E2F2														5.65e-27	0.321011	0.486	0.178	8.04e-23		8.39e-28	0.61504	0.627	0.173	1.19e-23
CD8 SP	E2F3														2.27e-25	0.355282	0.223	0.06	3.22e-21		7.47e-29	0.597705	0.282	0.045	1.06e-24
CD8 SP	PPA2														1.11e-23	0.392112	0.506	0.209	1.57e-19		2.18e-16	0.429296	0.518	0.176	3.1e-12
CD8 SP	COQ7														1.1e-22	0.355679	0.378	0.14	1.57e-18
CD8 SP	FH														4.53e-21	0.326634	0.335	0.121	6.44e-17
CD8 SP	DKC1														1.26e-20	0.350069	0.53	0.231	1.79e-16		2.86e-12	0.395839	0.5	0.199	4.06e-08
CD8 SP	XRCC5														1.48e-17	0.344656	0.315	0.123	2.1e-13
CD8 SP	SAP30														1.71e-16	0.350114	0.41	0.181	2.43e-12		1.91e-16	0.380435	0.445	0.141	2.72e-12
CD8 SP	MSH2														3.78e-16	0.281256	0.494	0.232	5.37e-12		3.94e-11	0.344317	0.5	0.199	5.6e-07
CD8 SP	RPL31														1.53e-15	0.328595	0.849	0.555	2.17e-11		2.34e-12	0.355455	0.891	0.521	3.33e-08
CD8 SP	PPP1CA														1.94e-12	0.254198	0.606	0.323	2.75e-08
CD8 SP	RBX1														2.68e-11	0.314243	0.932	0.662	3.81e-07		3e-12	0.620719	0.891	0.585	4.26e-08
CD8 SP	ETS2														3.59e-11	0.251259	0.598	0.341	5.11e-07
CD8 SP	BRD7														1.33e-10	0.25538	0.661	0.378	1.89e-06
CD8 SP	E2F7																				5.31e-19	0.267059	0.127	0.015	7.55e-15
CD8 SP	RRM1																				6.49e-19	0.350002	0.173	0.027	9.22e-15
CD8 SP	TRAP1																				1.11e-17	0.329101	0.4	0.114	1.57e-13
CD8 SP	FANCD2																				1.88e-15	0.284414	0.218	0.047	2.68e-11
CD8 SP	PRDX3																				2.02e-15	0.515736	0.355	0.105	2.87e-11
CD8 SP	HSP90AA1																				2.41e-12	0.886623	0.955	0.778	3.42e-08
CD8 SP	APEX1																				5.56e-12	0.252931	0.291	0.086	7.9e-08
CD8 SP	ILK																				9.72e-12	0.278446	0.4	0.142	1.38e-07
CD8 SP	MRPL4																				1.47e-11	0.274806	0.391	0.139	2.09e-07
CD8 SP	CUL1																				2.14e-11	0.37558	0.873	0.437	3.04e-07
CD8 SP	PCMT1																				8.49e-11	0.253727	0.509	0.207	1.21e-06
CD8 SP	SMN1																				1.41e-10	0.27305	0.309	0.103	2e-06
CD8 SP	DRG1																				2.82e-10	0.283448	0.291	0.097	4.02e-06
CD8 SP	MRPL47																				3.66e-10	0.253307	0.445	0.18	5.2e-06
CD8 SP	MAD2L1BP																				6.88e-10	0.256931	0.209	0.06	9.78e-06
CD8 SP	PCM1																				2.11e-09	0.28692	0.791	0.416	3e-05
CD8 SP	ATG3																				2.82e-09	0.411635	0.555	0.27	4e-05
CD8 SP	RPS16																				1.29e-08	0.427513	0.955	0.796	0.000183329
CD8 SP	CSNK2A1																				1.62e-08	0.25254	0.591	0.278	0.000229662
CD8 SP	PIM1																				1.12e-07	0.311841	0.373	0.168	0.00158746
CD8 SP	PBRM1																				1.21e-07	0.29825	0.773	0.426	0.00172482
CD8 SP	MRPL37																				2.33e-07	0.321064	0.336	0.144	0.00331559
CD8 SP	YY1																				6.33e-07	0.273603	0.809	0.517	0.00900062
CD8 SP	POT1																				1.1e-06	0.270176	0.227	0.087	0.015628
CD8 SP	CCT8																				1.29e-06	0.253655	0.636	0.342	0.0183218
CD8 SP	ARF1																				1.02e-05	0.268208	0.864	0.545	0.144638
CD8 SP	RPL7																				0.000357742	0.270712	0.909	0.734	1
CD8aa	MAD2L1		1.21e-114	1.42716	0.556	0.17	1.72e-110		0	2.73105	0.959	0.061	0		0	2.69532	0.96	0.055	0		0	2.8636	0.888	0.039	0
CD8aa	CDKN2C		2.9e-110	0.815579	0.413	0.094	4.12e-106		0	1.83077	0.879	0.076	0		0	1.84212	0.882	0.079	0		9.76e-241	1.98941	0.853	0.068	1.39e-236
CD8aa	E2F7		1.84e-100	0.568207	0.248	0.038	2.61e-96		0	0.860656	0.436	0.012	0		0	0.818856	0.431	0.013	0		1.51e-304	0.813787	0.42	0.007	2.15e-300
CD8aa	EXO1		3.78e-96	0.555596	0.256	0.043	5.38e-92		0	0.744255	0.38	0.022	0		0	0.785048	0.415	0.019	0		1.92e-196	0.688153	0.385	0.013	2.73e-192
CD8aa	TOP2A		4.49e-90	1.66867	0.634	0.271	6.38e-86		0	3.77258	0.973	0.108	0		0	3.65819	0.948	0.088	0		0	4.15638	0.895	0.053	0
CD8aa	HJURP		2.27e-85	0.861221	0.397	0.106	3.23e-81		0	1.75484	0.753	0.027	0		0	1.58526	0.739	0.026	0		0	1.7616	0.706	0.014	0
CD8aa	BRCA2		5.42e-85	0.762417	0.314	0.07	7.71e-81		6.95e-271	0.755749	0.45	0.039	9.87e-267		0	1.0359	0.543	0.042	0		1.66e-173	1.07089	0.49	0.027	2.36e-169
CD8aa	MYBL2		2.85e-84	0.890094	0.403	0.114	4.05e-80		0	1.26754	0.615	0.029	0		0	1.26972	0.649	0.031	0		3.27e-303	1.3115	0.622	0.023	4.65e-299
CD8aa	CDK1		2.81e-83	0.649159	0.343	0.083	4e-79		0	2.40533	0.908	0.044	0		0	2.12893	0.886	0.04	0		0	2.43969	0.832	0.022	0
CD8aa	TYMS		3.56e-77	1.13822	0.512	0.199	5.06e-73		0	2.51439	0.935	0.094	0		0	2.45375	0.953	0.113	0		2.67e-254	2.59532	0.874	0.071	3.8e-250
CD8aa	RBL1		4.49e-75	0.676521	0.349	0.094	6.38e-71		9.29e-221	0.807744	0.518	0.065	1.32e-216		4.54e-200	0.738421	0.517	0.072	6.45e-196		9.66e-93	0.898838	0.524	0.062	1.37e-88
CD8aa	BUB1B		4.33e-72	0.707015	0.337	0.089	6.16e-68		0	1.58915	0.768	0.038	0		0	1.4067	0.72	0.037	0		0	1.61658	0.692	0.02	0
CD8aa	LMNB1		1.81e-71	1.04131	0.523	0.207	2.57e-67		0	2.3372	0.947	0.129	0		0	2.22366	0.972	0.13	0		1.08e-214	2.46405	0.923	0.105	1.53e-210
CD8aa	AURKB		2.74e-69	0.573228	0.32	0.082	3.89e-65		0	2.13954	0.818	0.024	0		0	1.99221	0.799	0.023	0		0	2.26287	0.832	0.014	0
CD8aa	BRCA1		1.5e-68	0.649751	0.302	0.077	2.13e-64		0	0.985284	0.579	0.05	0		1.84e-260	0.810781	0.533	0.058	2.62e-256		6.5e-107	0.949233	0.524	0.054	9.24e-103
CD8aa	CCNE2		6.15e-62	0.655652	0.3	0.08	8.74e-58		4e-232	1.06312	0.438	0.045	5.68e-228		2.26e-266	1.05001	0.491	0.049	3.21e-262		1.07e-107	0.919071	0.455	0.041	1.52e-103
CD8aa	HMGB2		4.98e-61	1.67815	0.64	0.419	7.08e-57		0	3.65164	0.983	0.243	0		0	3.61892	0.983	0.238	0		2.12e-134	3.97885	0.937	0.226	3.01e-130
CD8aa	UHRF1		4.56e-60	1.09629	0.579	0.285	6.49e-56		0	1.97345	0.935	0.109	0		0	1.80376	0.908	0.116	0		2.27e-231	2.30525	0.86	0.073	3.23e-227
CD8aa	UBE2C		3.16e-59	0.761544	0.417	0.142	4.49e-55		0	3.5201	0.893	0.068	0		0	3.51643	0.915	0.062	0		0	3.88624	0.832	0.042	0
CD8aa	TOPBP1		4.69e-58	1.01292	0.531	0.233	6.67e-54		2.46e-243	1.31921	0.877	0.181	3.5e-239		8.18e-248	1.35014	0.893	0.193	1.16e-243		5.63e-83	1.23847	0.853	0.185	8.01e-79
CD8aa	CDK2		8.43e-57	0.714033	0.337	0.107	1.2e-52		5.75e-268	1.12771	0.671	0.094	8.17e-264		0	1.22111	0.732	0.096	0		1.2e-113	1.1718	0.678	0.087	1.7e-109
CD8aa	H4		2.39e-51	0.361363	0.188	0.04	3.39e-47		1.33e-237	0.514821	0.337	0.023	1.89e-233		9.61e-174	0.516406	0.353	0.037	1.37e-169		8.19e-118	0.689614	0.434	0.032	1.16e-113
CD8aa	DEK		4.19e-48	1.3143	0.643	0.52	5.96e-44		7.31e-252	2.26228	0.981	0.416	1.04e-247		7.5e-256	2.24857	0.986	0.43	1.07e-251		3.36e-73	2.26776	0.916	0.408	4.77e-69
CD8aa	RAD51		1.08e-42	0.263127	0.136	0.026	1.54e-38		0	0.775405	0.38	0.021	0		0	0.908578	0.479	0.026	0		1.56e-193	1.05191	0.448	0.019	2.22e-189
CD8aa	FEN1		1.13e-39	0.480982	0.341	0.131	1.6e-35		0	1.18151	0.722	0.093	0		0	1.38219	0.775	0.092	0		3.64e-125	1.35004	0.72	0.092	5.18e-121
CD8aa	EZH2		1.41e-37	0.923394	0.597	0.373	2e-33		7.79e-274	1.84404	0.978	0.265	1.11e-269		0	1.99383	0.964	0.23	0		3.53e-119	1.98471	0.93	0.19	5.02e-115
CD8aa	E2F3		1.11e-36	0.579611	0.291	0.108	1.58e-32		1.71e-184	0.551987	0.368	0.039	2.43e-180		4.38e-206	0.731169	0.424	0.047	6.22e-202		6.37e-81	0.63418	0.399	0.041	9.05e-77
CD8aa	CIP2A		1.99e-34	0.463359	0.238	0.079	2.83e-30		7.38e-232	0.688944	0.438	0.044	1.05e-227		1.27e-239	0.736604	0.455	0.046	1.8e-235		4.26e-143	0.922801	0.559	0.045	6.05e-139
CD8aa	MRE11		3.65e-32	0.740197	0.397	0.183	5.18e-28		1.43e-121	0.460373	0.446	0.081	2.03e-117		6.82e-114	0.507215	0.46	0.091	9.69e-110		3.51e-47	0.545978	0.469	0.088	4.98e-43
CD8aa	BIRC5		3.35e-30	0.435547	0.26	0.098	4.76e-26		0	2.2951	0.833	0.043	0		0	2.27986	0.884	0.049	0		0	2.58315	0.839	0.029	0
CD8aa	VRK1		5.58e-30	0.567943	0.469	0.243	7.93e-26		1.31e-164	0.736305	0.642	0.123	1.86e-160		4.12e-228	0.91819	0.687	0.11	5.86e-224		1.06e-84	0.945936	0.678	0.109	1.5e-80
CD8aa	HMGB1		1.86e-28	0.867552	0.68	0.703	2.65e-24		2.48e-188	1.69685	0.981	0.511	3.53e-184		6.93e-238	2.06181	0.988	0.507	9.86e-234		1.04e-75	2.19877	0.944	0.464	1.48e-71
CD8aa	TFDP1		1.15e-26	0.417276	0.254	0.102	1.63e-22		4.73e-306	0.985587	0.625	0.069	6.73e-302		3.96e-287	1.00826	0.633	0.078	5.63e-283		1.17e-107	0.990619	0.629	0.078	1.67e-103
CD8aa	KIF2C		1.27e-24	0.295981	0.227	0.088	1.81e-20		0	1.10408	0.547	0.024	0		0	0.978697	0.514	0.018	0		1.07e-299	1.05633	0.483	0.011	1.52e-295
CD8aa	CHEK1		5.27e-24	0.472689	0.388	0.202	7.49e-20		0	1.29967	0.695	0.083	0		0	1.28525	0.742	0.094	0		4.84e-137	1.30332	0.706	0.08	6.88e-133
CD8aa	HELLS		2.25e-21	0.663152	0.401	0.225	3.2e-17		3.5e-151	0.912102	0.656	0.142	4.97e-147		1.11e-151	0.963204	0.692	0.161	1.57e-147		1.47e-51	0.950409	0.657	0.157	2.09e-47
CD8aa	TERF1		2.1e-19	0.501954	0.39	0.22	2.98e-15		2.59e-181	0.956419	0.758	0.16	3.68e-177		9.55e-164	0.923523	0.775	0.184	1.36e-159		1.89e-73	1.16568	0.776	0.168	2.69e-69
CD8aa	SMC5		9.98e-19	0.53568	0.417	0.251	1.42e-14		2.65e-110	0.788149	0.775	0.232	3.77e-106		5.6e-97	0.77888	0.808	0.276	7.96e-93		7.64e-31	0.705434	0.727	0.255	1.09e-26
CD8aa	MNS1		1.01e-16	0.609382	0.541	0.377	1.44e-12		3.46e-276	1.31902	0.84	0.143	4.92e-272		0	1.527	0.844	0.116	0		1.29e-153	1.37793	0.748	0.08	1.83e-149
CD8aa	BUB1		1.64e-16	0.250289	0.182	0.077	2.33e-12		0	1.17877	0.55	0.02	0		0	1.1246	0.543	0.02	0		0	1.25548	0.531	0.01	0
CD8aa	LSM7		1.67e-15	0.323123	0.26	0.136	2.37e-11		1.07e-251	0.942308	0.586	0.074	1.53e-247		2.89e-249	1.05473	0.699	0.11	4.11e-245		2.18e-69	0.892784	0.573	0.097	3.09e-65
CD8aa	PIM1		9.74e-15	0.429055	0.349	0.197	1.38e-10		1.58e-130	0.656791	0.6	0.13	2.25e-126		8.24e-93	0.435402	0.578	0.151	1.17e-88		2.47e-32	0.557979	0.573	0.162	3.51e-28
CD8aa	E2F2		2.04e-14	0.438389	0.411	0.247	2.9e-10								3.57e-122	0.540199	0.685	0.163	5.07e-118		1.17e-49	0.711996	0.713	0.169	1.66e-45
CD8aa	PCNA		2.87e-14	0.283841	0.155	0.065	4.08e-10
CD8aa	BUB3		5.74e-13	0.356508	0.479	0.324	8.16e-09		5.22e-179	1.36891	0.86	0.242	7.42e-175		9.2e-158	1.14186	0.851	0.247	1.31e-153		1.76e-70	1.39303	0.853	0.23	2.5e-66
CD8aa	CDK4		1.35e-12	0.502422	0.517	0.39	1.91e-08		2.6e-95	1.04756	0.893	0.418	3.69e-91		4.58e-132	1.30355	0.91	0.398	6.51e-128		3.36e-43	1.27908	0.804	0.326	4.78e-39
CD8aa	HSPA8		1.33e-11	0.413928	0.686	0.713	1.89e-07		5.09e-132	1.10897	0.998	0.872	7.23e-128		2.66e-161	1.13659	0.991	0.917	3.79e-157		6.78e-25	0.834428	0.965	0.851	9.64e-21
CD8aa	EED		2.19e-10	0.272391	0.233	0.13	3.12e-06		1.47e-84	0.408477	0.436	0.101	2.09e-80		6.11e-88	0.439413	0.467	0.112	8.68e-84
CD8aa	MTCH1		3.88e-10	0.461006	0.457	0.334	5.51e-06		3.29e-61	0.456466	0.654	0.224	4.68e-57		3.88e-73	0.540384	0.732	0.253	5.52e-69
CD8aa	RPA1		8.37e-10	0.342118	0.318	0.2	1.19e-05		2.87e-76	0.510225	0.501	0.138	4.08e-72		4.43e-78	0.482504	0.564	0.163	6.3e-74		7.83e-16	0.324474	0.413	0.146	1.11e-11
CD8aa	RBBP4		1.13e-09	0.465703	0.537	0.454	1.61e-05		5.55e-110	1.04867	0.937	0.408	7.88e-106		4.71e-134	1.15238	0.943	0.388	6.7e-130		1.97e-46	1.22749	0.853	0.342	2.8e-42
CD8aa	HMGA1		2.65e-09	0.397611	0.671	0.707	3.77e-05		4.77e-141	1.28774	0.903	0.325	6.77e-137		1.02e-175	1.24244	0.896	0.259	1.45e-171		1.34e-68	1.41419	0.811	0.21	1.9e-64
CD8aa	PARP1		1.71e-08	0.509519	0.545	0.432	0.000243197		3.67e-98	0.838894	0.843	0.298	5.21e-94		4.49e-92	0.79807	0.848	0.32	6.39e-88		9.61e-36	0.772998	0.825	0.288	1.37e-31
CD8aa	RIF1		2.3e-08	0.418471	0.434	0.317	0.000327		9.59e-35	0.282815	0.666	0.289	1.36e-30								1.04e-09	0.326159	0.622	0.307	1.47e-05
CD8aa	TP53		2.4e-08	0.259119	0.264	0.162	0.000340447
CD8aa	NUDT1		2.41e-08	0.259593	0.244	0.151	0.0003425		1.73e-232	1.03683	0.729	0.123	2.45e-228		8.02e-233	1.06593	0.761	0.136	1.14e-228		5.65e-105	1.1048	0.755	0.115	8.03e-101
CD8aa	BCL2L1		6.6e-08	0.38424	0.638	0.541	0.000938089														3.96e-24	0.431653	0.811	0.32	5.62e-20
CD8aa	PCM1		7.52e-08	0.548257	0.574	0.475	0.0010686		7.84e-41	0.42229	0.869	0.424	1.11e-36		3.72e-37	0.366085	0.865	0.433	5.29e-33		5.41e-20	0.462552	0.86	0.412	7.68e-16
CD8aa	SOD1		1.61e-07	0.356149	0.521	0.414	0.00228654		7.42e-225	1.33064	0.889	0.206	1.05e-220		5.48e-191	1.23953	0.908	0.249	7.78e-187		7.55e-63	1.16833	0.79	0.204	1.07e-58
CD8aa	IDH2		2.21e-07	0.305573	0.512	0.399	0.0031482		9.95e-119	0.802325	0.831	0.245	1.41e-114		4.09e-134	0.899076	0.789	0.219	5.81e-130		7.8e-63	0.982001	0.748	0.173	1.11e-58
CD8aa	UBE2I		3.32e-07	0.381514	0.622	0.626	0.0047185		1.55e-86	0.866609	0.971	0.528	2.2e-82		2e-111	0.986709	0.979	0.519	2.84e-107		8.19e-40	1.04573	0.937	0.505	1.16e-35
CD8aa	CHD1		1.21e-06	0.319373	0.785	0.795	0.0171488
CD8aa	ARG2		2.56e-06	0.666784	0.24	0.164	0.0363663
CD8aa	ALG6		8.47e-06	0.420024	0.229	0.154	0.120413														5.43e-33	0.397034	0.406	0.088	7.72e-29
CD8aa	DIS3		3.41e-05	0.315872	0.236	0.163	0.4842
CD8aa	PBRM1		0.000127872	0.416245	0.517	0.444	1		4.91e-27	0.300811	0.862	0.465	6.98e-23		2.37e-32	0.330085	0.872	0.459	3.37e-28		1.47e-19	0.508865	0.867	0.421	2.09e-15
CD8aa	AGO2		0.000353039	0.348265	0.345	0.264	1
CD8aa	HTRA2		0.000456348	0.256192	0.176	0.121	1
CD8aa	ELP4		0.000671459	0.307126	0.238	0.174	1
CD8aa	ILF3		0.000763079	0.348516	0.638	0.603	1		4.93e-37	0.442303	0.92	0.493	7e-33		2.49e-35	0.387169	0.922	0.509	3.53e-31		5.56e-16	0.41804	0.916	0.545	7.91e-12
CD8aa	LIN1		0.000857799	0.463541	0.795	0.769	1
CD8aa	STK11		0.00116118	0.277436	0.165	0.115	1
CD8aa	RPS6KB1		0.00191685	0.373526	0.424	0.356	1
CD8aa	BRD7		0.00300473	0.288649	0.519	0.452	1		2.22e-36	0.340154	0.804	0.374	3.15e-32		1.89e-40	0.395698	0.789	0.366	2.68e-36		1.74e-19	0.5662	0.797	0.353	2.47e-15
CD8aa	HSP90AA1		0.00311409	0.276103	0.605	0.589	1		1.79e-87	0.897804	0.983	0.845	2.54e-83		3.17e-103	0.944472	0.998	0.878	4.5e-99		1.15e-39	1.27603	0.958	0.777	1.63e-35
CD8aa	USP48		0.00667622	0.466451	0.326	0.271	1
CD8aa	CENPA								0	1.50306	0.571	0.038	0		0	1.35301	0.528	0.032	0		8.43e-234	1.63041	0.483	0.017	1.2e-229
CD8aa	PLK1								0	1.20844	0.55	0.033	0		0	0.911675	0.453	0.033	0		2.67e-243	1.34983	0.615	0.03	3.79e-239
CD8aa	RECQL4								0	0.633996	0.308	0.01	0		1.95e-245	0.482002	0.27	0.013	2.77e-241		2.63e-156	0.447125	0.294	0.009	3.73e-152
CD8aa	RRM1								1.13e-230	0.548306	0.354	0.028	1.61e-226		2.98e-155	0.467637	0.294	0.029	4.23e-151		2.16e-90	0.538076	0.315	0.022	3.07e-86
CD8aa	DNA2								2.34e-213	0.370197	0.225	0.01	3.32e-209		1.78e-241	0.420627	0.23	0.008	2.52e-237		5.17e-138	0.430663	0.245	0.007	7.34e-134
CD8aa	H2AX								3.42e-209	0.407301	0.228	0.011	4.87e-205		4.22e-186	0.392782	0.213	0.011	6e-182		2.87e-115	0.401346	0.273	0.012	4.07e-111
CD8aa	TXN								3.42e-207	1.5748	0.944	0.293	4.86e-203		3.8e-197	1.5931	0.957	0.371	5.4e-193		3.41e-40	1.22535	0.832	0.355	4.85e-36
CD8aa	SMC6								8.6e-189	0.787648	0.605	0.102	1.22e-184		3.92e-109	0.339624	0.69	0.179	5.57e-105
CD8aa	PEBP1								1.42e-184	1.3284	0.867	0.234	2.01e-180		4.02e-160	1.23254	0.938	0.327	5.71e-156		7.41e-47	1.04298	0.818	0.267	1.05e-42
CD8aa	BLM								5.92e-173	0.609255	0.317	0.031	8.42e-169		5.41e-145	0.49727	0.291	0.031	7.69e-141		5.75e-119	0.607119	0.357	0.021	8.17e-115
CD8aa	SAP30								3.42e-153	0.881817	0.763	0.181	4.87e-149		6.55e-126	0.712138	0.668	0.165	9.31e-122		4.49e-66	1.01208	0.671	0.133	6.38e-62
CD8aa	GPC1								8.55e-150	0.422031	0.223	0.017	1.22e-145		2.78e-134	0.322253	0.199	0.015	3.95e-130		2.46e-67	0.412838	0.266	0.022	3.5e-63
CD8aa	FANCD2								2.36e-149	0.463689	0.327	0.038	3.36e-145		9.93e-102	0.409042	0.332	0.056	1.41e-97		1.25e-51	0.58845	0.329	0.043	1.78e-47
[truncated: 1,757 more rows]

## Sheet: Table S9
			T1						T2						T3						T4
[truncated: 571 more rows]

## Sheet: Table 10
	p_val	avg_log2FC	pct.1	pct.2	p_val_adj	cluster	gene
[truncated: 23,521 more rows]
